# Supplementary material for: Transcriptomic profiling of high- and low-spiking regions reveals novel epileptogenic mechanisms in focal cortical dysplasia type II patients
Source: Mol Brain. 2021 Jul 23;14:120. doi: 10.1186/s13041-021-00832-4 (PMC8305866; doi:10.1186/s13041-021-00832-4)
Supplement: Supplementary file 3 — Additional file 3. List of significantly altered genes analyzed by CuffDiff. [file 13041_2021_832_MOESM3_ESM.xls]

## Sheet:  Minimum vs Autopsy
gene_id	gene	locus	status	Control_Group(A4_Frontal-A10)FPKM	Case_Group(E018_E019_E075_E273)FPKM	log2(fold_change)	test_stat	p_value	q_value	Regulation
ENSG00000144227	NXPH2	chr2:139428341-139537918	OK	0	1.98356	Inf	NA	5e-05	0.0306621	Up
ENSG00000163736	PPBP	chr4:74852754-74853914	OK	0	2.07634	Inf	NA	5e-05	0.0306621	Up
ENSG00000213235	EEF1A1P16	chr12:17143603-17145017	OK	0	1.95163	Inf	NA	5e-05	0.0306621	Up
ENSG00000233045	AC097523.1	chr2:139036143-139036780	OK	0	1.38291	Inf	NA	5e-05	0.0306621	Up
ENSG00000249264	EEF1A1P9	chr4:106405854-106407237	OK	0	1.07036	Inf	NA	5e-05	0.0306621	Up
ENSG00000241556	RP11-490G8.1	chr12:95861172-95861637	OK	0	1.46182	Inf	NA	0.0001	0.0456	Up
ENSG00000249577	CTD-2195M15.1	chr5:126801513-126801810	OK	0	1.51066	Inf	NA	0.0001	0.0456	Up
ENSG00000244734	HBB	chr11:5246693-5250625	OK	7.72711	194.548	4.65405	3.68169	5e-05	0.0306621	Up
ENSG00000103226	NOMO3	chr16:16326351-16388668	OK	0.160445	2.5275	3.97756	0.643474	0.0001	0.0456	Up
ENSG00000188536	HBA2	chr16:222845-223709	OK	6.30394	98.5341	3.9663	3.05642	5e-05	0.0306621	Up
ENSG00000135218	CD36	chr7:79959507-80308593	OK	0.0752707	1.01027	3.7465	0.337069	5e-05	0.0306621	Up
ENSG00000073737	DHRS9	chr2:169921298-169952677	OK	0.384769	4.94067	3.68264	2.26393	5e-05	0.0306621	Up
ENSG00000198618	PPIAP22	chr21:20230096-20230594	OK	14.4409	103.045	2.83503	2.8112	5e-05	0.0306621	Up
ENSG00000137699	TRIM29	chr11:119981982-120056237	OK	0.225904	1.49603	2.72736	0.566371	5e-05	0.0306621	Up
ENSG00000165973	NELL1	chr11:20691116-21597227	OK	2.25368	14.6579	2.70132	2.27113	5e-05	0.0306621	Up
ENSG00000123146	CD97	chr19:14491312-14519537	OK	0.663862	2.82657	2.0901	1.14071	5e-05	0.0306621	Up
ENSG00000188508	KRTDAP	chr19:35978225-35986460	OK	2.52535	0	#NAME?	NA	5e-05	0.0306621	Down
ENSG00000215274	GAGE10	chrX:49160147-49176323	OK	2.39442	0	#NAME?	NA	5e-05	0.0306621	Down
ENSG00000272057	CTB-40H15.4	chr5:14872440-14872822	OK	1.40871	0	#NAME?	NA	5e-05	0.0306621	Down
ENSG00000265185	SNORD3B-1	chr17:18965224-18965807	OK	2.47185	0	#NAME?	NA	0.0001	0.0456	Down
ENSG00000228486	LINC01125	chr2:98280679-98319527	OK	8.13877	1.98969	-2.03227	-1.42529	5e-05	0.0306621	Down
ENSG00000111641	NOP2	chr12:6666028-6677857	OK	22.4687	5.15616	-2.12355	-1.96961	5e-05	0.0306621	Down
ENSG00000124762	CDKN1A	chr6:36644304-36655116	OK	24.1859	5.24123	-2.20619	-2.21552	0.0001	0.0456	Down
ENSG00000184678	HIST2H2BE	chr1:149856009-149858232	OK	31.0174	6.49498	-2.25568	-2.50381	0.0001	0.0456	Down
ENSG00000133048	CHI3L1	chr1:203148058-203155877	OK	61.501	12.8229	-2.26188	-2.27815	0.0001	0.0456	Down
ENSG00000180573	HIST1H2AC	chr6:26124372-26139344	OK	33.2059	5.61762	-2.56341	-2.57501	0.0001	0.0456	Down
ENSG00000116096	SPR	chr2:73114488-73119287	OK	36.9192	5.82106	-2.66502	-2.6582	5e-05	0.0306621	Down
ENSG00000077150	NFKB2	chr10:104153866-104162281	OK	12.7356	1.98008	-2.68524	-2.49636	5e-05	0.0306621	Down
ENSG00000151929	BAG3	chr10:121410881-121437331	OK	55.7066	7.81958	-2.83269	-2.84698	5e-05	0.0306621	Down
ENSG00000109846	CRYAB	chr11:111779288-111797596	OK	2671.7	369.291	-2.85493	-1.99182	0.0001	0.0456	Down
ENSG00000204388	HSPA1B	chr6:31795511-31798031	OK	84.8424	11.6038	-2.87019	-2.88781	5e-05	0.0306621	Down
ENSG00000012124	CD22	chr19:35810163-35838258	OK	15.6596	2.11787	-2.88637	-2.11856	0.0001	0.0456	Down
ENSG00000099875	MKNK2	chr19:2037469-2051243	OK	151.043	20.0577	-2.91273	-2.46381	5e-05	0.0306621	Down
ENSG00000183793	NPIPA5	chr16:15457515-15474904	OK	55.0465	5.99243	-3.19944	-3.0565	5e-05	0.0306621	Down
ENSG00000073605	GSDMB	chr17:38060847-38076107	OK	51.0043	4.62019	-3.46459	-2.99223	5e-05	0.0306621	Down
ENSG00000149257	SERPINH1	chr11:75273100-75283828	OK	42.0338	3.79678	-3.4687	-2.89415	5e-05	0.0306621	Down
ENSG00000204389	HSPA1A	chr6:31777395-31785723	OK	309.647	15.7749	-4.29492	-3.59784	5e-05	0.0306621	Down
ENSG00000090920	FCGBP	chr19:40353962-40440533	OK	10.4993	0.254485	-5.36657	-2.82627	5e-05	0.0306621	Down

## Sheet: Maximum vs Autopsy
gene_id	gene	locus	status	Control_Group(A4_Frontal-A10)FPKM	Case_Group(E028_E115_Sample-1RNA_E006_E135)FPKM	log2(fold_change)	test_stat	p_value	q_value	Regulation
ENSG00000144227	NXPH2	chr2:139428341-139537918	OK	0	1.10695	Inf	NA	5e-05	0.00680677	Up
ENSG00000213235	EEF1A1P16	chr12:17143603-17145017	OK	0	2.18578	Inf	NA	5e-05	0.00680677	Up
ENSG00000233846	RP11-307L3.2	chr9:6278666-6279153	OK	0	1.22401	Inf	NA	5e-05	0.00680677	Up
ENSG00000249264	EEF1A1P9	chr4:106405854-106407237	OK	0	1.45616	Inf	NA	5e-05	0.00680677	Up
ENSG00000249577	CTD-2195M15.1	chr5:126801513-126801810	OK	0	3.22752	Inf	NA	5e-05	0.00680677	Up
ENSG00000253333	RP11-497H16.8	chr5:69790926-69796730	OK	0	1.75254	Inf	NA	5e-05	0.00680677	Up
ENSG00000237214	RP11-12M9.3	chr22:41460055-41460640	OK	0	1.47384	Inf	NA	0.0001	0.0117571	Up
ENSG00000226994	AC012593.1	chr2:35024916-35410755	OK	0	1.47263	Inf	NA	0.00035	0.0271979	Up
ENSG00000244734	HBB	chr11:5246693-5250625	OK	8.07109	318.138	5.30074	4.84059	5e-05	0.00680677	Up
ENSG00000170775	GPR37	chr7:124386050-124405681	OK	2.15565	82.3104	5.25488	4.82323	5e-05	0.00680677	Up
ENSG00000041982	TNC	chr9:117782805-117880536	OK	0.263181	6.56803	4.64133	1.73904	5e-05	0.00680677	Up
ENSG00000169562	GJB1	chrX:70435043-70445366	OK	2.20468	53.6316	4.60444	3.61734	5e-05	0.00680677	Up
ENSG00000133106	EPSTI1	chr13:43460523-43566407	OK	0.264584	5.61878	4.40846	1.66505	0.0001	0.0117571	Up
ENSG00000205116	TMEM88B	chr1:1361507-1363167	OK	2.19344	43.1168	4.29698	3.37895	0.0004	0.0298041	Up
ENSG00000136960	ENPP2	chr8:120569325-120685693	OK	11.9513	224.283	4.23008	3.08389	5e-05	0.00680677	Up
ENSG00000073737	DHRS9	chr2:169921298-169952677	OK	0.401965	7.46381	4.21477	2.58001	5e-05	0.00680677	Up
ENSG00000183960	KCNH8	chr3:19189945-19577138	OK	0.586789	10.7269	4.19224	3.50944	5e-05	0.00680677	Up
ENSG00000123560	PLP1	chrX:103028646-103047548	OK	310.916	5154.06	4.05111	0.54987	0.00015	0.0155194	Up
ENSG00000168329	CX3CR1	chr3:39304984-39323226	OK	1.0092	15.8183	3.97031	3.43243	5e-05	0.00680677	Up
ENSG00000105695	MAG	chr19:35783027-35804707	OK	19.7198	299.226	3.92352	3.53387	5e-05	0.00680677	Up
ENSG00000099282	TSPAN15	chr10:71211228-71267425	OK	5.76757	86.2423	3.90236	3.68217	5e-05	0.00680677	Up
ENSG00000174607	UGT8	chr4:115519610-115599380	OK	4.4161	64.938	3.87822	3.52611	5e-05	0.00680677	Up
ENSG00000091513	TF	chr3:133380841-133497850	OK	83.1558	1219.88	3.87478	2.04352	0.0006	0.0390777	Up
ENSG00000011426	ANLN	chr7:36363829-36493400	OK	10.3792	151.621	3.8687	2.38478	5e-05	0.00680677	Up
ENSG00000167588	GPD1	chr12:50497601-50505102	OK	1.57667	22.9021	3.86053	3.18118	5e-05	0.00680677	Up
ENSG00000186417	GLDN	chr15:51633825-51700210	OK	2.66789	37.9431	3.83007	2.97283	5e-05	0.00680677	Up
ENSG00000101049	SGK2	chr20:42187607-42216877	OK	0.89383	12.52	3.80809	2.39761	0.00035	0.0271979	Up
ENSG00000176381	PRR18	chr6:166719167-166721936	OK	5.53879	77.0229	3.79764	2.98356	5e-05	0.00680677	Up
ENSG00000010278	CD9	chr12:6308880-6347425	OK	28.2379	353.143	3.64455	3.87517	5e-05	0.00680677	Up
ENSG00000164303	ENPP6	chr4:185009858-185142383	OK	0.748427	9.33353	3.64049	2.18028	0.00035	0.0271979	Up
ENSG00000164176	EDIL3	chr5:83236372-83786583	OK	10.9872	135.332	3.62261	3.30484	0.0002	0.0192617	Up
ENSG00000172508	CARNS1	chr11:67159175-67193078	OK	7.08477	87.0525	3.61909	2.26248	0.00085	0.0483965	Up
ENSG00000150656	CNDP1	chr18:72201674-72254448	OK	10.1707	120.448	3.56592	3.44707	5e-05	0.00680677	Up
ENSG00000081237	PTPRC	chr1:198607800-198726545	OK	0.638756	7.35128	3.52466	1.60651	5e-05	0.00680677	Up
ENSG00000118523	CTGF	chr6:132269315-132398533	OK	1.50251	17.28	3.52366	3.29531	5e-05	0.00680677	Up
ENSG00000196104	SPOCK3	chr4:167654534-168155947	OK	13.5592	153.134	3.49745	3.09716	5e-05	0.00680677	Up
ENSG00000005893	LAMP2	chrX:119561681-119603220	OK	15.2432	170.174	3.48077	3.17186	5e-05	0.00680677	Up
ENSG00000197430	OPALIN	chr10:98102972-98119092	OK	20.4564	226.081	3.46622	3.08963	5e-05	0.00680677	Up
ENSG00000118515	SGK1	chr6:134490383-134639250	OK	12.0773	133.149	3.46267	2.93147	5e-05	0.00680677	Up
ENSG00000132965	ALOX5AP	chr13:31309644-31338556	OK	2.40049	25.7116	3.42102	2.78659	0.00065	0.0412944	Up
ENSG00000163235	TGFA	chr2:70674411-70781325	OK	1.14864	12.0957	3.39649	2.33493	0.0001	0.0117571	Up
ENSG00000149177	PTPRJ	chr11:48002112-48189670	OK	0.454239	4.73601	3.38215	1.86613	0.0009	0.0495301	Up
ENSG00000130589	HELZ2	chr20:62189438-62205592	OK	0.295136	3.07089	3.3792	1.54962	0.0003	0.02469	Up
ENSG00000134817	APLNR	chr11:57001050-57004709	OK	3.73343	38.739	3.37521	3.49821	5e-05	0.00680677	Up
ENSG00000065600	TMEM206	chr1:212537272-212588243	OK	4.42398	45.6719	3.36789	3.15928	0.0001	0.0117571	Up
ENSG00000188153	COL4A5	chrX:107683073-107940775	OK	3.59413	37.0255	3.36481	1.83563	0.00015	0.0155194	Up
ENSG00000123146	CD97	chr19:14491312-14519537	OK	0.693154	7.00667	3.33748	1.83631	5e-05	0.00680677	Up
ENSG00000102934	PLLP	chr16:57290003-57318599	OK	28.7586	286.066	3.31428	3.25808	5e-05	0.00680677	Up
ENSG00000180488	FAM73A	chr1:78245308-78344106	OK	1.15311	11.4532	3.31214	1.75179	0.0009	0.0495301	Up
ENSG00000139629	GALNT6	chr12:51745030-51902980	OK	1.10845	10.894	3.29693	1.09597	5e-05	0.00680677	Up
ENSG00000065413	ANKRD44	chr2:197831740-198175897	OK	0.652316	6.37453	3.28868	1.37897	0.00045	0.0323321	Up
ENSG00000166394	CYB5R2	chr11:7686330-7698453	OK	5.3153	51.1763	3.26725	2.77482	5e-05	0.00680677	Up
ENSG00000121690	DEPDC7	chr11:33037409-33055128	OK	0.489234	4.7007	3.26428	2.28057	0.0005	0.0344221	Up
ENSG00000160223	ICOSLG	chr21:45642873-45660849	OK	1.69992	15.9878	3.23343	2.81994	5e-05	0.00680677	Up
ENSG00000204655	MOG	chr6:29624757-29640149	OK	35.8452	334.449	3.22193	2.33981	0.0001	0.0117571	Up
ENSG00000227544	AC018647.3	chr7:35754643-35774497	OK	7.99239	74.1012	3.2128	2.82416	0.0004	0.0298041	Up
ENSG00000163513	TGFBR2	chr3:30647993-30735634	OK	1.17463	10.8701	3.21009	3.05171	5e-05	0.00680677	Up
ENSG00000148123	LPPR1	chr9:103790990-104087417	OK	4.07589	37.7103	3.20977	3.01187	5e-05	0.00680677	Up
ENSG00000147488	ST18	chr8:53023398-53373519	OK	2.64307	24.4351	3.20867	1.74707	5e-05	0.00680677	Up
ENSG00000103226	NOMO3	chr16:16326351-16388668	OK	0.166479	1.53904	3.20862	0.523629	0.00025	0.022298	Up
ENSG00000169247	SH3TC2	chr5:148303201-148442726	OK	0.790837	7.28778	3.20403	1.94587	5e-05	0.00680677	Up
ENSG00000064651	SLC12A2	chr5:127419457-127525380	OK	2.25817	20.5773	3.18782	3.32898	5e-05	0.00680677	Up
ENSG00000154642	C21orf91	chr21:19135631-19191703	OK	1.84549	16.6604	3.17435	2.66351	5e-05	0.00680677	Up
ENSG00000163131	CTSS	chr1:150702671-150738433	OK	1.50388	13.5501	3.17154	2.46276	0.0005	0.0344221	Up
ENSG00000071991	CDH19	chr18:64168319-64271375	OK	0.611964	5.48579	3.16418	2.14694	0.0002	0.0192617	Up
ENSG00000149218	ENDOD1	chr11:94822973-94865809	OK	5.42468	48.1011	3.14846	2.98744	5e-05	0.00680677	Up
ENSG00000133561	GIMAP6	chr7:150322462-150329473	OK	0.745218	6.5075	3.12637	2.67069	0.0001	0.0117571	Up
ENSG00000154330	PGM5	chr9:70921443-71145977	OK	0.443415	3.85998	3.12186	1.93025	0.0002	0.0192617	Up
ENSG00000114541	FRMD4B	chr3:69219140-69591734	OK	1.93403	16.8158	3.12013	1.96128	5e-05	0.00680677	Up
ENSG00000141338	ABCA8	chr17:66863432-66951533	OK	3.34832	29.0146	3.11527	1.88783	0.0001	0.0117571	Up
ENSG00000008282	SYPL1	chr7:105730948-105753022	OK	5.64284	48.6518	3.108	3.43114	5e-05	0.00680677	Up
ENSG00000165476	REEP3	chr10:65281122-65384883	OK	1.6415	14.0705	3.09959	3.28967	5e-05	0.00680677	Up
ENSG00000079435	LIPE	chr19:42901279-43156507	OK	9.97692	82.6291	3.04998	2.26051	0.00075	0.0451146	Up
ENSG00000105974	CAV1	chr7:116164838-116201233	OK	1.63437	13.5068	3.04687	2.56079	0.0001	0.0117571	Up
ENSG00000135905	DOCK10	chr2:225629806-225907162	OK	3.21482	26.5586	3.04637	1.58583	5e-05	0.00680677	Up
ENSG00000139737	SLAIN1	chr13:78272022-78338377	OK	28.0956	230.722	3.03774	2.91251	5e-05	0.00680677	Up
ENSG00000166091	CMTM5	chr14:23846016-23848981	OK	19.6709	161.12	3.03401	2.72291	5e-05	0.00680677	Up
ENSG00000128052	KDR	chr4:55919226-55991756	OK	0.395056	3.20266	3.01914	2.33546	5e-05	0.00680677	Up
ENSG00000164300	SERINC5	chr5:79407049-79551898	OK	1.12361	9.09968	3.01767	2.47823	0.00015	0.0155194	Up
ENSG00000163563	MNDA	chr1:158801106-158819296	OK	0.609203	4.92262	3.01443	2.08049	0.00085	0.0483965	Up
ENSG00000065809	FAM107B	chr10:14560555-14816896	OK	15.4409	123.627	3.00117	2.35818	5e-05	0.00680677	Up
ENSG00000180739	S1PR5	chr19:10623622-10628607	OK	3.56303	28.4618	2.99785	2.95738	5e-05	0.00680677	Up
ENSG00000118322	ATP10B	chr5:159990126-160279221	OK	0.614956	4.89869	2.99384	1.65523	5e-05	0.00680677	Up
ENSG00000224189	HOXD-AS1	chr2:177037922-177055688	OK	0.678233	5.38071	2.98794	1.54109	5e-05	0.00680677	Up
ENSG00000066322	ELOVL1	chr1:43829067-43833696	OK	25.4186	200.335	2.97846	2.86625	5e-05	0.00680677	Up
ENSG00000176658	MYO1D	chr17:30819539-31205655	OK	2.44509	19.2599	2.97764	1.89972	5e-05	0.00680677	Up
ENSG00000158715	SLC45A3	chr1:205626978-205649587	OK	1.52906	11.8108	2.94939	2.59365	0.00065	0.0412944	Up
ENSG00000162444	RBP7	chr1:10057263-10076078	OK	5.80616	44.8428	2.94922	2.56516	0.0001	0.0117571	Up
ENSG00000057704	TMCC3	chr12:94960899-95044338	OK	1.85072	14.0839	2.92789	2.63075	5e-05	0.00680677	Up
ENSG00000078596	ITM2A	chrX:78615880-78623164	OK	11.2376	85.4077	2.92603	3.11795	5e-05	0.00680677	Up
ENSG00000125257	ABCC4	chr13:95672082-95953687	OK	0.316746	2.4056	2.925	1.48511	0.0004	0.0298041	Up
ENSG00000102271	KLHL4	chrX:86772751-86925050	OK	1.20309	9.09985	2.91909	2.45033	0.0004	0.0298041	Up
ENSG00000086205	FOLH1	chr11:49168186-49230222	OK	5.84767	44.0921	2.91459	2.32977	0.00015	0.0155194	Up
ENSG00000120162	MOB3B	chr9:27325206-27529779	OK	1.3079	9.85788	2.91402	2.87391	5e-05	0.00680677	Up
ENSG00000173391	OLR1	chr12:10310901-10344400	OK	1.59845	11.9911	2.90722	2.2426	5e-05	0.00680677	Up
ENSG00000127955	GNAI1	chr7:79763270-79848718	OK	10.591	78.2688	2.8856	2.55077	0.0001	0.0117571	Up
ENSG00000068650	ATP11A	chr13:113344642-113541482	OK	1.15957	8.54244	2.88106	1.75251	5e-05	0.00680677	Up
ENSG00000165985	C1QL3	chr10:16555741-16564004	OK	0.770723	5.61266	2.8644	2.40831	0.0004	0.0298041	Up
ENSG00000125247	TMTC4	chr13:101256180-101327347	OK	4.87646	35.359	2.85817	2.59763	5e-05	0.00680677	Up
ENSG00000095209	TMEM38B	chr9:108456824-108538893	OK	1.03493	7.49624	2.85663	2.06287	0.00025	0.022298	Up
ENSG00000102158	MAGT1	chrX:77081860-77151090	OK	2.54327	18.3544	2.85137	2.90481	5e-05	0.00680677	Up
ENSG00000118298	CA14	chr1:150227488-150237478	OK	3.21564	22.9836	2.83743	2.11361	0.0009	0.0495301	Up
ENSG00000141540	TTYH2	chr17:72209652-72258159	OK	15.5689	110.697	2.82987	2.20177	0.00045	0.0323321	Up
ENSG00000131386	GALNT15	chr3:16216155-16273499	OK	3.4748	24.5278	2.81942	2.82082	5e-05	0.00680677	Up
ENSG00000085117	CD82	chr11:44585976-44641913	OK	8.35856	58.949	2.81814	2.86491	5e-05	0.00680677	Up
ENSG00000076706	MCAM	chr11:119179240-119192231	OK	4.51884	31.6443	2.80792	2.48581	5e-05	0.00680677	Up
ENSG00000146842	TMEM209	chr7:129804554-129847610	OK	0.985847	6.89319	2.80574	2.1738	5e-05	0.00680677	Up
ENSG00000168314	MOBP	chr3:39508688-39570970	OK	94.2172	656.953	2.80173	1.73626	0.0001	0.0117571	Up
ENSG00000188706	ZDHHC9	chrX:128937263-128977885	OK	8.37116	57.1197	2.77049	2.66187	0.00025	0.022298	Up
ENSG00000121005	CRISPLD1	chr8:75896749-75946793	OK	0.561517	3.7433	2.73691	1.65902	0.0008	0.0464256	Up
ENSG00000122694	GLIPR2	chr9:36136731-36163910	OK	4.26615	28.3655	2.73313	2.85797	5e-05	0.00680677	Up
ENSG00000154175	ABI3BP	chr3:100467999-100712359	OK	0.423854	2.80993	2.72889	0.764472	5e-05	0.00680677	Up
ENSG00000196352	CD55	chr1:207494852-207534311	OK	3.76957	24.8885	2.72301	2.62354	5e-05	0.00680677	Up
ENSG00000179104	TMTC2	chr12:83080658-83528649	OK	2.90943	19.1525	2.71872	2.54694	5e-05	0.00680677	Up
ENSG00000079931	MOXD1	chr6:132617193-132722684	OK	2.19118	14.093	2.6852	2.67682	0.00015	0.0155194	Up
ENSG00000146592	CREB5	chr7:28338939-28865511	OK	1.95829	12.5261	2.67727	1.4551	5e-05	0.00680677	Up
ENSG00000164659	KIAA1324L	chr7:86506221-86689015	OK	4.4026	28.0419	2.67116	1.8894	0.0001	0.0117571	Up
ENSG00000100433	KCNK10	chr14:88649112-88793251	OK	1.14452	7.26909	2.66704	2.51103	5e-05	0.00680677	Up
ENSG00000087253	LPCAT2	chr16:55542909-55620582	OK	1.1895	7.54547	2.66526	1.51096	0.00015	0.0155194	Up
ENSG00000130150	MOSPD2	chrX:14891562-14940449	OK	1.87761	11.6415	2.6323	2.35988	5e-05	0.00680677	Up
ENSG00000166750	SLFN5	chr17:33570054-33600674	OK	0.316813	1.9534	2.62429	1.96521	0.0004	0.0298041	Up
ENSG00000001561	ENPP4	chr6:46097729-46114436	OK	3.01644	18.4331	2.61138	2.7767	5e-05	0.00680677	Up
ENSG00000186522	SEPT10	chr2:110300558-110371783	OK	2.83044	17.2251	2.60541	1.97827	5e-05	0.00680677	Up
ENSG00000135362	PRR5L	chr11:36317837-36486754	OK	1.92974	11.6623	2.59538	1.52098	5e-05	0.00680677	Up
ENSG00000188536	HBA2	chr16:222845-223709	OK	6.59896	39.8327	2.59364	2.3077	0.0002	0.0192617	Up
ENSG00000204278	TMEM235	chr17:76227390-76237068	OK	5.34395	32.0571	2.58466	2.52396	0.0003	0.02469	Up
ENSG00000132718	SYT11	chr1:155829299-155854990	OK	23.5736	141.143	2.58191	2.8011	5e-05	0.00680677	Up
ENSG00000075651	PLD1	chr3:171318194-171528740	OK	1.87501	11.2127	2.58016	1.76701	5e-05	0.00680677	Up
ENSG00000107362	ABHD17B	chr9:74477367-74525847	OK	5.238	31.279	2.57811	2.66161	5e-05	0.00680677	Up
ENSG00000154654	NCAM2	chr21:22370632-22915650	OK	5.6387	33.5529	2.573	2.097	0.00025	0.022298	Up
ENSG00000131725	WDR44	chrX:117480035-117583924	OK	1.27184	7.52681	2.56512	2.42173	0.00025	0.022298	Up
ENSG00000006042	TMEM98	chr17:31254927-31272124	OK	12.1598	71.8588	2.56305	2.33856	0.0007	0.0431095	Up
ENSG00000152910	CNTNAP4	chr16:76311175-76692375	OK	5.20061	30.6783	2.56046	2.75746	0.00015	0.0155194	Up
ENSG00000004864	SLC25A13	chr7:95749531-95951459	OK	1.80405	10.6321	2.55912	1.86095	0.0002	0.0192617	Up
ENSG00000103089	FA2H	chr16:74746852-74808729	OK	10.7549	63.213	2.55522	2.40172	0.00045	0.0323321	Up
ENSG00000102317	RBM3	chrX:48431481-48437454	OK	16.4889	96.8039	2.55357	2.11715	0.0005	0.0344221	Up
ENSG00000253729	PRKDC	chr8:48685668-48872743	OK	3.15284	18.4459	2.54857	1.72822	0.00035	0.0271979	Up
ENSG00000152558	TMEM123	chr11:102267062-102369532	OK	8.19556	47.8015	2.54414	2.50814	5e-05	0.00680677	Up
ENSG00000186231	KLHL32	chr6:97372604-97588630	OK	3.49936	20.3631	2.54079	2.71196	5e-05	0.00680677	Up
ENSG00000065534	MYLK	chr3:123304388-123603178	OK	7.12195	41.2699	2.53475	1.75231	0.0005	0.0344221	Up
ENSG00000145416	MARCH1	chr4:164445449-165305202	OK	3.43682	19.7926	2.52582	1.78954	5e-05	0.00680677	Up
ENSG00000114019	AMOTL2	chr3:134070693-134094321	OK	4.40931	25.2347	2.51678	2.61741	5e-05	0.00680677	Up
ENSG00000090054	SPTLC1	chr9:94794280-94877666	OK	5.27966	30.1313	2.51275	2.42086	0.00025	0.022298	Up
ENSG00000169504	CLIC4	chr1:25071847-25170815	OK	11.4566	64.9578	2.50332	2.63768	0.00015	0.0155194	Up
ENSG00000001084	GCLC	chr6:53362138-53481969	OK	6.65937	37.4986	2.49338	1.80691	5e-05	0.00680677	Up
ENSG00000120156	TEK	chr9:27109138-27230173	OK	0.827355	4.58365	2.46992	2.31161	0.0006	0.0390777	Up
ENSG00000173848	NET1	chr10:5454513-5500426	OK	4.87168	26.931	2.46678	2.64989	5e-05	0.00680677	Up
ENSG00000141458	NPC1	chr18:21083472-21166862	OK	9.51249	52.5663	2.46624	1.48236	0.0004	0.0298041	Up
ENSG00000145794	MEGF10	chr5:126626522-126801429	OK	2.04136	11.2342	2.4603	1.67341	5e-05	0.00680677	Up
ENSG00000140199	SLC12A6	chr15:34525459-34630261	OK	0.849631	4.64945	2.45215	1.27307	0.0006	0.0390777	Up
ENSG00000096060	FKBP5	chr6:35541361-35696360	OK	5.54841	30.1372	2.4414	2.42223	0.00035	0.0271979	Up
ENSG00000122367	LDB3	chr10:88428205-88495825	OK	3.55979	19.1808	2.4298	2.01526	0.0009	0.0495301	Up
ENSG00000157554	ERG	chr21:39751948-40033704	OK	0.600011	3.22694	2.42711	1.63255	0.00015	0.0155194	Up
ENSG00000182141	ZNF708	chr19:21473961-21512227	OK	1.6352	8.76906	2.42295	1.89466	0.0005	0.0344221	Up
ENSG00000204381	LAYN	chr11:111411004-111432264	OK	3.01709	16.0806	2.41409	2.30231	0.00055	0.0366114	Up
ENSG00000038002	AGA	chr4:178351923-178363657	OK	2.29022	12.1504	2.40745	1.89417	0.0006	0.0390777	Up
ENSG00000115461	IGFBP5	chr2:217536827-217858802	OK	4.70321	24.6288	2.38863	2.76847	5e-05	0.00680677	Up
ENSG00000154864	PIEZO2	chr18:10661929-11148587	OK	1.43459	7.50305	2.38684	1.25057	0.0009	0.0495301	Up
ENSG00000092421	SEMA6A	chr5:115779311-115927094	OK	4.87424	25.4008	2.38162	1.95115	5e-05	0.00680677	Up
ENSG00000165410	CFL2	chr14:35179592-35184029	OK	40.8063	208.559	2.3536	1.97349	0.00055	0.0366114	Up
ENSG00000150093	ITGB1	chr10:33189246-33371030	OK	5.76116	29.3486	2.34886	2.09287	5e-05	0.00680677	Up
ENSG00000186340	THBS2	chr6:169613348-169654139	OK	1.85762	9.2739	2.31972	2.20821	5e-05	0.00680677	Up
ENSG00000027075	PRKCH	chr14:61654276-62125414	OK	1.5343	7.63955	2.31591	1.30115	5e-05	0.00680677	Up
ENSG00000154678	PDE1C	chr7:31790792-32338941	OK	4.00698	19.9395	2.31504	1.65943	0.00015	0.0155194	Up
ENSG00000089041	P2RX7	chr12:121570621-121623876	OK	2.8428	14.0795	2.30822	1.83113	0.00035	0.0271979	Up
ENSG00000010319	SEMA3G	chr3:52467068-52479101	OK	0.99983	4.95098	2.30796	1.87152	0.0009	0.0495301	Up
ENSG00000116675	DNAJC6	chr1:65713901-65881689	OK	13.1852	65.2472	2.30699	2.21183	0.00015	0.0155194	Up
ENSG00000196205	EEF1A1P5	chr9:135894815-135896553	OK	13.2067	64.5345	2.2888	2.51329	0.0003	0.02469	Up
ENSG00000197563	PIGN	chr18:59710799-59854351	OK	1.20069	5.82504	2.2784	1.42277	5e-05	0.00680677	Up
ENSG00000180917	CMTR2	chr16:71315291-71323618	OK	0.664119	3.14848	2.24514	1.60815	0.0008	0.0464256	Up
ENSG00000148826	NKX6-2	chr10:134598296-134599556	OK	31.1338	146.613	2.23546	2.22858	0.0005	0.0344221	Up
ENSG00000172716	SLFN11	chr17:33677323-33700720	OK	0.341801	1.59977	2.22664	0.854343	0.00045	0.0323321	Up
ENSG00000256043	CTSO	chr4:156845269-156875069	OK	2.45006	11.4584	2.22551	2.15534	0.0008	0.0464256	Up
ENSG00000115935	WIPF1	chr2:175411868-175639555	OK	4.56954	21.3439	2.22371	1.66195	0.00015	0.0155194	Up
ENSG00000152689	RASGRP3	chr2:33661390-33789817	OK	2.87568	13.392	2.21939	1.41676	0.00015	0.0155194	Up
ENSG00000170677	SOCS6	chr18:67956136-67997436	OK	1.47944	6.88931	2.2193	2.11679	0.0002	0.0192617	Up
ENSG00000100139	MICALL1	chr22:38301663-38338829	OK	1.72184	7.99934	2.21593	1.80399	0.00065	0.0412944	Up
ENSG00000180891	CUEDC1	chr17:55938603-56032684	OK	10.2967	47.8144	2.21527	1.78296	0.00065	0.0412944	Up
ENSG00000163393	SLC22A15	chr1:116519118-116612675	OK	1.79181	8.30161	2.21197	2.17964	0.0003	0.02469	Up
ENSG00000135049	AGTPBP1	chr9:88161454-88356944	OK	5.44991	25.2443	2.21165	2.27314	0.00015	0.0155194	Up
ENSG00000115271	GCA	chr2:163175349-163695240	OK	8.01021	36.9513	2.20571	2.07974	0.0005	0.0344221	Up
ENSG00000115365	LANCL1	chr2:211189482-211342376	OK	23.9778	109.886	2.19623	2.30181	0.00085	0.0483965	Up
ENSG00000136237	RAPGEF5	chr7:22157855-22396763	OK	11.1626	50.8719	2.1882	2.23952	5e-05	0.00680677	Up
ENSG00000115808	STRN	chr2:37070782-37193615	OK	2.53448	11.4552	2.17624	2.27507	5e-05	0.00680677	Up
ENSG00000112893	MAN2A1	chr5:109025066-109205326	OK	3.72505	16.794	2.17262	2.00912	0.00015	0.0155194	Up
ENSG00000133256	PDE6B	chr4:619372-664571	OK	7.3625	33.1266	2.16972	1.43399	0.0008	0.0464256	Up
ENSG00000182957	SPATA13	chr13:24553838-24896673	OK	2.86562	12.8506	2.16492	1.41149	5e-05	0.00680677	Up
ENSG00000113583	C5orf15	chr5:133291200-133304478	OK	4.33349	19.3956	2.16213	2.19834	0.0001	0.0117571	Up
ENSG00000073417	PDE8A	chr15:85523670-85682376	OK	6.74732	30.0979	2.15728	2.13819	5e-05	0.00680677	Up
ENSG00000168297	PXK	chr3:58318606-58411748	OK	15.5425	68.7086	2.14427	1.92259	0.0008	0.0464256	Up
ENSG00000038427	VCAN	chr5:82767283-82878122	OK	2.88425	12.6563	2.13359	1.85419	0.00035	0.0271979	Up
ENSG00000145817	YIPF5	chr5:143537722-143550278	OK	2.63654	11.5498	2.13114	2.0979	0.0003	0.02469	Up
ENSG00000012660	ELOVL5	chr6:53132195-53213947	OK	13.6755	59.5278	2.12197	2.43061	5e-05	0.00680677	Up
ENSG00000184985	SORCS2	chr4:7194264-7744554	OK	2.56433	11.0271	2.1044	1.73303	0.00015	0.0155194	Up
ENSG00000178695	KCTD12	chr13:77454311-77460540	OK	4.03516	17.3354	2.10302	2.33204	0.00025	0.022298	Up
ENSG00000144847	IGSF11	chr3:118619403-118864915	OK	4.36557	18.749	2.10257	2.14261	0.0002	0.0192617	Up
ENSG00000156162	DPY19L4	chr8:95731930-95806064	OK	2.14862	9.17421	2.09417	1.37974	0.00075	0.0451146	Up
ENSG00000026508	CD44	chr11:35160416-35253949	OK	3.60374	15.3312	2.08891	1.38022	0.00025	0.022298	Up
ENSG00000049089	COL9A2	chr1:40766158-40783488	OK	17.1822	72.05	2.06808	1.97916	5e-05	0.00680677	Up
ENSG00000165388	ZNF488	chr10:48355023-48373866	OK	3.98521	16.6441	2.06228	2.16327	0.0003	0.02469	Up
ENSG00000027697	IFNGR1	chr6:137518620-137540586	OK	13.6133	56.2384	2.04654	2.25199	0.00035	0.0271979	Up
ENSG00000177469	PTRF	chr17:40554469-40575535	OK	5.97448	24.1761	2.0167	2.26379	0.0003	0.02469	Up
ENSG00000162813	BPNT1	chr1:220230823-220263804	OK	3.67267	14.6941	2.00034	1.7746	0.00045	0.0323321	Up
ENSG00000124198	ARFGEF2	chr20:47538426-47653230	OK	2.01366	8.04975	1.99912	1.12815	0.00055	0.0366114	Up
ENSG00000107731	UNC5B	chr10:72972326-73062621	OK	3.00277	11.9728	1.9954	2.26311	0.00035	0.0271979	Up
ENSG00000168758	SEMA4C	chr2:97525452-97536494	OK	5.33141	21.1369	1.98718	2.14866	0.0005	0.0344221	Up
ENSG00000100596	SPTLC2	chr14:77972339-78083116	OK	5.55339	21.9995	1.98603	2.04323	0.0003	0.02469	Up
ENSG00000128283	CDC42EP1	chr22:37956453-37965412	OK	11.9836	47.0865	1.97425	2.03272	0.0009	0.0495301	Up
ENSG00000106799	TGFBR1	chr9:101866319-101916474	OK	1.33457	5.23539	1.97192	1.87601	0.00075	0.0451146	Up
ENSG00000095564	BTAF1	chr10:93683525-93790082	OK	1.52467	5.97799	1.97117	2.00506	0.0006	0.0390777	Up
ENSG00000122591	FAM126A	chr7:22980877-23053749	OK	1.40452	5.47092	1.96171	1.61084	0.00065	0.0412944	Up
ENSG00000147459	DOCK5	chr8:25042237-25275598	OK	2.32576	9.05453	1.96094	1.77195	0.00015	0.0155194	Up
ENSG00000084453	SLCO1A2	chr12:21417533-21572528	OK	9.59469	37.353	1.96091	1.98255	0.0003	0.02469	Up
ENSG00000109046	WSB1	chr17:25621101-25640657	OK	11.2254	43.618	1.95816	2.24963	0.0007	0.0431095	Up
ENSG00000168675	LDLRAD4	chr18:13217496-13652754	OK	7.92835	30.5941	1.94816	1.73504	0.0002	0.0192617	Up
ENSG00000066084	DIP2B	chr12:50898767-51142450	OK	6.291	23.89	1.92504	2.20057	0.00025	0.022298	Up
ENSG00000188580	NKAIN2	chr6:124125285-125146803	OK	9.73608	35.9741	1.88555	2.08055	0.00085	0.0483965	Up
ENSG00000114331	ACAP2	chr3:194995464-195163807	OK	2.23359	7.99935	1.84052	1.13215	0.00015	0.0155194	Up
ENSG00000110911	SLC11A2	chr12:51373183-51422349	OK	7.7596	27.5535	1.82818	2.00709	0.00025	0.022298	Up
ENSG00000148158	SNX30	chr9:115513117-115653193	OK	3.97339	13.4805	1.76243	1.95526	0.0009	0.0495301	Up
ENSG00000163539	CLASP2	chr3:33537736-33759848	OK	24.1647	81.708	1.75758	1.3959	0.00045	0.0323321	Up
ENSG00000138757	G3BP2	chr4:76567965-76649709	OK	15.0066	50.3354	1.74598	1.46901	0.0002	0.0192617	Up
ENSG00000110880	CORO1C	chr12:109038884-109125372	OK	9.58905	30.4107	1.66512	1.80125	0.0007	0.0431095	Up
ENSG00000136051	KIAA1033	chr12:105501101-105562912	OK	2.95257	8.7377	1.56528	1.44341	0.00075	0.0451146	Up
ENSG00000211892	IGHG4	chr14:106090686-106092403	OK	1.46397	0	#NAME?	NA	5e-05	0.00680677	Down
ENSG00000228877	RP11-473E2.4	chr9:137419027-137437090	OK	1.80042	0	#NAME?	NA	5e-05	0.00680677	Down
ENSG00000230387	RP4-737E23.2	chr20:23168764-23170944	OK	6.46092	0	#NAME?	NA	5e-05	0.00680677	Down
ENSG00000236611	AP000343.2	chr22:23668802-23670680	OK	1.95783	0	#NAME?	NA	5e-05	0.00680677	Down
ENSG00000240457	RN7SL472P	chr14:102543519-102543810	OK	2.56125	0	#NAME?	NA	5e-05	0.00680677	Down
ENSG00000260981	RP11-315A16.1	chr5:8785153-8785580	OK	2.18088	0	#NAME?	NA	5e-05	0.00680677	Down
ENSG00000211679	IGLC3	chr22:23248511-23248973	OK	1.01004	0	#NAME?	NA	0.0001	0.0117571	Down
ENSG00000260483	RP11-151H2.1	chr15:75315320-75315597	OK	1.20898	0	#NAME?	NA	0.00035	0.0271979	Down
ENSG00000265019	NCOR1P2	chr17:21536013-21544603	OK	1.17047	0	#NAME?	NA	0.0008	0.0464256	Down
ENSG00000013306	SLC25A39	chr17:42396992-42402238	OK	146.947	46.0649	-1.67356	-2.02906	0.0008	0.0464256	Down
ENSG00000164896	FASTK	chr7:150773710-150777953	OK	174.929	50.1828	-1.8015	-1.95594	0.00065	0.0412944	Down
ENSG00000182154	MRPL41	chr9:140445650-140447007	OK	282.071	80.4035	-1.81073	-2.20225	0.0003	0.02469	Down
ENSG00000172932	ANKRD13D	chr11:67056017-67069956	OK	99.6053	28.0805	-1.82665	-2.10321	0.00025	0.022298	Down
ENSG00000221869	CEBPD	chr8:48649470-48651648	OK	37.7146	10.5876	-1.83275	-2.15106	0.0004	0.0298041	Down
ENSG00000104907	TRMT1	chr19:13215715-13228381	OK	61.7716	17.2347	-1.84163	-1.78427	0.00025	0.022298	Down
ENSG00000139200	PIANP	chr12:6802957-6809966	OK	96.1788	26.2529	-1.87324	-2.20534	0.00055	0.0366114	Down
ENSG00000105255	FSD1	chr19:4304596-4323840	OK	98.2968	26.7514	-1.87753	-2.16226	0.00045	0.0323321	Down
ENSG00000168005	C11orf84	chr11:63580859-63595190	OK	28.6828	7.69997	-1.89726	-1.9213	0.0003	0.02469	Down
ENSG00000132024	CC2D1A	chr19:13993160-14041692	OK	71.9397	19.2826	-1.89949	-1.97664	0.0007	0.0431095	Down
ENSG00000130731	C16orf13	chr16:684428-686358	OK	356.971	93.5326	-1.93226	-2.27405	0.0003	0.02469	Down
ENSG00000202198	RN7SK	chr6:52860417-52860748	OK	171.035	43.2024	-1.98511	-2.06567	0.0008	0.0464256	Down
ENSG00000122574	WIPF3	chr7:29846101-29956682	OK	13.2667	3.32321	-1.99716	-2.19357	0.00055	0.0366114	Down
ENSG00000115756	HPCAL1	chr2:10443014-10567743	OK	220.082	54.352	-2.01763	-2.22663	0.00025	0.022298	Down
ENSG00000269975	RP11-58B17.2	chr3:9540044-9541253	OK	47.7048	11.5706	-2.04367	-2.27071	0.0007	0.0431095	Down
ENSG00000111641	NOP2	chr12:6666028-6677857	OK	23.4149	5.66012	-2.04852	-1.91675	5e-05	0.00680677	Down
ENSG00000108848	LUC7L3	chr17:48796904-48833574	OK	375.683	87.2607	-2.10611	-1.64213	0.0007	0.0431095	Down
ENSG00000009950	MLXIPL	chr7:73007523-73038873	OK	24.2325	5.57333	-2.12033	-2.30056	0.0003	0.02469	Down
ENSG00000171163	ZNF692	chr1:249144204-249153343	OK	109.645	25.2113	-2.12069	-2.3215	0.00015	0.0155194	Down
ENSG00000070814	TCOF1	chr5:149737201-149779871	OK	37.1028	8.38712	-2.14528	-1.75648	0.0001	0.0117571	Down
ENSG00000169169	CPT1C	chr19:50194154-50216988	OK	143.47	31.5875	-2.18332	-2.01316	0.0008	0.0464256	Down
ENSG00000212864	RNF208	chr9:140114706-140116033	OK	126.869	27.6597	-2.19748	-2.51041	5e-05	0.00680677	Down
ENSG00000013441	CLK1	chr2:201717731-201729422	OK	272.413	58.8035	-2.21182	-2.15638	0.0001	0.0117571	Down
ENSG00000198520	C1orf228	chr1:45140363-45191263	OK	12.8284	2.72034	-2.23748	-1.7087	0.00075	0.0451146	Down
ENSG00000182272	B4GALNT4	chr11:369795-382116	OK	251.636	51.4772	-2.28934	-1.73427	0.00075	0.0451146	Down
ENSG00000090971	NAT14	chr19:55996370-55998935	OK	159.6	32.3499	-2.30263	-2.22498	0.00055	0.0366114	Down
ENSG00000185596	WASH3P	chr15:102500050-102519298	OK	40.3819	8.12288	-2.31365	-2.42366	5e-05	0.00680677	Down
ENSG00000156502	SUPV3L1	chr10:70939987-70968855	OK	81.3901	16.0426	-2.34295	-2.24297	0.00085	0.0483965	Down
ENSG00000176454	LPCAT4	chr15:34651105-34659479	OK	133.58	25.788	-2.37294	-2.59206	5e-05	0.00680677	Down
ENSG00000140398	NEIL1	chr15:75639295-75648087	OK	67.1285	12.9471	-2.3743	-1.96438	0.0007	0.0431095	Down
ENSG00000260418	RP3-406A7.7	chr6:136656851-136657225	OK	109.894	20.7112	-2.40764	-2.29173	0.00085	0.0483965	Down
ENSG00000213339	QTRT1	chr19:10812105-10824113	OK	185.774	34.2918	-2.43761	-2.68887	5e-05	0.00680677	Down
ENSG00000102878	HSF4	chr16:67188082-67203848	OK	127.395	22.9174	-2.47479	-1.62915	0.0005	0.0344221	Down
ENSG00000183248	CTD-3193O13.9	chr19:7933604-7939326	OK	41.2992	7.23551	-2.51295	-2.68711	0.0003	0.02469	Down
ENSG00000077235	GTF3C1	chr16:27470875-27561234	OK	126.725	21.9883	-2.52689	-1.95384	0.0002	0.0192617	Down
ENSG00000254377	LINC00966	chr8:65285884-65296344	OK	19.4801	3.33773	-2.54506	-2.49387	0.00035	0.0271979	Down
ENSG00000261829	RP11-223I10.1	chr2:231916754-231917352	OK	41.1462	7.02675	-2.54983	-2.42171	0.0004	0.0298041	Down
ENSG00000141837	CACNA1A	chr19:13317255-13734804	OK	55.7398	9.5149	-2.55045	-1.96516	5e-05	0.00680677	Down
ENSG00000118194	TNNT2	chr1:201328135-201368736	OK	41.6918	7.0867	-2.55658	-1.86124	0.0007	0.0431095	Down
ENSG00000100628	ASB2	chr14:94400498-94443137	OK	3.96	0.659399	-2.58628	-1.51859	0.0009	0.0495301	Down
ENSG00000149257	SERPINH1	chr11:75273100-75283828	OK	43.7143	7.26377	-2.58931	-2.10923	0.0007	0.0431095	Down
ENSG00000146067	FAM193B	chr5:176946788-176981542	OK	122.176	20.2442	-2.59338	-2.37442	5e-05	0.00680677	Down
ENSG00000174529	TMEM81	chr1:205052257-205053645	OK	13.5282	2.21548	-2.61028	-2.23758	0.0009	0.0495301	Down
ENSG00000108551	RASD1	chr17:17397750-17399709	OK	119.8	19.5181	-2.61774	-2.59454	0.0001	0.0117571	Down
ENSG00000177084	POLE	chr12:133200347-133263951	OK	16.4305	2.67533	-2.61859	-1.70282	5e-05	0.00680677	Down
ENSG00000132321	IQCA1	chr2:237232793-237416185	OK	29.3545	4.73077	-2.63344	-2.38902	5e-05	0.00680677	Down
ENSG00000260196	RP1-239B22.5	chr11:17402195-17405078	OK	8.96301	1.43042	-2.64755	-2.50936	0.00035	0.0271979	Down
ENSG00000157214	STEAP2	chr7:89511666-89867451	OK	13.6768	2.17859	-2.65026	-2.33386	0.0008	0.0464256	Down
ENSG00000065357	DGKA	chr12:56295196-56347811	OK	59.6092	9.43031	-2.66016	-1.66445	5e-05	0.00680677	Down
ENSG00000105639	JAK3	chr19:17935588-17958880	OK	11.3443	1.77388	-2.67699	-2.30659	0.00055	0.0366114	Down
ENSG00000261786	RP4-555D20.2	chr3:44158790-44163857	OK	7.43481	1.11936	-2.73163	-2.77233	0.0003	0.02469	Down
ENSG00000176956	LY6H	chr8:144239330-144242128	OK	536.149	80.6653	-2.73261	-2.81399	0.0003	0.02469	Down
ENSG00000099875	MKNK2	chr19:2037469-2051243	OK	157.138	22.949	-2.77553	-2.30186	5e-05	0.00680677	Down
ENSG00000151929	BAG3	chr10:121410881-121437331	OK	57.9428	8.35877	-2.79327	-2.90735	5e-05	0.00680677	Down
ENSG00000181019	NQO1	chr16:69740898-69760854	OK	230.261	33.1546	-2.79599	-2.71805	0.0004	0.0298041	Down
ENSG00000141867	BRD4	chr19:15347646-15443356	OK	57.4583	8.07368	-2.83122	-2.36552	5e-05	0.00680677	Down
ENSG00000187837	HIST1H1C	chr6:26055967-26056699	OK	67.0618	9.1582	-2.87236	-2.77705	0.0001	0.0117571	Down
ENSG00000134030	CTIF	chr18:46065416-46389588	OK	217.586	29.6786	-2.87409	-2.03815	0.00025	0.022298	Down
ENSG00000214946	TBC1D26	chr17:15602890-15652629	OK	4.07347	0.547749	-2.89467	-1.09893	0.0009	0.0495301	Down
ENSG00000163132	MSX1	chr4:4861392-4865663	OK	15.8477	2.11487	-2.90563	-2.82468	0.0002	0.0192617	Down
ENSG00000106123	EPHB6	chr7:142552791-142568847	OK	324.941	43.3284	-2.9068	-2.50828	0.0001	0.0117571	Down
ENSG00000109881	CCDC34	chr11:27352373-27385415	OK	30.2203	3.9517	-2.93497	-2.49616	0.0005	0.0344221	Down
ENSG00000187664	HAPLN4	chr19:19366449-19384200	OK	32.2258	4.19577	-2.94121	-2.53318	0.00035	0.0271979	Down
ENSG00000179083	FAM133A	chrX:92929011-92967273	OK	10.371	1.34242	-2.94965	-2.73512	0.00015	0.0155194	Down
ENSG00000116096	SPR	chr2:73114488-73119287	OK	38.3734	4.87262	-2.97734	-2.73213	0.00025	0.022298	Down
ENSG00000101187	SLCO4A1	chr20:61272070-61317137	OK	35.4781	4.42784	-3.00225	-2.38231	0.00055	0.0366114	Down
ENSG00000162650	ATXN7L2	chr1:110026100-110035426	OK	24.0835	3.00569	-3.00227	-2.65531	0.00015	0.0155194	Down
ENSG00000006071	ABCC8	chr11:17414431-17498449	OK	118.096	14.5474	-3.02113	-2.22623	0.0003	0.02469	Down
ENSG00000166862	CACNG2	chr22:36959967-37099603	OK	17.5849	2.12815	-3.04667	-2.75288	5e-05	0.00680677	Down
ENSG00000128965	CHAC1	chr15:41245159-41248710	OK	22.705	2.67812	-3.08372	-2.72743	0.0002	0.0192617	Down
ENSG00000135426	TESPA1	chr12:55341801-55378530	OK	116.709	13.3164	-3.13165	-2.12953	0.00045	0.0323321	Down
ENSG00000136448	NMT1	chr17:43100707-43221548	OK	271.491	30.7289	-3.14323	-1.47048	0.00075	0.0451146	Down
ENSG00000064687	ABCA7	chr19:1040101-1065571	OK	38.529	4.11889	-3.22561	-2.46884	5e-05	0.00680677	Down
ENSG00000215788	TNFRSF25	chr1:6484847-6580121	OK	56.1113	5.67166	-3.30645	-1.89579	0.00045	0.0323321	Down
ENSG00000204839	MROH6	chr8:144648356-144655141	OK	18.919	1.77596	-3.41317	-2.10948	0.0002	0.0192617	Down
ENSG00000213937	CLDN9	chr16:3062456-3064506	OK	6.53313	0.598065	-3.4494	-2.65454	0.00055	0.0366114	Down
ENSG00000058272	PPP1R12A	chr12:79968758-80334448	OK	215.993	19.071	-3.50153	-2.22571	5e-05	0.00680677	Down
ENSG00000088340	FER1L4	chr20:34146506-34195484	OK	3.91202	0.332296	-3.55737	-1.45594	0.0005	0.0344221	Down
ENSG00000164114	MAP9	chr4:156197840-156302498	OK	88.7903	7.36739	-3.59118	-2.90331	5e-05	0.00680677	Down
ENSG00000181240	SLC25A41	chr19:6426047-6433790	OK	16.4166	1.15726	-3.82637	-3.16531	0.0006	0.0390777	Down
ENSG00000073605	GSDMB	chr17:38060847-38076107	OK	53.0769	3.52265	-3.91335	-3.0027	5e-05	0.00680677	Down
ENSG00000261015	RP1-90J20.11	chr6:3025024-3027659	OK	13.4582	0.893083	-3.91355	-3.75821	5e-05	0.00680677	Down
ENSG00000183793	NPIPA5	chr16:15457515-15474904	OK	57.5024	3.50693	-4.03534	-3.49695	0.0001	0.0117571	Down
ENSG00000177511	ST8SIA3	chr18:55018043-55038962	OK	313.546	18.8641	-4.05496	-1.97644	0.00065	0.0412944	Down
ENSG00000204388	HSPA1B	chr6:31795511-31798031	OK	88.2468	5.021	-4.1355	-4.1373	5e-05	0.00680677	Down
ENSG00000106211	HSPB1	chr7:75931860-75933612	OK	2162.41	122.377	-4.14323	-2.86421	0.0001	0.0117571	Down
ENSG00000253230	LINC00599	chr8:9757573-9762876	OK	153.528	7.94518	-4.27228	-3.49578	5e-05	0.00680677	Down
ENSG00000204389	HSPA1A	chr6:31777395-31785723	OK	321.788	15.6891	-4.35828	-3.75194	5e-05	0.00680677	Down
ENSG00000158815	FGF17	chr8:21899908-21906320	OK	38.1953	1.81326	-4.39674	-3.78333	5e-05	0.00680677	Down
ENSG00000090920	FCGBP	chr19:40353962-40440533	OK	10.8952	0.309031	-5.13981	-2.96365	5e-05	0.00680677	Down
ENSG00000169203	RP11-231C14.4	chr16:29262828-29519817	OK	5.73269	0.151815	-5.23882	-1.00422	0.0008	0.0464256	Down
ENSG00000164326	CARTPT	chr5:71014989-71016875	OK	130.699	1.67485	-6.28608	-5.2072	5e-05	0.00680677	Down

## Sheet: Maximum vs Minimum
gene_id	gene	locus	status	Control_Group(E018_E019_E075_E273)FPKM	Case_Group(E028_E115_Sample-1RNA_E006_E135)FPKM	log2(fold_change)	test_stat	p_value	q_value	Regulation
ENSG00000081479	LRP2	chr2:169983618-170219195	OK	0.271785	12.1081	5.47736	1.71041	5e-05	0.00402056	Up
ENSG00000154262	ABCA6	chr17:67074842-67138029	OK	0.248656	6.35258	4.67512	1.68164	5e-05	0.00402056	Up
ENSG00000240583	AQP1	chr7:30692199-30965131	OK	2.97411	60.1032	4.33691	3.7185	5e-05	0.00402056	Up
ENSG00000154864	PIEZO2	chr18:10661929-11148587	OK	0.41619	7.36576	4.14552	1.6522	5e-05	0.00402056	Up
ENSG00000224189	HOXD-AS1	chr2:177037922-177055688	OK	0.313037	5.28121	4.07646	1.30394	5e-05	0.00402056	Up
ENSG00000196136	SERPINA3	chr14:95027427-95090983	OK	6.75011	98.0205	3.8601	2.6198	5e-05	0.00402056	Up
ENSG00000250198	RP11-143A12.3	chr5:8839843-8881637	OK	0.112498	1.29296	3.5227	0.990306	0.0012	0.0409714	Up
ENSG00000183960	KCNH8	chr3:19189945-19577138	OK	0.922683	10.5545	3.51588	3.08091	5e-05	0.00402056	Up
ENSG00000175785	PRIMA1	chr14:94184643-94254827	OK	0.611117	6.87423	3.49168	2.7921	5e-05	0.00402056	Up
ENSG00000158715	SLC45A3	chr1:205626978-205649587	OK	1.04343	11.5884	3.47328	3.02688	5e-05	0.00402056	Up
ENSG00000205116	TMEM88B	chr1:1361507-1363167	OK	3.82544	42.3032	3.46707	2.88135	5e-05	0.00402056	Up
ENSG00000204655	MOG	chr6:29624757-29640149	OK	29.8292	328.235	3.45993	2.50159	5e-05	0.00402056	Up
ENSG00000123560	PLP1	chrX:103028646-103047548	OK	466.006	5059.58	3.4406	0.520254	5e-05	0.00402056	Up
ENSG00000011426	ANLN	chr7:36363829-36493400	OK	13.8061	148.854	3.43052	1.98418	5e-05	0.00402056	Up
ENSG00000173253	DMRT2	chr9:1050353-1057552	OK	0.356522	3.7858	3.40854	1.9919	0.0001	0.0072	Up
ENSG00000140479	PCSK6	chr15:101835623-102065405	OK	3.76481	39.962	3.40798	1.7837	5e-05	0.00402056	Up
ENSG00000012124	CD22	chr19:35810163-35838258	OK	2.19238	23.1431	3.40001	2.72926	5e-05	0.00402056	Up
ENSG00000167755	KLK6	chr19:51446558-51515385	OK	14.0828	147.447	3.38819	2.39688	5e-05	0.00402056	Up
ENSG00000141338	ABCA8	chr17:66863432-66951533	OK	2.84026	28.4465	3.32415	1.98473	5e-05	0.00402056	Up
ENSG00000086205	FOLH1	chr11:49168186-49230222	OK	4.39237	43.3171	3.30187	2.66012	5e-05	0.00402056	Up
ENSG00000170775	GPR37	chr7:124386050-124405681	OK	8.45649	80.7704	3.2557	3.01196	5e-05	0.00402056	Up
ENSG00000174607	UGT8	chr4:115519610-115599380	OK	6.74789	63.7903	3.24083	3.01644	5e-05	0.00402056	Up
ENSG00000204644	ZFP57	chr6:29640168-29648887	OK	0.599048	5.62609	3.23139	2.41309	5e-05	0.00402056	Up
ENSG00000139629	GALNT6	chr12:51745030-51902980	OK	1.14648	10.6821	3.21991	1.00391	5e-05	0.00402056	Up
ENSG00000164124	TMEM144	chr4:159045625-159176563	OK	19.6513	180.223	3.19708	2.01752	0.0016	0.0498783	Up
ENSG00000013297	CLDN11	chr3:170136652-170578169	OK	32.5265	294.249	3.17735	2.52324	5e-05	0.00402056	Up
ENSG00000136960	ENPP2	chr8:120569325-120685693	OK	24.4687	220.105	3.16919	2.23316	5e-05	0.00402056	Up
ENSG00000118785	SPP1	chr4:88896818-88904562	OK	51.7879	456.664	3.14044	2.69082	0.0001	0.0072	Up
ENSG00000186417	GLDN	chr15:51633825-51700210	OK	4.22998	37.2702	3.1393	2.85876	5e-05	0.00402056	Up
ENSG00000187775	DNAH17	chr17:76374720-76573476	OK	1.60958	13.992	3.11985	1.13535	0.0005	0.0239666	Up
ENSG00000169562	GJB1	chrX:70435043-70445366	OK	6.068	52.6093	3.11602	2.964	5e-05	0.00402056	Up
ENSG00000147488	ST18	chr8:53023398-53373519	OK	2.77036	23.9998	3.11487	1.78564	5e-05	0.00402056	Up
ENSG00000136541	ERMN	chr2:158175136-158184225	OK	35.7816	309.951	3.11475	2.06865	0.0001	0.0072	Up
ENSG00000152689	RASGRP3	chr2:33661390-33789817	OK	1.51895	13.149	3.11381	1.80299	5e-05	0.00402056	Up
ENSG00000065809	FAM107B	chr10:14560555-14816896	OK	14.0377	121.364	3.11196	2.48959	5e-05	0.00402056	Up
ENSG00000054690	PLEKHH1	chr14:67913800-68067004	OK	11.7433	100.952	3.10376	1.8204	5e-05	0.00402056	Up
ENSG00000108381	ASPA	chr17:3343312-3461289	OK	4.04735	34.7721	3.10288	2.07622	5e-05	0.00402056	Up
ENSG00000176890	TYMS	chr18:596987-712676	OK	2.33119	19.9997	3.10084	1.66875	0.0016	0.0498783	Up
ENSG00000091513	TF	chr3:133380841-133497850	OK	141.507	1196.97	3.08044	1.50903	0.0006	0.0267482	Up
ENSG00000101049	SGK2	chr20:42187607-42216877	OK	1.46708	12.2887	3.06631	2.59101	5e-05	0.00402056	Up
ENSG00000168314	MOBP	chr3:39508688-39570970	OK	77.2855	646.428	3.06422	1.83541	5e-05	0.00402056	Up
ENSG00000135362	PRR5L	chr11:36317837-36486754	OK	1.41785	11.4415	3.01249	1.63814	5e-05	0.00402056	Up
ENSG00000196187	TMEM63A	chr1:225997793-226070069	OK	6.00229	48.4022	3.01149	1.26247	0.00065	0.0278239	Up
ENSG00000204278	TMEM235	chr17:76227390-76237068	OK	3.95465	31.475	2.99258	2.89954	5e-05	0.00402056	Up
ENSG00000135636	DYSF	chr2:71680851-71913898	OK	4.45198	35.4244	2.99222	2.23524	5e-05	0.00402056	Up
ENSG00000066322	ELOVL1	chr1:43829067-43833696	OK	24.9695	196.613	2.97712	2.89622	5e-05	0.00402056	Up
ENSG00000169247	SH3TC2	chr5:148303201-148442726	OK	0.910701	7.15415	2.97373	1.73496	5e-05	0.00402056	Up
ENSG00000164303	ENPP6	chr4:185009858-185142383	OK	1.17084	9.14414	2.96531	2.11044	5e-05	0.00402056	Up
ENSG00000158865	SLC5A11	chr16:24857161-24922949	OK	3.64687	28.4804	2.96524	2.3797	5e-05	0.00402056	Up
ENSG00000176381	PRR18	chr6:166719167-166721936	OK	9.77914	75.5345	2.94936	2.23051	5e-05	0.00402056	Up
ENSG00000227115	RP11-267C16.1	chr18:48872618-49088939	OK	0.664296	5.10589	2.94227	1.6375	5e-05	0.00402056	Up
ENSG00000197430	OPALIN	chr10:98102972-98119092	OK	29.3902	222.264	2.91887	2.61024	5e-05	0.00402056	Up
ENSG00000147459	DOCK5	chr8:25042237-25275598	OK	1.19165	8.89471	2.89999	1.88717	5e-05	0.00402056	Up
ENSG00000139292	LGR5	chr12:71518864-71980090	OK	0.870574	6.47917	2.89577	1.90993	0.0011	0.0391091	Up
ENSG00000258844	RP11-259K15.2	chr14:36683812-36704814	OK	0.558188	4.13862	2.89033	1.93666	0.00105	0.038119	Up
ENSG00000154493	C10orf90	chr10:128113565-128359079	OK	1.86007	13.6608	2.87662	2.39429	5e-05	0.00402056	Up
ENSG00000141934	PPAP2C	chr19:281039-291393	OK	6.79822	49.8334	2.87388	2.86331	5e-05	0.00402056	Up
ENSG00000154734	ADAMTS1	chr21:28208065-28217728	OK	1.13263	8.25964	2.8664	2.08584	5e-05	0.00402056	Up
ENSG00000154642	C21orf91	chr21:19135631-19191703	OK	2.24619	16.3689	2.86541	2.94453	5e-05	0.00402056	Up
ENSG00000071991	CDH19	chr18:64168319-64271375	OK	0.740926	5.39285	2.86365	1.87434	5e-05	0.00402056	Up
ENSG00000105695	MAG	chr19:35783027-35804707	OK	40.7486	293.907	2.85054	2.52946	5e-05	0.00402056	Up
ENSG00000259070	LINC00639	chr14:39218544-39417477	OK	0.483701	3.43957	2.83004	1.49488	5e-05	0.00402056	Up
ENSG00000227544	AC018647.3	chr7:35754643-35774497	OK	10.4196	72.8035	2.80471	2.41713	5e-05	0.00402056	Up
ENSG00000206053	HN1L	chr16:1662325-1752281	OK	2.64725	18.3952	2.79676	1.59329	5e-05	0.00402056	Up
ENSG00000016602	CLCA4	chr1:87012760-87158886	OK	0.61715	4.26513	2.7889	1.93129	0.00015	0.00970376	Up
ENSG00000166923	GREM1	chr15:33009470-33026870	OK	1.13648	7.81166	2.78105	2.34688	5e-05	0.00402056	Up
ENSG00000180739	S1PR5	chr19:10623622-10628607	OK	4.07235	27.9819	2.78056	2.87618	5e-05	0.00402056	Up
ENSG00000160223	ICOSLG	chr21:45642873-45660849	OK	2.30692	15.6873	2.76555	2.41944	5e-05	0.00402056	Up
ENSG00000146592	CREB5	chr7:28338939-28865511	OK	1.83836	12.3086	2.74318	1.47535	5e-05	0.00402056	Up
ENSG00000141540	TTYH2	chr17:72209652-72258159	OK	16.2919	108.658	2.73757	2.35636	5e-05	0.00402056	Up
ENSG00000122367	LDB3	chr10:88428205-88495825	OK	2.84108	18.8277	2.72834	2.16078	5e-05	0.00402056	Up
ENSG00000235903	CPB2-AS1	chr13:46626940-46687467	OK	1.07085	7.03501	2.71579	1.87472	5e-05	0.00402056	Up
ENSG00000092529	CAPN3	chr15:42500610-42704516	OK	23.5708	153.692	2.70497	1.75488	0.0008	0.0322398	Up
ENSG00000148826	NKX6-2	chr10:134598296-134599556	OK	22.1353	143.961	2.70126	2.68789	5e-05	0.00402056	Up
ENSG00000118322	ATP10B	chr5:159990126-160279221	OK	0.74421	4.81502	2.69376	1.35999	5e-05	0.00402056	Up
ENSG00000139737	SLAIN1	chr13:78272022-78338377	OK	35.13	226.534	2.68895	2.5335	5e-05	0.00402056	Up
ENSG00000103089	FA2H	chr16:74746852-74808729	OK	9.68331	62.0733	2.6804	2.87636	5e-05	0.00402056	Up
ENSG00000124251	TP53TG5	chr20:43990576-44039250	OK	3.36089	21.4807	2.67613	0.177993	0.0006	0.0267482	Up
ENSG00000114541	FRMD4B	chr3:69219140-69591734	OK	2.62246	16.5191	2.65514	1.29231	5e-05	0.00402056	Up
ENSG00000184144	CNTN2	chr1:205012324-205047627	OK	13.1705	82.9251	2.6545	2.0713	5e-05	0.00402056	Up
ENSG00000070214	SLC44A1	chr9:108006902-108201452	OK	27.4151	172.58	2.65423	2.1087	5e-05	0.00402056	Up
ENSG00000150867	PIP4K2A	chr10:22823777-23003484	OK	29.7155	182.278	2.61686	2.20504	5e-05	0.00402056	Up
ENSG00000162444	RBP7	chr1:10057263-10076078	OK	7.20229	43.9867	2.61054	2.25309	5e-05	0.00402056	Up
ENSG00000089041	P2RX7	chr12:121570621-121623876	OK	2.27381	13.8211	2.60369	1.90459	5e-05	0.00402056	Up
ENSG00000204161	C10orf128	chr10:50362772-50396630	OK	2.16409	13.134	2.60148	1.96537	5e-05	0.00402056	Up
ENSG00000172183	ISG20	chr15:89179383-89199714	OK	1.76651	10.6806	2.59602	1.6995	0.00025	0.0139675	Up
ENSG00000026508	CD44	chr11:35160416-35253949	OK	2.51566	15.1248	2.58791	1.71499	5e-05	0.00402056	Up
ENSG00000166091	CMTM5	chr14:23846016-23848981	OK	26.5489	158.228	2.57528	2.40308	5e-05	0.00402056	Up
ENSG00000174502	SLC26A9	chr1:205882175-205912588	OK	0.205127	1.21793	2.56985	1.23802	0.00025	0.0139675	Up
ENSG00000099282	TSPAN15	chr10:71211228-71267425	OK	14.2918	84.6781	2.5668	2.65344	5e-05	0.00402056	Up
ENSG00000243406	MRPS31P5	chr13:52741843-52908412	OK	1.87862	11.0484	2.5561	1.54076	5e-05	0.00402056	Up
ENSG00000171840	NINJ2	chr12:673461-772945	OK	7.04709	41.2909	2.55072	1.99922	0.0005	0.0239666	Up
ENSG00000118515	SGK1	chr6:134490383-134639250	OK	22.4577	130.659	2.54052	1.96233	5e-05	0.00402056	Up
ENSG00000162772	ATF3	chr1:212738675-212794119	OK	2.05786	11.8792	2.52923	2.23359	5e-05	0.00402056	Up
ENSG00000135905	DOCK10	chr2:225629806-225907162	OK	4.57154	26.083	2.51236	1.35656	5e-05	0.00402056	Up
ENSG00000141458	NPC1	chr18:21083472-21166862	OK	9.06477	51.6471	2.51035	1.53063	5e-05	0.00402056	Up
ENSG00000188153	COL4A5	chrX:107683073-107940775	OK	6.40715	36.3552	2.50441	1.44441	0.00015	0.00970376	Up
ENSG00000121690	DEPDC7	chr11:33037409-33055128	OK	0.814298	4.61904	2.50396	1.90727	0.00015	0.00970376	Up
ENSG00000136943	CTSV	chr9:99794939-99801925	OK	0.387004	2.19266	2.50227	1.35897	0.0016	0.0498783	Up
ENSG00000006042	TMEM98	chr17:31254927-31272124	OK	12.4549	70.5414	2.50175	2.37685	5e-05	0.00402056	Up
ENSG00000150656	CNDP1	chr18:72201674-72254448	OK	20.9699	118.384	2.49708	2.38243	5e-05	0.00402056	Up
ENSG00000185736	ADARB2	chr10:1228072-1779670	OK	4.73818	26.6933	2.49407	2.09031	0.0001	0.0072	Up
ENSG00000132199	ENOSF1	chr18:596987-712676	OK	2.9815	16.796	2.49401	1.27176	0.00015	0.00970376	Up
ENSG00000186522	SEPT10	chr2:110300558-110371783	OK	3.02634	16.9226	2.48331	2.24242	5e-05	0.00402056	Up
ENSG00000242808	SOX2-OT	chr3:180701496-181554668	OK	41.7572	233.2	2.48147	1.55131	5e-05	0.00402056	Up
ENSG00000224924	LINC00320	chr21:22114907-22175534	OK	9.5327	53.1559	2.47927	2.25794	0.00025	0.0139675	Up
ENSG00000010278	CD9	chr12:6308880-6347425	OK	63.322	346.91	2.45378	2.50784	5e-05	0.00402056	Up
ENSG00000139438	FAM222A	chr12:110152032-110211313	OK	3.21847	17.5286	2.44526	2.42206	5e-05	0.00402056	Up
ENSG00000109846	CRYAB	chr11:111779288-111797596	OK	382.314	2082	2.44514	1.91095	5e-05	0.00402056	Up
ENSG00000166394	CYB5R2	chr11:7686330-7698453	OK	9.25637	50.2798	2.44146	2.2772	5e-05	0.00402056	Up
ENSG00000006611	USH1C	chr11:17515441-17565963	OK	4.34994	23.579	2.43843	1.79731	0.00035	0.0185889	Up
ENSG00000131386	GALNT15	chr3:16216155-16273499	OK	4.4646	24.1326	2.43438	2.39925	5e-05	0.00402056	Up
ENSG00000158887	MPZ	chr1:161274524-161279762	OK	0.707777	3.82148	2.43276	1.49543	0.001	0.0374087	Up
ENSG00000187764	SEMA4D	chr9:91975701-92113045	OK	21.0123	112.952	2.4264	2.28302	5e-05	0.00402056	Up
ENSG00000065600	TMEM206	chr1:212537272-212588243	OK	8.37136	44.8336	2.42105	2.38426	5e-05	0.00402056	Up
ENSG00000183111	ARHGEF37	chr5:148931509-149014531	OK	3.0358	16.243	2.41967	2.48048	5e-05	0.00402056	Up
ENSG00000041982	TNC	chr9:117782805-117880536	OK	1.22441	6.47781	2.40342	1.1515	0.0001	0.0072	Up
ENSG00000244274	DBNDD2	chr20:43990576-44039250	OK	231.858	1224.58	2.40098	1.92693	0.0013	0.0431861	Up
ENSG00000072864	NDE1	chr16:15737123-15950890	OK	3.10389	16.2473	2.38805	1.58826	5e-05	0.00402056	Up
ENSG00000143418	CERS2	chr1:150898738-150948010	OK	30.4074	158.164	2.37893	1.97718	0.0005	0.0239666	Up
ENSG00000004864	SLC25A13	chr7:95749531-95951459	OK	2.00801	10.4359	2.37772	1.91016	5e-05	0.00402056	Up
ENSG00000132702	HAPLN2	chr1:156589085-156595517	OK	29.4148	152.765	2.3767	1.97535	0.00015	0.00970376	Up
ENSG00000168297	PXK	chr3:58318606-58411748	OK	13.0419	67.4778	2.37126	2.24003	5e-05	0.00402056	Up
ENSG00000188706	ZDHHC9	chrX:128937263-128977885	OK	10.8873	56.0793	2.36482	2.30151	5e-05	0.00402056	Up
ENSG00000176658	MYO1D	chr17:30819539-31205655	OK	3.67784	18.8865	2.36042	1.41691	5e-05	0.00402056	Up
ENSG00000125247	TMTC4	chr13:101256180-101327347	OK	6.8257	34.7292	2.3471	2.20927	5e-05	0.00402056	Up
ENSG00000157978	LDLRAP1	chr1:25870070-25895377	OK	2.48286	12.6227	2.34595	2.18354	5e-05	0.00402056	Up
ENSG00000075651	PLD1	chr3:171318194-171528740	OK	2.16689	11.0139	2.34563	1.49395	5e-05	0.00402056	Up
ENSG00000163235	TGFA	chr2:70674411-70781325	OK	2.34306	11.8824	2.34236	2.07301	5e-05	0.00402056	Up
ENSG00000079435	LIPE	chr19:42901279-43156507	OK	15.9936	81.0196	2.34078	1.78846	0.00055	0.0253059	Up
ENSG00000123700	KCNJ2	chr17:68163101-68176189	OK	0.857112	4.30959	2.33	2.09429	5e-05	0.00402056	Up
ENSG00000179104	TMTC2	chr12:83080658-83528649	OK	3.74343	18.8048	2.32867	2.48589	5e-05	0.00402056	Up
ENSG00000128242	GAL3ST1	chr22:30950621-30970574	OK	4.20585	21.1224	2.32831	2.23951	5e-05	0.00402056	Up
ENSG00000057704	TMCC3	chr12:94960899-95044338	OK	2.75621	13.837	2.32778	1.87489	5e-05	0.00402056	Up
ENSG00000100842	EFS	chr14:23825610-23834961	OK	4.15764	20.8689	2.32752	2.48824	5e-05	0.00402056	Up
ENSG00000115935	WIPF1	chr2:175411868-175639555	OK	4.18752	20.9724	2.32433	1.69305	5e-05	0.00402056	Up
ENSG00000107331	ABCA2	chr9:139901685-139931234	OK	86.372	432.491	2.32404	1.05087	0.0001	0.0072	Up
ENSG00000100433	KCNK10	chr14:88649112-88793251	OK	1.43354	7.16288	2.32096	2.08871	5e-05	0.00402056	Up
ENSG00000244731	C4A	chr6:31937586-31971298	OK	0.286057	1.42808	2.3197	0.32979	0.0001	0.0072	Up
ENSG00000135114	OASL	chr12:121458094-121477045	OK	0.684208	3.40751	2.31621	1.51848	0.00135	0.0439977	Up
ENSG00000102934	PLLP	chr16:57290003-57318599	OK	56.4643	281.053	2.31543	2.41375	5e-05	0.00402056	Up
ENSG00000084453	SLCO1A2	chr12:21417533-21572528	OK	7.38101	36.7169	2.31455	1.95918	5e-05	0.00402056	Up
ENSG00000073417	PDE8A	chr15:85523670-85682376	OK	6.00356	29.5669	2.30009	2.1511	5e-05	0.00402056	Up
ENSG00000151726	ACSL1	chr4:185676748-185747972	OK	9.35691	45.9858	2.29708	2.27097	5e-05	0.00402056	Up
ENSG00000124374	PAIP2B	chr2:71409868-71454213	OK	7.46188	36.5152	2.29089	2.61864	5e-05	0.00402056	Up
ENSG00000119139	TJP2	chr9:71736208-71870124	OK	7.89857	38.583	2.2883	2.27595	5e-05	0.00402056	Up
ENSG00000130150	MOSPD2	chrX:14891562-14940449	OK	2.35046	11.4497	2.2843	2.19798	5e-05	0.00402056	Up
ENSG00000128283	CDC42EP1	chr22:37956453-37965412	OK	9.50774	46.2728	2.28299	2.443	5e-05	0.00402056	Up
ENSG00000164037	SLC9B1	chr4:103790134-103940896	OK	0.401373	1.94715	2.27835	0.3831	0.0006	0.0267482	Up
ENSG00000250802	ZBED3-AS1	chr5:76367896-76462734	OK	0.830349	3.97755	2.26009	0.565878	0.00055	0.0253059	Up
ENSG00000198597	ZNF536	chr19:30710572-31204445	OK	4.99561	23.7957	2.25197	2.21173	5e-05	0.00402056	Up
ENSG00000101265	RASSF2	chr20:4760668-4804291	OK	14.8893	70.6983	2.2474	2.32325	5e-05	0.00402056	Up
ENSG00000092421	SEMA6A	chr5:115779311-115927094	OK	5.28055	24.9564	2.24065	1.90866	5e-05	0.00402056	Up
ENSG00000176720	BOK	chr2:242483817-242513546	OK	12.1932	57.4096	2.23521	2.45675	5e-05	0.00402056	Up
ENSG00000078269	SYNJ2	chr6:158402887-158520208	OK	4.37577	20.5601	2.23224	1.81282	5e-05	0.00402056	Up
ENSG00000237949	LINC00844	chr10:60759385-60761303	OK	63.038	296.18	2.23218	2.33489	5e-05	0.00402056	Up
ENSG00000012171	SEMA3B	chr3:50304989-50314977	OK	22.305	104.68	2.23055	2.15325	5e-05	0.00402056	Up
ENSG00000129757	CDKN1C	chr11:2904442-2907111	OK	9.68834	45.4589	2.23024	2.25328	5e-05	0.00402056	Up
ENSG00000154678	PDE1C	chr7:31790792-32338941	OK	4.24319	19.5842	2.20647	1.8008	5e-05	0.00402056	Up
ENSG00000182851	GPIHBP1	chr8:144295067-144299044	OK	4.85395	22.3965	2.20604	2.09463	5e-05	0.00402056	Up
ENSG00000138376	BARD1	chr2:215590369-215674428	OK	0.509934	2.3503	2.20446	0.843274	0.0006	0.0267482	Up
ENSG00000019144	PHLDB1	chr11:118477154-118550399	OK	21.267	96.9898	2.18922	1.79489	0.0002	0.01195	Up
ENSG00000112893	MAN2A1	chr5:109025066-109205326	OK	3.62731	16.5099	2.18636	2.14784	5e-05	0.00402056	Up
ENSG00000133256	PDE6B	chr4:619372-664571	OK	7.18403	32.54	2.17935	1.55711	0.00025	0.0139675	Up
ENSG00000169504	CLIC4	chr1:25071847-25170815	OK	14.1763	63.8851	2.172	2.4869	5e-05	0.00402056	Up
ENSG00000150510	FAM124A	chr13:51796502-51858377	OK	3.0937	13.9353	2.17134	2.16282	5e-05	0.00402056	Up
ENSG00000179630	LACC1	chr13:44398044-44468068	OK	1.85409	8.28989	2.16064	2.02276	5e-05	0.00402056	Up
ENSG00000119121	TRPM6	chr9:77337410-77503010	OK	0.359478	1.60144	2.1554	1.49373	0.00015	0.00970376	Up
ENSG00000165410	CFL2	chr14:35179592-35184029	OK	46.1517	204.962	2.1509	1.8345	0.0001	0.0072	Up
ENSG00000064787	BCAS1	chr20:52553315-52687304	OK	123.739	549.224	2.1501	1.68027	0.00135	0.0439977	Up
ENSG00000146122	DAAM2	chr6:39760141-39902290	OK	19.2396	85.2255	2.14721	1.59471	0.0002	0.01195	Up
ENSG00000204381	LAYN	chr11:111411004-111432264	OK	3.5682	15.7938	2.14609	2.01653	5e-05	0.00402056	Up
ENSG00000169242	EFNA1	chr1:155099935-155107333	OK	7.13234	31.3696	2.13692	2.15437	5e-05	0.00402056	Up
ENSG00000196352	CD55	chr1:207494852-207534311	OK	5.5684	24.4405	2.13394	2.20364	5e-05	0.00402056	Up
ENSG00000180776	ZDHHC20	chr13:21950262-22033509	OK	3.73115	16.353	2.13186	1.66157	0.0008	0.0322398	Up
ENSG00000065534	MYLK	chr3:123304388-123603178	OK	9.2387	40.4905	2.13182	1.49191	0.0006	0.0267482	Up
ENSG00000196104	SPOCK3	chr4:167654534-168155947	OK	34.4252	150.467	2.12791	1.82708	5e-05	0.00402056	Up
ENSG00000164659	KIAA1324L	chr7:86506221-86689015	OK	6.30961	27.5319	2.12548	1.60963	5e-05	0.00402056	Up
ENSG00000165476	REEP3	chr10:65281122-65384883	OK	3.17455	13.8258	2.12274	2.36634	5e-05	0.00402056	Up
ENSG00000167588	GPD1	chr12:50497601-50505102	OK	5.16464	22.4883	2.12243	1.92234	5e-05	0.00402056	Up
ENSG00000114993	RTKN	chr2:74652962-74669549	OK	19.5325	84.79	2.11802	1.97602	0.0011	0.0391091	Up
ENSG00000198121	LPAR1	chr9:113635542-113800981	OK	31.164	135.218	2.11734	1.94033	5e-05	0.00402056	Up
ENSG00000129422	MTUS1	chr8:17433941-17658426	OK	18.4178	79.4614	2.10916	1.86266	0.00015	0.00970376	Up
ENSG00000005893	LAMP2	chrX:119561681-119603220	OK	39.0138	167.205	2.09956	1.93812	0.00015	0.00970376	Up
ENSG00000251442	LINC01094	chr4:79567056-79603853	OK	2.05924	8.8248	2.09945	1.69675	0.00025	0.0139675	Up
ENSG00000102271	KLHL4	chrX:86772751-86925050	OK	2.09008	8.93322	2.09562	1.85973	0.0003	0.016234	Up
ENSG00000100181	TPTEP1	chr22:17082776-17185367	OK	1.39647	5.95034	2.09119	1.39232	0.0011	0.0391091	Up
ENSG00000135525	MAP7	chr6:136663874-136873692	OK	10.6986	45.4078	2.08552	2.31402	5e-05	0.00402056	Up
ENSG00000109458	GAB1	chr4:144256417-144395721	OK	3.39194	14.3643	2.0823	1.59656	5e-05	0.00402056	Up
ENSG00000159433	STARD9	chr15:42867856-43013179	OK	0.6719	2.84061	2.07988	1.48152	5e-05	0.00402056	Up
ENSG00000120162	MOB3B	chr9:27325206-27529779	OK	2.29261	9.68565	2.07886	2.26798	5e-05	0.00402056	Up
ENSG00000144395	CCDC150	chr2:197504277-197664449	OK	0.41334	1.74602	2.07867	0.381518	0.0003	0.016234	Up
ENSG00000137269	LRRC1	chr6:53659294-53788919	OK	2.3341	9.85161	2.07749	1.61374	0.00015	0.00970376	Up
ENSG00000197892	KIF13B	chr8:28924795-29120641	OK	3.2752	13.8108	2.07614	1.79271	5e-05	0.00402056	Up
ENSG00000189067	LITAF	chr16:11641852-11730237	OK	11.7228	49.4231	2.07586	2.21569	5e-05	0.00402056	Up
ENSG00000118298	CA14	chr1:150227488-150237478	OK	5.36937	22.5983	2.07339	1.68832	0.00075	0.031024	Up
ENSG00000167123	CERCAM	chr9:131174029-131199626	OK	27.133	113.195	2.06069	1.68344	0.0001	0.0072	Up
ENSG00000152910	CNTNAP4	chr16:76311175-76692375	OK	7.32577	30.1326	2.04027	2.22286	5e-05	0.00402056	Up
ENSG00000080031	PTPRH	chr19:55692615-55720874	OK	0.783335	3.18285	2.02262	1.30754	0.0002	0.01195	Up
ENSG00000143507	DUSP10	chr1:221874765-221915518	OK	2.18191	8.84078	2.01858	1.80189	5e-05	0.00402056	Up
ENSG00000126878	AIF1L	chr9:133971862-133998539	OK	34.5469	139.39	2.0125	2.01945	5e-05	0.00402056	Up
ENSG00000164181	ELOVL7	chr5:60047617-60140216	OK	1.87182	7.54582	2.01124	1.83827	5e-05	0.00402056	Up
ENSG00000196169	KIF19	chr17:72322348-72351959	OK	4.2882	17.2803	2.01069	1.86775	5e-05	0.00402056	Up
ENSG00000109089	CDR2L	chr17:72983726-73001895	OK	4.22364	16.9632	2.00585	2.1404	5e-05	0.00402056	Up
ENSG00000095397	DFNB31	chr9:117164359-117267730	OK	4.29262	17.1919	2.00179	2.10257	0.00015	0.00970376	Up
ENSG00000117266	CDK18	chr1:205473722-205501921	OK	23.6517	94.621	2.00022	1.89398	0.0001	0.0072	Up
ENSG00000100242	SUN2	chr22:39101727-39190203	OK	30.4725	121.766	1.99853	1.43321	0.0008	0.0322398	Up
ENSG00000139433	GLTP	chr12:110288747-110318293	OK	16.4022	65.4121	1.99567	2.10091	0.0001	0.0072	Up
ENSG00000122694	GLIPR2	chr9:36136731-36163910	OK	6.99467	27.894	1.99563	2.21657	5e-05	0.00402056	Up
ENSG00000113578	FGF1	chr5:141689991-142077617	OK	43.8707	174.429	1.99131	1.7194	5e-05	0.00402056	Up
ENSG00000137221	TJAP1	chr6:43445260-43474294	OK	5.8615	23.2205	1.98606	2.00631	5e-05	0.00402056	Up
ENSG00000188641	DPYD	chr1:97543298-98386605	OK	1.17417	4.57719	1.96282	1.37818	0.0006	0.0267482	Up
ENSG00000163393	SLC22A15	chr1:116519118-116612675	OK	2.12352	8.16252	1.94256	2.08964	5e-05	0.00402056	Up
ENSG00000076706	MCAM	chr11:119179240-119192231	OK	8.10285	31.1302	1.94181	2.08046	5e-05	0.00402056	Up
ENSG00000075539	FRYL	chr4:48499377-48782339	OK	6.97635	26.7837	1.94081	1.5381	5e-05	0.00402056	Up
ENSG00000108639	SYNGR2	chr17:76164638-76169608	OK	17.8382	68.3402	1.93777	2.12577	5e-05	0.00402056	Up
ENSG00000143375	CGN	chr1:151482985-151511168	OK	0.59528	2.26269	1.9264	0.920709	0.00125	0.0420939	Up
ENSG00000113070	HBEGF	chr5:139712427-139726216	OK	2.61754	9.93494	1.9243	1.95298	5e-05	0.00402056	Up
ENSG00000176485	PLA2G16	chr11:63340666-63389143	OK	71.3705	270.394	1.92166	1.81261	0.00135	0.0439977	Up
ENSG00000108387	SEPT4	chr17:56597197-56769416	OK	348.034	1318.38	1.92147	1.3577	0.00135	0.0439977	Up
ENSG00000140450	ARRDC4	chr15:98462783-98517068	OK	4.63288	17.5373	1.92045	2.01671	5e-05	0.00402056	Up
ENSG00000117289	TXNIP	chr1:145438468-145442635	OK	19.8714	75.1442	1.91897	1.79788	5e-05	0.00402056	Up
ENSG00000187164	KIAA1598	chr10:118592511-118886097	OK	36.2673	137.141	1.91891	1.80379	0.00055	0.0253059	Up
ENSG00000081237	PTPRC	chr1:198607800-198726545	OK	1.91738	7.23188	1.91523	1.137	0.0001	0.0072	Up
ENSG00000207955	MIR219-2	chr9:131153739-131155789	OK	6.62996	24.9622	1.91267	1.71125	0.00065	0.0278239	Up
ENSG00000104332	SFRP1	chr8:41119480-41167016	OK	3.05395	11.4924	1.91193	2.19757	5e-05	0.00402056	Up
ENSG00000049089	COL9A2	chr1:40766158-40783488	OK	19.0307	70.7697	1.8948	1.94338	5e-05	0.00402056	Up
ENSG00000198719	DLL1	chr6:170591293-170599561	OK	1.38979	5.16487	1.89387	1.82833	0.0004	0.0205469	Up
ENSG00000030419	IKZF2	chr2:213446080-214017151	OK	0.568453	2.1081	1.89083	0.957666	0.00015	0.00970376	Up
ENSG00000021826	CPS1	chr2:211342405-211543831	OK	0.63404	2.34414	1.88641	0.87563	0.0005	0.0239666	Up
ENSG00000006831	ADIPOR2	chr12:1797739-1897844	OK	19.7733	72.9616	1.88358	1.88272	0.00015	0.00970376	Up
ENSG00000134817	APLNR	chr11:57001050-57004709	OK	10.4091	38.2487	1.87757	1.97528	0.00015	0.00970376	Up
ENSG00000100146	SOX10	chr22:38339527-38437922	OK	20.1795	73.9037	1.87276	1.5525	0.0003	0.016234	Up
ENSG00000105974	CAV1	chr7:116164838-116201233	OK	3.63907	13.2882	1.8685	1.8299	0.0002	0.01195	Up
ENSG00000182957	SPATA13	chr13:24553838-24896673	OK	3.46061	12.6276	1.86749	1.4281	5e-05	0.00402056	Up
ENSG00000122585	NPY	chr7:24323781-24331484	OK	55.3143	201.369	1.86412	1.92157	0.00025	0.0139675	Up
ENSG00000186231	KLHL32	chr6:97372604-97588630	OK	5.53756	20.0162	1.85384	1.90029	5e-05	0.00402056	Up
ENSG00000109046	WSB1	chr17:25621101-25640657	OK	11.8707	42.8596	1.85222	2.10173	5e-05	0.00402056	Up
ENSG00000170836	PPM1D	chr17:58677543-58741849	OK	1.07647	3.87389	1.84748	1.65023	0.0004	0.0205469	Up
ENSG00000066084	DIP2B	chr12:50898767-51142450	OK	6.54123	23.4772	1.84363	2.12249	5e-05	0.00402056	Up
ENSG00000115183	TANC1	chr2:159825145-160089170	OK	1.27079	4.55186	1.84073	1.63361	0.0009	0.0353589	Up
ENSG00000261827	RP11-340F14.5	chr12:121625358-121625835	OK	12.5207	44.6676	1.83492	1.66833	0.00105	0.038119	Up
ENSG00000079308	TNS1	chr2:218664511-218867718	OK	2.54729	9.08101	1.83389	1.12314	0.0013	0.0431861	Up
ENSG00000204287	HLA-DRA	chr6:32407618-32412823	OK	29.6279	105.542	1.83279	1.97437	0.0001	0.0072	Up
ENSG00000122863	CHST3	chr10:73724122-73773322	OK	1.88345	6.6769	1.8258	2.02729	5e-05	0.00402056	Up
ENSG00000105355	PLIN3	chr19:4838343-4867780	OK	9.50491	33.5851	1.82108	1.83304	0.00135	0.0439977	Up
ENSG00000179403	VWA1	chr1:1370240-1378262	OK	28.7952	101.078	1.81157	1.65982	0.001	0.0374087	Up
ENSG00000095383	TBC1D2	chr9:100961310-101017915	OK	2.44036	8.54015	1.80717	1.79229	0.00065	0.0278239	Up
ENSG00000107362	ABHD17B	chr9:74477367-74525847	OK	8.77725	30.7158	1.80714	1.93734	0.00015	0.00970376	Up
ENSG00000035664	DAPK2	chr15:64199234-64364232	OK	3.22008	11.2303	1.80222	1.35614	0.0006	0.0267482	Up
ENSG00000159399	HK2	chr2:75059781-75120486	OK	0.876947	3.05681	1.80147	1.54487	0.0013	0.0431861	Up
ENSG00000116525	TRIM62	chr1:33611002-33647660	OK	2.17285	7.56847	1.80041	1.80621	5e-05	0.00402056	Up
ENSG00000110756	HPS5	chr11:18300222-18343745	OK	2.01524	6.96161	1.78847	1.36728	5e-05	0.00402056	Up
ENSG00000105810	CDK6	chr7:92234234-92546501	OK	0.818307	2.80976	1.77973	1.24718	5e-05	0.00402056	Up
ENSG00000182141	ZNF708	chr19:21473961-21512227	OK	2.51704	8.60957	1.77422	1.46879	0.0005	0.0239666	Up
ENSG00000071054	MAP4K4	chr2:102313311-102511150	OK	37.7192	128.981	1.77378	1.25126	0.0002	0.01195	Up
ENSG00000068650	ATP11A	chr13:113344642-113541482	OK	2.45547	8.38836	1.77239	0.951899	0.0004	0.0205469	Up
ENSG00000127946	HIP1	chr7:75162620-75368280	OK	3.82457	12.9622	1.76094	1.30897	0.0001	0.0072	Up
ENSG00000033327	GAB2	chr11:77926342-78285919	OK	8.73078	29.4964	1.75636	1.52912	5e-05	0.00402056	Up
ENSG00000115267	IFIH1	chr2:163123588-163175213	OK	1.19199	4.01595	1.75237	1.47537	0.00045	0.0222517	Up
ENSG00000161940	BCL6B	chr17:6926338-6933609	OK	0.730163	2.45762	1.75097	1.11736	0.0008	0.0322398	Up
ENSG00000100139	MICALL1	chr22:38301663-38338829	OK	2.33984	7.85768	1.7477	1.47951	0.00045	0.0222517	Up
ENSG00000129250	KIF1C	chr17:4901242-4931696	OK	53.3369	176.692	1.72803	0.825846	0.0011	0.0391091	Up
ENSG00000085117	CD82	chr11:44585976-44641913	OK	17.4703	57.8678	1.72786	1.63839	5e-05	0.00402056	Up
ENSG00000197712	FAM114A1	chr4:38869297-38947360	OK	1.53443	5.0642	1.72263	1.34978	0.00055	0.0253059	Up
ENSG00000104267	CA2	chr8:86239836-86393722	OK	30.6155	101.005	1.72209	1.81579	0.0002	0.01195	Up
ENSG00000149798	CDC42EP2	chr11:65082288-65089900	OK	5.15862	16.9968	1.7202	1.90631	0.0001	0.0072	Up
ENSG00000180573	HIST1H2AC	chr6:26124372-26139344	OK	5.83199	19.1538	1.71557	1.83124	5e-05	0.00402056	Up
ENSG00000103381	CPPED1	chr16:12756918-12897874	OK	3.0787	10.1054	1.71474	1.62484	0.0007	0.0294513	Up
ENSG00000114019	AMOTL2	chr3:134070693-134094321	OK	7.67438	24.8041	1.69245	1.71456	5e-05	0.00402056	Up
ENSG00000056558	TRAF1	chr9:123664670-123691451	OK	1.31747	4.25076	1.68994	1.72508	0.00115	0.0401404	Up
ENSG00000198835	GJC2	chr1:228337552-228347527	OK	7.67976	24.7684	1.68937	1.90329	0.0002	0.01195	Up
ENSG00000080815	PSEN1	chr14:73603125-73690399	OK	15.0752	48.5768	1.68809	1.6153	0.00025	0.0139675	Up
ENSG00000140262	TCF12	chr15:57210820-57591479	OK	7.46552	23.913	1.67948	1.52213	5e-05	0.00402056	Up
ENSG00000158079	PTPDC1	chr9:96793075-96872138	OK	2.34424	7.43901	1.66599	1.77021	0.0002	0.01195	Up
ENSG00000170802	FOXN2	chr2:48541775-48606433	OK	2.8213	8.95229	1.6659	1.60383	0.0004	0.0205469	Up
ENSG00000136237	RAPGEF5	chr7:22157855-22396763	OK	15.8004	49.9692	1.66108	1.61671	0.00015	0.00970376	Up
ENSG00000130695	CEP85	chr1:26560690-26605299	OK	3.78283	11.9067	1.65424	1.69212	0.0005	0.0239666	Up
ENSG00000109099	PMP22	chr17:15133094-15169024	OK	58.5361	183.995	1.65227	1.79159	0.0012	0.0409714	Up
ENSG00000107731	UNC5B	chr10:72972326-73062621	OK	3.75241	11.7633	1.6484	1.89575	5e-05	0.00402056	Up
ENSG00000188732	FAM221A	chr7:23719748-23742868	OK	8.35032	26.1414	1.64643	1.69221	0.00105	0.038119	Up
ENSG00000171621	SPSB1	chr1:9352938-9429591	OK	2.24748	7.01756	1.64266	1.64169	0.00045	0.0222517	Up
ENSG00000156384	SFR1	chr10:105881815-105886143	OK	2.37589	7.41853	1.64266	1.47543	0.00145	0.0466385	Up
ENSG00000008282	SYPL1	chr7:105730948-105753022	OK	15.4257	47.794	1.6315	1.86215	0.00025	0.0139675	Up
ENSG00000184007	PTP4A2	chr1:32307619-32410457	OK	68.4466	212.006	1.63105	1.27381	5e-05	0.00402056	Up
ENSG00000149633	KIAA1755	chr20:36838889-36965907	OK	6.04481	18.7123	1.63022	1.5352	0.001	0.0374087	Up
ENSG00000225137	DYNC1I2P1	chr10:52024737-52026575	OK	2.42291	7.49086	1.62839	1.5869	0.00115	0.0401404	Up
ENSG00000067955	CBFB	chr16:67063018-67134961	OK	5.46452	16.848	1.62441	1.53579	0.00125	0.0420939	Up
ENSG00000204580	DDR1	chr6:30844197-30867933	OK	30.6911	94.5646	1.62348	1.62752	0.0001	0.0072	Up
ENSG00000171877	FRMD5	chr15:44162961-44487450	OK	4.44609	13.6889	1.62239	1.77125	5e-05	0.00402056	Up
ENSG00000140575	IQGAP1	chr15:90931449-91045475	OK	7.59764	23.3226	1.61811	1.10676	0.00015	0.00970376	Up
ENSG00000187231	SESTD1	chr2:179966418-180129517	OK	9.15743	28.0336	1.61415	1.06797	0.00095	0.0364902	Up
ENSG00000165566	AMER2	chr13:25735821-25746426	OK	12.9612	39.6575	1.61339	1.71916	0.0002	0.01195	Up
ENSG00000144847	IGSF11	chr3:118619403-118864915	OK	6.02043	18.404	1.61208	1.66311	5e-05	0.00402056	Up
ENSG00000139323	POC1B	chr12:89813494-89934079	OK	4.95438	15.1106	1.60879	1.4132	0.0001	0.0072	Up
ENSG00000049245	VAMP3	chr1:7831328-7841492	OK	30.7966	93.9053	1.60844	1.78594	0.00055	0.0253059	Up
ENSG00000143409	FAM63A	chr1:150969024-150980851	OK	4.18466	12.7499	1.6073	1.48959	0.00055	0.0253059	Up
ENSG00000105643	ARRDC2	chr19:18111940-18124911	OK	18.849	57.2899	1.60379	1.60104	0.0008	0.0322398	Up
ENSG00000117115	PADI2	chr1:17393255-17445948	OK	29.7671	90.4624	1.6036	1.76316	0.0002	0.01195	Up
ENSG00000028528	SNX1	chr15:64386321-64438289	OK	23.0636	70.0857	1.6035	1.46894	0.00085	0.0336248	Up
ENSG00000272268	DKFZP761K2322	chr2:6072818-6141407	OK	5.34918	16.2409	1.60224	1.65396	0.00095	0.0364902	Up
ENSG00000118523	CTGF	chr6:132269315-132398533	OK	5.61182	17.0197	1.60067	1.8616	0.0001	0.0072	Up
ENSG00000134470	IL15RA	chr10:5990854-6020150	OK	0.605218	1.82551	1.59277	0.726681	0.00075	0.031024	Up
ENSG00000159713	TPPP3	chr16:67423711-67427438	OK	81.4218	244.539	1.58658	1.77518	0.0004	0.0205469	Up
ENSG00000163113	OTUD7B	chr1:149909704-149982625	OK	2.70178	8.05834	1.57657	1.53974	0.00095	0.0364902	Up
ENSG00000180834	MAP6D1	chr3:183533663-183543382	OK	27.6012	81.652	1.56476	1.7081	0.00045	0.0222517	Up
ENSG00000102158	MAGT1	chrX:77081860-77151090	OK	6.10625	18.0404	1.56288	1.8683	0.00015	0.00970376	Up
ENSG00000150093	ITGB1	chr10:33189246-33371030	OK	9.77136	28.8547	1.56217	1.45007	0.0001	0.0072	Up
ENSG00000102699	PARP4	chr13:24982294-25171814	OK	2.07746	6.13132	1.56138	1.5711	0.00105	0.038119	Up
ENSG00000006747	SCIN	chr7:12609750-12693228	OK	1.58978	4.67434	1.55593	1.17564	0.00065	0.0278239	Up
ENSG00000147533	GOLGA7	chr8:41347914-41368499	OK	47.5291	138.764	1.54575	1.72435	0.0003	0.016234	Up
ENSG00000136068	FLNB	chr3:57994126-58157982	OK	4.86686	14.1894	1.54375	1.10242	0.00065	0.0278239	Up
ENSG00000012048	BRCA1	chr17:41196311-41277500	OK	0.722534	2.10627	1.54355	0.786908	0.0002	0.01195	Up
ENSG00000018280	SLC11A1	chr2:219246751-219261617	OK	1.71136	4.9645	1.53651	0.977787	0.00085	0.0336248	Up
ENSG00000100596	SPTLC2	chr14:77972339-78083116	OK	7.46524	21.6098	1.53343	1.29659	0.00055	0.0253059	Up
ENSG00000064651	SLC12A2	chr5:127419457-127525380	OK	6.99093	20.2256	1.53262	1.38042	0.00025	0.0139675	Up
ENSG00000005513	SOX8	chr16:1031807-1036979	OK	26.0714	75.3535	1.5312	1.75062	0.00045	0.0222517	Up
ENSG00000133805	AMPD3	chr11:10329859-10529126	OK	3.14459	9.06499	1.52743	1.35248	0.0001	0.0072	Up
ENSG00000135929	CYP27A1	chr2:219646471-219680016	OK	13.1952	38.0325	1.52722	1.60343	0.0011	0.0391091	Up
ENSG00000117707	PROX1	chr1:213991093-214214595	OK	1.25746	3.60587	1.51983	1.37908	0.0012	0.0409714	Up
ENSG00000184371	CSF1	chr1:110452863-110473614	OK	2.61166	7.48198	1.51845	1.46578	0.0002	0.01195	Up
ENSG00000154945	ANKRD40	chr17:48770550-48785285	OK	22.2892	63.7509	1.5161	1.56463	0.0013	0.0431861	Up
ENSG00000129515	SNX6	chr14:35025979-35099389	OK	19.2393	54.5255	1.50287	1.58979	0.00055	0.0253059	Up
ENSG00000103540	CCP110	chr16:19535132-19564730	OK	9.05723	25.5296	1.49503	1.6028	0.0002	0.01195	Up
ENSG00000112561	TFEB	chr6:41651715-41703997	OK	14.1135	39.5967	1.4883	1.55498	0.00015	0.00970376	Up
ENSG00000065675	PRKCQ	chr10:6469104-6622263	OK	3.02302	8.48012	1.48809	1.54249	0.00155	0.0491204	Up
ENSG00000188580	NKAIN2	chr6:124125285-125146803	OK	12.616	35.383	1.4878	1.6595	0.0004	0.0205469	Up
ENSG00000139668	WDFY2	chr13:52158643-52336171	OK	1.57804	4.41733	1.48505	1.28574	0.0016	0.0498783	Up
ENSG00000155792	DEPTOR	chr8:120879658-121063152	OK	3.73215	10.421	1.48141	1.55994	0.0008	0.0322398	Up
ENSG00000160179	ABCG1	chr21:43619798-43717354	OK	5.12716	14.3	1.47978	1.58829	0.00085	0.0336248	Up
ENSG00000198964	SGMS1	chr10:52065359-52401211	OK	6.01762	16.6797	1.47083	1.18729	0.0012	0.0409714	Up
ENSG00000001561	ENPP4	chr6:46097729-46114436	OK	6.54428	18.1251	1.46968	1.71221	0.0004	0.0205469	Up
ENSG00000112851	ERBB2IP	chr5:65222302-65378377	OK	15.585	43.0276	1.4651	0.975991	0.0014	0.0453695	Up
ENSG00000108669	CYTH1	chr17:76670129-76778379	OK	23.4702	64.771	1.46452	1.30881	0.0015	0.0476236	Up
ENSG00000103710	RASL12	chr15:65337707-65369028	OK	3.15859	8.70146	1.46198	1.53384	0.00125	0.0420939	Up
ENSG00000148218	ALAD	chr9:116148596-116163613	OK	21.8175	59.9335	1.45788	1.76358	0.00035	0.0185889	Up
ENSG00000145794	MEGF10	chr5:126626522-126801429	OK	4.02753	11.051	1.45621	1.04275	0.0005	0.0239666	Up
ENSG00000115808	STRN	chr2:37070782-37193615	OK	4.11491	11.2688	1.4534	1.48609	5e-05	0.00402056	Up
ENSG00000109320	NFKB1	chr4:103422485-103538459	OK	2.16993	5.93516	1.45164	1.33854	0.0005	0.0239666	Up
ENSG00000177105	RHOG	chr11:3848207-3862213	OK	25.1097	68.0949	1.4393	1.65182	0.00055	0.0253059	Up
ENSG00000122591	FAM126A	chr7:22980877-23053749	OK	1.9861	5.38432	1.43883	1.29764	0.001	0.0374087	Up
ENSG00000001084	GCLC	chr6:53362138-53481969	OK	13.715	36.829	1.42509	1.18727	0.00055	0.0253059	Up
ENSG00000111266	DUSP16	chr12:12628828-12715317	OK	2.4836	6.65414	1.42182	1.35407	0.00065	0.0278239	Up
ENSG00000184481	FOXO4	chrX:70316046-70323385	OK	11.8634	31.78	1.4216	1.5751	0.0007	0.0294513	Up
ENSG00000038427	VCAN	chr5:82767283-82878122	OK	4.72942	12.4627	1.39789	1.06823	0.0015	0.0476236	Up
ENSG00000143815	LBR	chr1:225589203-225616627	OK	3.19139	8.37502	1.39191	1.27594	0.0011	0.0391091	Up
ENSG00000061987	MON2	chr12:62860596-62991363	OK	4.23476	11.0923	1.3892	1.11991	0.0007	0.0294513	Up
ENSG00000114439	BBX	chr3:107241782-107530171	OK	4.62905	12.1104	1.38746	0.882671	0.00085	0.0336248	Up
ENSG00000124155	PIGT	chr20:44044716-44054884	OK	16.5863	43.3077	1.38463	1.5091	0.00145	0.0466385	Up
ENSG00000104728	ARHGEF10	chr8:1772141-1906807	OK	4.92823	12.7423	1.37048	1.47954	0.00015	0.00970376	Up
ENSG00000158296	SLC13A3	chr20:45186462-45304714	OK	2.91804	7.47786	1.35763	1.32147	0.0006	0.0267482	Up
ENSG00000047365	ARAP2	chr4:35949842-36275842	OK	7.89985	20.2355	1.35699	1.21706	0.00025	0.0139675	Up
ENSG00000106829	TLE4	chr9:82186687-82341658	OK	9.38736	23.9832	1.35324	1.08805	0.00055	0.0253059	Up
ENSG00000115461	IGFBP5	chr2:217536827-217858802	OK	9.54378	24.3227	1.34967	1.57096	0.00095	0.0364902	Up
ENSG00000184678	HIST2H2BE	chr1:149856009-149858232	OK	6.74	17.0669	1.34038	1.55643	0.00105	0.038119	Up
ENSG00000143995	MEIS1	chr2:66653866-66801001	OK	2.59944	6.5464	1.3325	1.06594	0.0007	0.0294513	Up
ENSG00000187239	FNBP1	chr9:132649465-132805473	OK	13.2386	33.0605	1.32036	1.21111	0.0007	0.0294513	Up
ENSG00000039319	ZFYVE16	chr5:79703831-79775169	OK	8.2953	20.5925	1.31175	1.24307	0.00095	0.0364902	Up
ENSG00000198001	IRAK4	chr12:44152746-44183346	OK	1.46133	3.62662	1.31135	0.978846	0.00135	0.0439977	Up
ENSG00000167613	LAIR1	chr19:54865361-54882165	OK	3.66396	9.03336	1.30186	1.14933	0.0012	0.0409714	Up
ENSG00000163531	NFASC	chr1:204797778-204991950	OK	12.6345	31.1042	1.29974	1.36023	0.00075	0.031024	Up
ENSG00000068097	HEATR6	chr17:58120554-58156292	OK	2.19638	5.40547	1.29929	1.07567	0.00115	0.0401404	Up
ENSG00000130147	SH3BP4	chr2:235860616-235964358	OK	3.34537	8.19806	1.29312	1.17038	0.00025	0.0139675	Up
ENSG00000225485	ARHGAP23	chr17:36584661-36668628	OK	20.5455	49.8234	1.278	1.07351	0.0008	0.0322398	Up
ENSG00000073921	PICALM	chr11:85668726-85780924	OK	38.4022	93.0917	1.27746	1.19064	0.0008	0.0322398	Up
ENSG00000177469	PTRF	chr17:40554469-40575535	OK	9.82231	23.7847	1.2759	1.56892	0.00095	0.0364902	Up
ENSG00000168758	SEMA4C	chr2:97525452-97536494	OK	8.59231	20.7698	1.27337	1.49676	0.001	0.0374087	Up
ENSG00000027075	PRKCH	chr14:61654276-62125414	OK	3.11963	7.52198	1.26974	0.904409	0.00085	0.0336248	Up
ENSG00000104412	EMC2	chr8:109455829-109499145	OK	40.8318	98.2817	1.26723	1.42515	0.00105	0.038119	Up
ENSG00000172943	PHF8	chrX:53963108-54075391	OK	1.50539	3.60864	1.26132	0.889584	0.00045	0.0222517	Up
ENSG00000184743	ATL3	chr11:63391558-63439393	OK	3.06765	7.34442	1.25951	1.42032	0.00085	0.0336248	Up
ENSG00000117676	RPS6KA1	chr1:26856251-26901521	OK	4.43181	10.599	1.25796	1.12226	0.0007	0.0294513	Up
ENSG00000150760	DOCK1	chr10:128593977-129250781	OK	8.69219	20.4798	1.23641	0.993216	0.00145	0.0466385	Up
ENSG00000123146	CD97	chr19:14491312-14519537	OK	2.92962	6.88566	1.23288	1.16185	0.0008	0.0322398	Up
ENSG00000165388	ZNF488	chr10:48355023-48373866	OK	7.1684	16.3402	1.1887	1.391	0.0015	0.0476236	Up
ENSG00000183864	TOB2	chr22:41829495-41843027	OK	6.62438	14.9403	1.17335	1.38216	0.0015	0.0476236	Up
ENSG00000130475	FCHO1	chr19:17858526-17899377	OK	11.6943	26.1441	1.16068	1.12316	0.00065	0.0278239	Up
ENSG00000140577	CRTC3	chr15:91073156-91260372	OK	4.70227	10.2343	1.12199	1.22046	0.001	0.0374087	Up
ENSG00000136720	HS6ST1	chr2:128994289-129076151	OK	30.2195	13.6386	-1.14779	-1.47191	0.00115	0.0401404	Down
ENSG00000163624	CDS1	chr4:85504131-85572491	OK	9.56977	4.1216	-1.21528	-1.41796	0.0014	0.0453695	Down
ENSG00000176165	FOXG1	chr14:29235049-29238870	OK	28.2366	11.4687	-1.29987	-1.52512	0.00135	0.0439977	Down
ENSG00000183775	KCTD16	chr5:143550395-143865249	OK	5.62804	2.28555	-1.30009	-1.49329	0.0012	0.0409714	Down
ENSG00000157404	KIT	chr4:55524084-55606881	OK	7.3833	2.98288	-1.30756	-1.40051	0.0016	0.0498783	Down
ENSG00000104863	LIN7B	chr19:49617580-49622397	OK	67.0052	26.7403	-1.32526	-1.47521	0.00145	0.0466385	Down
ENSG00000145990	GFOD1	chr6:13358061-13487894	OK	15.9781	6.36012	-1.32897	-1.37377	0.00055	0.0253059	Down
ENSG00000141668	CBLN2	chr18:70203914-70305756	OK	26.5818	10.5729	-1.33007	-1.07447	0.001	0.0374087	Down
ENSG00000159685	CHCHD6	chr3:126423062-126679249	OK	106.579	41.9782	-1.34421	-1.54991	0.00115	0.0401404	Down
ENSG00000169258	GPRIN1	chr5:175969511-176037134	OK	20.8195	8.19205	-1.34564	-1.55055	0.0012	0.0409714	Down
ENSG00000172301	COPRS	chr17:30178882-30186356	OK	150.746	59.1547	-1.34956	-1.59843	0.0012	0.0409714	Down
ENSG00000130748	TMEM160	chr19:47549164-47551888	OK	240.421	94.0773	-1.35364	-1.52141	0.0015	0.0476236	Down
ENSG00000021645	NRXN3	chr14:78708733-80330762	OK	32.535	12.5048	-1.37951	-1.36244	0.0006	0.0267482	Down
ENSG00000148798	INA	chr10:105036919-105050108	OK	62.7048	24.0932	-1.37995	-1.61271	0.00105	0.038119	Down
ENSG00000261675	RP5-1119A7.17	chr22:36956916-36958962	OK	14.7689	5.65532	-1.38488	-1.52476	0.0015	0.0476236	Down
ENSG00000100884	CPNE6	chr14:24540045-24547309	OK	114.536	43.8526	-1.38507	-1.48547	0.0011	0.0391091	Down
ENSG00000164128	NPY1R	chr4:164245112-164273086	OK	7.61641	2.91105	-1.38757	-1.29095	0.0006	0.0267482	Down
ENSG00000095203	EPB41L4B	chr9:111934254-112083244	OK	12.5398	4.78572	-1.38971	-1.69819	0.00075	0.031024	Down
ENSG00000143590	EFNA3	chr1:155036206-155060014	OK	19.7648	7.53843	-1.3906	-1.51668	0.0013	0.0431861	Down
ENSG00000183186	C2CD4C	chr19:405437-409139	OK	20.3334	7.5985	-1.42006	-1.6921	0.0008	0.0322398	Down
ENSG00000198944	SOWAHA	chr5:132149032-132152488	OK	62.7815	23.4067	-1.42342	-1.69302	0.00065	0.0278239	Down
ENSG00000162817	C1orf115	chr1:220863186-220872499	OK	94.3035	34.9922	-1.43028	-1.64885	0.001	0.0374087	Down
ENSG00000182319	SGK223	chr8:8175257-8244008	OK	4.43717	1.64087	-1.43518	-1.62638	0.00075	0.031024	Down
ENSG00000157368	IL34	chr16:70613797-70694585	OK	20.8326	7.66754	-1.44201	-1.45339	0.00135	0.0439977	Down
ENSG00000172366	FAM195A	chr16:691812-699200	OK	77.535	28.0801	-1.4653	-1.5476	0.00135	0.0439977	Down
ENSG00000188042	ARL4C	chr2:235401684-235405697	OK	27.1139	9.80184	-1.46791	-1.73119	0.00045	0.0222517	Down
ENSG00000204653	ASPDH	chr19:51014856-51017947	OK	76.0366	27.3967	-1.47269	-1.5444	0.0012	0.0409714	Down
ENSG00000180440	SERTM1	chr13:37248048-37271976	OK	7.90541	2.84267	-1.47559	-1.61245	0.00095	0.0364902	Down
ENSG00000145824	CXCL14	chr5:134895266-134970564	OK	161.405	57.821	-1.48102	-1.72209	0.0002	0.01195	Down
ENSG00000174938	SEZ6L2	chr16:29882479-29910868	OK	84.3656	30.1261	-1.48564	-1.68393	0.00095	0.0364902	Down
ENSG00000170091	NSG2	chr5:173472606-173670504	OK	227.481	80.1872	-1.5043	-1.59826	0.00045	0.0222517	Down
ENSG00000179542	SLITRK4	chrX:142710595-142723596	OK	7.70788	2.71056	-1.50775	-1.57242	0.00085	0.0336248	Down
ENSG00000187486	KCNJ11	chr11:17407405-17410878	OK	11.9483	4.18055	-1.51504	-1.24094	0.00125	0.0420939	Down
ENSG00000162975	KCNF1	chr2:11052062-11054350	OK	59.9603	20.8824	-1.52172	-1.73416	0.0002	0.01195	Down
ENSG00000142408	CACNG8	chr19:54466293-54493469	OK	16.1637	5.6048	-1.52802	-1.85619	5e-05	0.00402056	Down
ENSG00000172889	EGFL7	chr9:139543061-139567130	OK	129.245	44.5186	-1.53762	-1.69234	0.0005	0.0239666	Down
ENSG00000187094	CCK	chr3:42299316-42307699	OK	455.694	156.867	-1.53853	-1.62619	0.0011	0.0391091	Down
ENSG00000228594	C1orf233	chr1:1533391-1535476	OK	20.5298	7.04988	-1.54205	-1.68735	0.0001	0.0072	Down
ENSG00000111696	NT5DC3	chr12:104164230-104234975	OK	9.52118	3.26929	-1.54216	-1.78515	5e-05	0.00402056	Down
ENSG00000185386	MAPK11	chr22:50702141-50709196	OK	71.1673	24.3824	-1.54538	-1.71263	0.00025	0.0139675	Down
ENSG00000185924	RTN4RL1	chr17:1837970-1928639	OK	11.2377	3.82955	-1.55311	-1.71099	0.00065	0.0278239	Down
ENSG00000005486	RHBDD2	chr7:75471919-75518244	OK	289.325	97.8361	-1.56425	-1.73103	0.00095	0.0364902	Down
ENSG00000129951	LPPR3	chr19:812517-821967	OK	34.9292	11.8052	-1.56501	-1.60129	0.00045	0.0222517	Down
ENSG00000183036	PCP4	chr21:41239242-41301322	OK	173.962	58.7334	-1.56652	-1.65213	0.00065	0.0278239	Down
ENSG00000122574	WIPF3	chr7:29846101-29956682	OK	9.71876	3.27319	-1.57008	-1.81134	0.0001	0.0072	Down
ENSG00000171159	C9orf16	chr9:130922538-130926207	OK	510.326	171.488	-1.57331	-1.53787	0.00075	0.031024	Down
ENSG00000008118	CAMK1G	chr1:209757061-209787283	OK	33.051	11.1023	-1.57383	-1.67079	0.00065	0.0278239	Down
ENSG00000130707	ASS1	chr9:133320315-133376661	OK	93.1968	31.2955	-1.57432	-1.6935	0.00065	0.0278239	Down
ENSG00000105976	MET	chr7:116312443-116438440	OK	4.98462	1.66848	-1.57895	-1.25804	0.00025	0.0139675	Down
ENSG00000171222	SCAND1	chr20:34541538-34547394	OK	132.728	44.3828	-1.5804	-1.74832	0.00095	0.0364902	Down
ENSG00000188064	WNT7B	chr22:46316241-46373009	OK	6.1122	2.03785	-1.58464	-1.63683	0.0003	0.016234	Down
ENSG00000174951	FUT1	chr19:49251267-49258647	OK	1.49172	0.495086	-1.59123	-1.10684	0.00105	0.038119	Down
ENSG00000184524	CEND1	chr11:787103-790123	OK	241.328	79.965	-1.59355	-1.67363	0.0006	0.0267482	Down
ENSG00000100604	CHGA	chr14:93389424-93401638	OK	137.141	45.0785	-1.60515	-1.72809	0.00025	0.0139675	Down
ENSG00000173452	TMEM196	chr7:19758932-19813221	OK	4.329	1.42263	-1.60548	-1.38499	0.0009	0.0353589	Down
ENSG00000260432	RP11-297M9.2	chr16:9847271-9851895	OK	21.8201	7.11508	-1.61671	-1.79415	0.00035	0.0185889	Down
ENSG00000162631	NTNG1	chr1:107682628-108026080	OK	6.66133	2.16935	-1.61855	-1.45475	0.00105	0.038119	Down
ENSG00000196277	GRM7	chr3:6532165-7783215	OK	6.54826	2.12478	-1.6238	-1.29592	0.00015	0.00970376	Down
ENSG00000086717	PPEF1	chrX:18694028-18846039	OK	5.20105	1.68538	-1.62573	-1.16504	0.00125	0.0420939	Down
ENSG00000134343	ANO3	chr11:26210669-26684835	OK	5.72822	1.84485	-1.63459	-1.6907	0.0004	0.0205469	Down
ENSG00000168135	KCNJ4	chr22:38820292-38851205	OK	62.177	20.013	-1.63544	-1.83894	0.00025	0.0139675	Down
ENSG00000184515	BEX5	chrX:101408679-101411029	OK	134.387	43.2242	-1.63648	-1.93618	5e-05	0.00402056	Down
ENSG00000269975	RP11-58B17.2	chr3:9540044-9541253	OK	35.6049	11.4124	-1.64147	-1.77552	0.00045	0.0222517	Down
ENSG00000003249	DBNDD1	chr16:90071272-90114181	OK	83.3614	26.6637	-1.6445	-1.63931	0.00115	0.0401404	Down
ENSG00000111249	CUX2	chr12:111471827-111788358	OK	10.7863	3.43609	-1.65035	-1.28209	0.00085	0.0336248	Down
ENSG00000076826	CAMSAP3	chr19:7660787-7683190	OK	13.2652	4.22042	-1.65219	-1.4507	0.0002	0.01195	Down
ENSG00000189129	PLAC9	chr10:81891437-81905115	OK	42.0347	13.3439	-1.6554	-1.58684	0.00105	0.038119	Down
ENSG00000179294	C17orf96	chr17:36827960-36831187	OK	19.6657	6.23633	-1.65692	-1.96009	5e-05	0.00402056	Down
ENSG00000103316	CRYM	chr16:21244985-21329912	OK	146.675	46.4876	-1.65771	-1.87386	0.00025	0.0139675	Down
ENSG00000132821	VSTM2L	chr20:36531498-36573752	OK	89.6076	28.3473	-1.66041	-1.84706	5e-05	0.00402056	Down
ENSG00000179862	CITED4	chr1:41326728-41328018	OK	18.8956	5.97095	-1.66202	-1.66973	0.0011	0.0391091	Down
ENSG00000225151	GOLGA2P7	chr15:84867599-84898888	OK	2.16735	0.683078	-1.66581	-0.959662	0.00125	0.0420939	Down
ENSG00000188483	IER5L	chr9:131937834-131972827	OK	11.3761	3.58449	-1.66617	-1.56501	0.00105	0.038119	Down
ENSG00000257704	PRR24	chr19:47778141-47778979	OK	45.3423	14.2071	-1.67424	-1.76533	0.00035	0.0185889	Down
ENSG00000116396	KCNC4	chr1:110753964-110825722	OK	24.732	7.73896	-1.67617	-1.93314	5e-05	0.00402056	Down
ENSG00000149654	CDH22	chr20:44802371-44937137	OK	16.9001	5.26564	-1.68235	-1.70046	0.0006	0.0267482	Down
ENSG00000144119	C1QL2	chr2:119913818-119916465	OK	15.9467	4.94414	-1.68947	-1.86728	0.00015	0.00970376	Down
ENSG00000102468	HTR2A	chr13:47405684-47471169	OK	12.8298	3.96962	-1.69243	-1.91088	5e-05	0.00402056	Down
ENSG00000176454	LPCAT4	chr15:34651105-34659479	OK	82.244	25.3839	-1.696	-1.8767	5e-05	0.00402056	Down
ENSG00000077080	ACTL6B	chr7:100240719-100254084	OK	80.1408	24.6999	-1.69803	-1.78899	0.0003	0.016234	Down
ENSG00000179083	FAM133A	chrX:92929011-92967273	OK	4.28959	1.32149	-1.69867	-1.49854	0.0016	0.0498783	Down
ENSG00000130731	C16orf13	chr16:684428-686358	OK	299.02	92.075	-1.69936	-1.80359	0.00045	0.0222517	Down
ENSG00000188573	FBLL1	chr5:167956120-167957639	OK	34.0009	10.4647	-1.70004	-1.89289	5e-05	0.00402056	Down
ENSG00000259796	RP11-355I22.7	chr14:62570095-62596352	OK	29.8241	9.14186	-1.70592	-1.65566	0.00125	0.0420939	Down
ENSG00000036530	CYP46A1	chr14:100150640-100193638	OK	165.451	50.3621	-1.716	-1.60157	0.0007	0.0294513	Down
ENSG00000260196	RP1-239B22.5	chr11:17402195-17405078	OK	4.64146	1.41035	-1.71852	-1.61917	0.0016	0.0498783	Down
ENSG00000101222	SPEF1	chr20:3758150-3762095	OK	19.7149	5.93341	-1.73235	-1.75362	0.00045	0.0222517	Down
ENSG00000125869	LAMP5	chr20:9485826-9511171	OK	34.4951	10.3644	-1.73475	-1.65225	0.0012	0.0409714	Down
ENSG00000165553	NGB	chr14:77731825-77737655	OK	28.0304	8.37754	-1.74239	-1.98565	5e-05	0.00402056	Down
ENSG00000163701	IL17RE	chr3:9944295-9958086	OK	1.70882	0.510397	-1.74331	-0.894745	0.00065	0.0278239	Down
ENSG00000040608	RTN4R	chr22:20228937-20270769	OK	38.0168	11.2901	-1.75158	-1.94302	0.00065	0.0278239	Down
ENSG00000167434	CA4	chr17:58227296-58248260	OK	43.901	13.0124	-1.75436	-1.76546	0.00015	0.00970376	Down
ENSG00000115756	HPCAL1	chr2:10443014-10567743	OK	180.829	53.4477	-1.75843	-1.89115	0.00025	0.0139675	Down
ENSG00000115194	SLC30A3	chr2:27476551-27504367	OK	47.7647	14.0656	-1.76377	-1.94397	0.00045	0.0222517	Down
ENSG00000269290	RP11-869B15.1	chr11:64552392-64553092	OK	21.4006	6.30164	-1.76386	-1.60463	0.0016	0.0498783	Down
ENSG00000187730	GABRD	chr1:1950779-1962192	OK	110.525	32.3958	-1.77049	-1.65373	0.0011	0.0391091	Down
ENSG00000135426	TESPA1	chr12:55341801-55378530	OK	44.8562	13.0962	-1.77616	-1.27298	0.0009	0.0353589	Down
ENSG00000126583	PRKCG	chr19:54382443-54410906	OK	57.2186	16.6445	-1.78144	-1.99177	5e-05	0.00402056	Down
ENSG00000091664	SLC17A6	chr11:22305275-22401049	OK	3.7757	1.09404	-1.78708	-1.45309	0.00115	0.0401404	Down
ENSG00000161281	COX7A1	chr19:36641823-36643771	OK	330.772	95.6529	-1.78996	-1.54816	0.00105	0.038119	Down
ENSG00000183837	PNMA3	chrX:152224765-152228827	OK	30.5873	8.83729	-1.79126	-1.96975	5e-05	0.00402056	Down
ENSG00000178171	AMER3	chr2:131501110-131525707	OK	4.47482	1.28881	-1.79579	-1.60632	0.0003	0.016234	Down
ENSG00000139182	CLSTN3	chr12:7281674-7311541	OK	122.964	35.3959	-1.79658	-1.58664	0.0002	0.01195	Down
ENSG00000179456	ZBTB18	chr1:244214584-244220778	OK	72.6743	20.8989	-1.79802	-2.01625	0.0001	0.0072	Down
ENSG00000177875	C12orf68	chr12:48577365-48579709	OK	24.5535	7.02995	-1.80434	-2.03656	5e-05	0.00402056	Down
ENSG00000137825	ITPKA	chr15:41785590-41795747	OK	81.9851	23.4253	-1.80729	-1.8568	0.0002	0.01195	Down
ENSG00000205609	EIF3CL	chr16:28390899-28415200	OK	3.22374	0.919919	-1.80916	-1.72019	0.0004	0.0205469	Down
ENSG00000188011	CXXC11	chr2:242811751-242815975	OK	5.53608	1.57397	-1.81445	-1.64481	0.00115	0.0401404	Down
ENSG00000136149	RPL13AP25	chr13:55014838-55015450	OK	16.8974	4.78388	-1.82055	-1.52633	0.0013	0.0431861	Down
ENSG00000130222	GADD45G	chr9:92219927-92221470	OK	63.4349	17.9082	-1.82466	-1.57757	0.00105	0.038119	Down
ENSG00000128564	VGF	chr7:100805789-100808874	OK	40.0196	11.2953	-1.82498	-2.04829	5e-05	0.00402056	Down
ENSG00000105639	JAK3	chr19:17935588-17958880	OK	6.20158	1.74627	-1.82836	-1.65428	0.0005	0.0239666	Down
ENSG00000196542	SPTSSB	chr3:161062579-161090668	OK	7.20465	2.01895	-1.83532	-1.63334	0.00035	0.0185889	Down
ENSG00000145451	GLRA3	chr4:175558064-175750465	OK	2.27728	0.63752	-1.83677	-1.3118	0.00065	0.0278239	Down
ENSG00000198883	PNMA5	chrX:152157367-152162671	OK	5.62635	1.56919	-1.84218	-1.59524	0.00055	0.0253059	Down
ENSG00000165644	COMTD1	chr10:76993726-76995788	OK	17.9481	5.00109	-1.84352	-1.67479	0.0003	0.016234	Down
ENSG00000157782	CABP1	chr12:121067907-121105127	OK	342.241	94.686	-1.85379	-1.48456	0.0014	0.0453695	Down
ENSG00000139200	PIANP	chr12:6802957-6809966	OK	94.5332	25.8727	-1.86939	-2.06925	5e-05	0.00402056	Down
ENSG00000101180	HRH3	chr20:60790025-60795323	OK	19.4084	5.30733	-1.87062	-2.03522	5e-05	0.00402056	Down
ENSG00000132321	IQCA1	chr2:237232793-237416185	OK	17.0944	4.65728	-1.87596	-1.43397	0.0003	0.016234	Down
ENSG00000167889	MGAT5B	chr17:74864537-74965238	OK	64.9471	17.5456	-1.88816	-1.63546	0.0003	0.016234	Down
ENSG00000261185	RP11-317P15.5	chr1:182610950-182612442	OK	6.38684	1.70111	-1.90863	-1.70278	0.00025	0.0139675	Down
ENSG00000157542	KCNJ6	chr21:38979677-39288749	OK	3.02848	0.789161	-1.9402	-1.43025	0.00055	0.0253059	Down
ENSG00000109881	CCDC34	chr11:27352373-27385415	OK	14.9634	3.89035	-1.94346	-1.63987	0.001	0.0374087	Down
ENSG00000260412	RP11-438B23.2	chr9:27937614-27944495	OK	2.52765	0.656768	-1.94434	-1.83604	0.0001	0.0072	Down
ENSG00000100628	ASB2	chr14:94400498-94443137	OK	2.50685	0.648407	-1.95091	-1.12408	0.00035	0.0185889	Down
ENSG00000161249	DMKN	chr19:35988121-36004560	OK	18.0738	4.65003	-1.95859	-1.33527	5e-05	0.00402056	Down
ENSG00000147571	CRH	chr8:67088619-67090960	OK	7.71414	1.98038	-1.96173	-1.81239	0.0002	0.01195	Down
ENSG00000176769	TCERG1L	chr10:132890653-133109984	OK	5.63881	1.44528	-1.96404	-1.89104	0.00015	0.00970376	Down
ENSG00000168539	CHRM1	chr11:62676150-62689279	OK	41.6563	10.597	-1.97488	-2.06776	5e-05	0.00402056	Down
ENSG00000103154	NECAB2	chr16:84002236-84036381	OK	151.015	38.2838	-1.97989	-1.74206	0.00065	0.0278239	Down
ENSG00000183662	FAM19A1	chr3:68053358-68594776	OK	26.7569	6.773	-1.98204	-2.14206	0.00025	0.0139675	Down
ENSG00000184363	PKP3	chr11:392613-404908	OK	1.08911	0.270838	-2.00765	-0.551904	0.0008	0.0322398	Down
ENSG00000138378	STAT4	chr2:191886251-192016322	OK	9.06975	2.24316	-2.01553	-1.64078	0.00015	0.00970376	Down
ENSG00000158806	NPM2	chr8:21881635-21894408	OK	143.529	35.2214	-2.02682	-1.70198	0.0001	0.0072	Down
ENSG00000135976	ANKRD36	chr2:97779232-97930258	OK	2.7427	0.671909	-2.02926	-1.50031	0.00135	0.0439977	Down
ENSG00000172137	CALB2	chr16:71392615-71424341	OK	48.7631	11.838	-2.04236	-2.14874	5e-05	0.00402056	Down
ENSG00000117069	ST6GALNAC5	chr1:77333125-77531396	OK	14.5472	3.46317	-2.07057	-1.3889	0.001	0.0374087	Down
ENSG00000225978	HAR1A	chr20:61726844-61735738	OK	12.2717	2.89954	-2.08144	-1.9016	0.00015	0.00970376	Down
ENSG00000104327	CALB1	chr8:91070835-91107703	OK	23.4565	5.53321	-2.0838	-2.1267	5e-05	0.00402056	Down
ENSG00000268038	AC011516.2	chr19:22798358-22806773	OK	7.03823	1.65763	-2.08609	-1.64087	0.0015	0.0476236	Down
ENSG00000260025	RP11-490M8.1	chr2:36581891-36582257	OK	50.6933	11.9391	-2.0861	-1.77148	0.00075	0.031024	Down
ENSG00000095932	C19orf77	chr19:3474404-3480540	OK	8.89266	2.05932	-2.11045	-1.69987	0.001	0.0374087	Down
ENSG00000204262	COL5A2	chr2:189896621-190044605	OK	5.48961	1.26615	-2.11625	-1.85526	5e-05	0.00402056	Down
ENSG00000090971	NAT14	chr19:55996370-55998935	OK	138.75	31.8751	-2.12199	-1.91799	0.00055	0.0253059	Down
ENSG00000168490	PHYHIP	chr8:22077221-22089854	OK	311.82	71.2934	-2.12887	-1.83656	0.0004	0.0205469	Down
ENSG00000260878	RP11-320H14.1	chr4:46245564-46246232	OK	65.335	14.6849	-2.15352	-2.24127	5e-05	0.00402056	Down
ENSG00000233123	LINC01007	chr7:101206058-101212286	OK	24.8209	5.49702	-2.17483	-1.89921	0.00025	0.0139675	Down
ENSG00000123901	GPR83	chr11:94110476-94134585	OK	2.83227	0.624339	-2.18156	-1.95139	0.0002	0.01195	Down
ENSG00000212864	RNF208	chr9:140114706-140116033	OK	125.126	27.2315	-2.20003	-2.32549	5e-05	0.00402056	Down
ENSG00000187664	HAPLN4	chr19:19366449-19384200	OK	19.1401	4.11718	-2.21687	-1.87146	0.0005	0.0239666	Down
ENSG00000196503	ARL9	chr4:57371508-57390614	OK	3.41465	0.724882	-2.23592	-1.58769	0.00105	0.038119	Down
ENSG00000176956	LY6H	chr8:144239330-144242128	OK	378.43	79.6066	-2.24907	-2.30111	5e-05	0.00402056	Down
ENSG00000159674	SPON2	chr4:1160719-1202750	OK	5.50705	1.15592	-2.25224	-1.32692	5e-05	0.00402056	Down
ENSG00000120903	CHRNA2	chr8:27317278-27337400	OK	5.90889	1.22497	-2.27014	-1.43512	0.00015	0.00970376	Down
ENSG00000183248	CTD-3193O13.9	chr19:7933604-7939326	OK	34.6594	7.12243	-2.2828	-2.30254	5e-05	0.00402056	Down
ENSG00000167535	CACNB3	chr12:49207576-49222724	OK	161.575	32.8213	-2.2995	-1.57214	0.0016	0.0498783	Down
ENSG00000183117	CSMD1	chr8:2792874-4852494	OK	11.4165	2.27359	-2.32807	-1.33203	5e-05	0.00402056	Down
ENSG00000150556	LYPD6B	chr2:149894620-150071776	OK	3.714	0.72522	-2.35648	-1.3745	5e-05	0.00402056	Down
ENSG00000269908	RP11-1406H17.1	chr4:6241167-6241664	OK	9.18162	1.68073	-2.44966	-1.7061	0.0013	0.0431861	Down
ENSG00000267890	CTD-2126E3.4	chr19:50578379-50579159	OK	16.3412	2.97158	-2.45921	-1.85763	0.0004	0.0205469	Down
ENSG00000006075	CCL3	chr17:34400225-34417515	OK	22.0304	3.79855	-2.53598	-1.81167	0.0002	0.01195	Down
ENSG00000205279	CTXN3	chr5:126984735-126999721	OK	5.52387	0.911101	-2.6	-1.90701	5e-05	0.00402056	Down
ENSG00000230453	ANKRD18B	chr9:33524391-33573007	OK	8.68743	1.43179	-2.60111	-1.10759	0.0012	0.0409714	Down
ENSG00000134443	GRP	chr18:56887399-56898006	OK	4.57207	0.721122	-2.66453	-1.27732	0.00115	0.0401404	Down
ENSG00000260001	TGFBR3L	chr19:7981029-7984042	OK	136.071	20.5872	-2.72453	-2.45627	5e-05	0.00402056	Down
ENSG00000107593	PKD2L1	chr10:102047902-102090243	OK	10.0849	1.29963	-2.95602	-1.62182	0.001	0.0374087	Down
ENSG00000272343	RP11-140I16.3	chr8:57135246-57135732	OK	15.8427	2.00907	-2.97922	-1.96105	0.0002	0.01195	Down
ENSG00000261292	RP11-389G6.3	chr3:97478366-97480374	OK	7.86156	0.994909	-2.98218	-2.72155	5e-05	0.00402056	Down
ENSG00000062524	LTK	chr15:41795835-41806085	OK	4.05513	0.419008	-3.2747	-2.08516	5e-05	0.00402056	Down
ENSG00000164326	CARTPT	chr5:71014989-71016875	OK	24.8398	1.64846	-3.91346	-3.18058	5e-05	0.00402056	Down
ENSG00000269028	MTRNR2L12	chr3:96335980-96337000	OK	236.47	2.60461	-6.50444	-3.36924	5e-05	0.00402056	Down
