# Supplementary material for: Transcriptomic profiling of high- and low-spiking regions reveals novel epileptogenic mechanisms in focal cortical dysplasia type II patients
Source: Mol Brain. 2021 Jul 23;14:120. doi: 10.1186/s13041-021-00832-4 (PMC8305866; doi:10.1186/s13041-021-00832-4)
Supplement: Supplementary file 4 — Additional file 4. List of significantly altered genes analyzed by DESeq 2. [file 13041_2021_832_MOESM4_ESM.xlsx]

## Sheet: Minimum vs Autopsy
Gene_ID	Gene_Name	baseMean	log2FoldChange	lfcSE	stat	pvalue	padj	Regulation
ENSG00000263305	AP005530.2	34.8753	4.4628	0.836453	5.33538	9.53453e-08	0.00012209	Up
ENSG00000143355	LHX9	24.8189	4.1885	1.01053	4.14485	3.40039e-05	0.0105556	Up
ENSG00000204434	POTEKP	23.3894	4.18754	1.00944	4.14838	3.34836e-05	0.0105556	Up
ENSG00000241556	RP11-490G8.1	27.0239	4.07719	0.9879	4.12713	3.67322e-05	0.0110396	Up
ENSG00000244734	HBB	2953.28	3.99977	0.763448	5.23909	1.61372e-07	0.000183677	Up
ENSG00000218208	RP11-367G18.2	26.7469	3.87659	0.973862	3.98063	6.87325e-05	0.0173851	Up
ENSG00000270230	RP11-475J5.11	13.5264	3.80454	1.02386	3.71586	0.000202516	0.032164	Up
ENSG00000103226	NOMO3	105.078	3.72952	0.869005	4.29172	1.77296e-05	0.00685368	Up
ENSG00000249158	PCDHA11	38.9787	3.70132	0.920272	4.02198	5.77098e-05	0.0147795	Up
ENSG00000204965	PCDHA5	34.4538	3.6859	0.945442	3.8986	9.675e-05	0.0218335	Up
ENSG00000198829	SUCNR1	35.4357	3.64104	0.971544	3.74768	0.000178475	0.0304022	Up
ENSG00000073737	DHRS9	195.316	3.58021	0.697513	5.13282	2.85426e-07	0.000271963	Up
ENSG00000163017	ACTG2	42.9838	3.57958	0.928462	3.85538	0.000115548	0.0249194	Up
ENSG00000214553	LRRC37A11P	10.6673	3.48986	0.986977	3.53591	0.000406379	0.0480282	Up
ENSG00000152580	IGSF10	30.6244	3.47614	0.850565	4.08686	4.37251e-05	0.0121059	Up
ENSG00000264985	RP11-449L23.2	31.3033	3.47134	0.95786	3.62405	0.000290022	0.0414419	Up
ENSG00000213280	RP11-212P7.1	26.622	3.37892	0.94677	3.56889	0.0003585	0.0456207	Up
ENSG00000006075	CCL3	111.177	3.34904	0.811044	4.1293	3.6387e-05	0.0110396	Up
ENSG00000171659	GPR34	487.002	3.34313	0.664403	5.03178	4.8595e-07	0.000432876	Up
ENSG00000261795	RP11-90P13.1	32.1846	3.33039	0.819708	4.0629	4.8466e-05	0.0128957	Up
ENSG00000222808	RNU4-47P	37.9294	3.28148	0.928327	3.53484	0.000408026	0.0480282	Up
ENSG00000253485	PCDHGA5	47.974	3.128	0.867805	3.60449	0.000312762	0.0422603	Up
ENSG00000081138	CDH7	97.5117	3.11228	0.820102	3.79499	0.000147652	0.028696	Up
ENSG00000150175	FRMPD2P2	22.4206	3.07651	0.855477	3.59626	0.000322831	0.0427069	Up
ENSG00000072694	FCGR2B	28.9574	3.05225	0.781267	3.9068	9.3528e-05	0.0215304	Up
ENSG00000137699	TRIM29	55.0316	3.04644	0.679971	4.48025	7.45568e-06	0.00401979	Up
ENSG00000235587	GAPDHP65	110.233	2.91819	0.784015	3.72211	0.000197568	0.0316233	Up
ENSG00000224550	RP11-270C12.3	248.882	2.87746	0.752572	3.8235	0.000131572	0.0264328	Up
ENSG00000254373	RP11-34P1.2	252.117	2.84265	0.782175	3.63429	0.000278747	0.0405373	Up
ENSG00000182698	RESP18	52.087	2.82317	0.649013	4.34995	1.36169e-05	0.00606483	Up
ENSG00000168329	CX3CR1	959.253	2.76607	0.761382	3.63296	0.000280189	0.0405373	Up
ENSG00000261770	CTC-459F4.1	54.6139	2.71427	0.752866	3.60525	0.000311857	0.0422603	Up
ENSG00000106809	OGN	105.695	2.6919	0.715553	3.76198	0.000168574	0.0304022	Up
ENSG00000273409	RP11-480C22.1	58.1357	2.67091	0.694715	3.84462	0.000120739	0.025502	Up
ENSG00000214391	RP11-121L10.3	350.637	2.62313	0.616168	4.25717	2.0703e-05	0.00770747	Up
ENSG00000242242	PVRL3-AS1	49.8191	2.58026	0.717528	3.59604	0.000323095	0.0427069	Up
ENSG00000147257	GPC3	52.028	2.57736	0.724084	3.55948	0.000371594	0.0469142	Up
ENSG00000215414	PSMA6P1	173.971	2.5646	0.702388	3.65125	0.000260966	0.0393138	Up
ENSG00000109255	NMU	137.652	2.53031	0.616911	4.10158	4.10336e-05	0.0115164	Up
ENSG00000185149	NPY2R	61.0423	2.50968	0.666923	3.76308	0.000167837	0.0304022	Up
ENSG00000228232	GAPDHP1	511.111	2.48248	0.657421	3.77609	0.00015931	0.0301747	Up
ENSG00000214389	RPS3AP26	629.25	2.48058	0.647421	3.83148	0.000127373	0.0260962	Up
ENSG00000197629	MPEG1	169.497	2.47998	0.693343	3.57685	0.000347758	0.0450941	Up
ENSG00000166428	PLD4	503.976	2.44457	0.670362	3.64664	0.00026569	0.0397333	Up
ENSG00000099715	PCDH11Y	674.803	2.38592	0.639217	3.73257	0.000189537	0.0312517	Up
ENSG00000181631	P2RY13	442.049	2.38191	0.655217	3.63529	0.000277666	0.0405373	Up
ENSG00000167244	IGF2	314.119	2.35039	0.663608	3.54184	0.000397351	0.0480282	Up
ENSG00000079931	MOXD1	995.907	2.28999	0.646862	3.54015	0.000399894	0.0480282	Up
ENSG00000102290	PCDH11X	460.58	2.24873	0.622949	3.60981	0.00030642	0.0422603	Up
ENSG00000134321	RSAD2	256.75	2.24293	0.591485	3.79203	0.000149423	0.028696	Up
ENSG00000138448	ITGAV	3691.58	2.18467	0.569791	3.83417	0.000125991	0.0260962	Up
ENSG00000173848	NET1	2287.25	2.1505	0.5716	3.76224	0.000168398	0.0304022	Up
ENSG00000151176	PLBD2	838.73	2.12541	0.597412	3.5577	0.000374122	0.0469142	Up
ENSG00000163520	FBLN2	600.566	2.11407	0.581533	3.63534	0.000277619	0.0405373	Up
ENSG00000101438	SLC32A1	771.989	2.0896	0.579473	3.60603	0.000310914	0.0422603	Up
ENSG00000273032	DGCR9	878.326	1.97226	0.555153	3.55264	0.000381386	0.0473565	Up
ENSG00000226210	ABC7-42389800N19.1	1384.6	-1.96178	0.523266	-3.74911	0.000177462	0.0304022	Down
ENSG00000177426	TGIF1	224.441	-2.0419	0.541019	-3.77418	0.000160535	0.0301747	Down
ENSG00000165121	RP11-213G2.3	235.061	-2.05368	0.554699	-3.70233	0.000213626	0.0334105	Down
ENSG00000080947	CROCCP3	257.996	-2.09318	0.590201	-3.54655	0.000390308	0.047599	Down
ENSG00000146094	DOK3	322.408	-2.13713	0.602515	-3.54702	0.000389614	0.047599	Down
ENSG00000184678	HIST2H2BE	1420.69	-2.16459	0.570938	-3.79129	0.000149867	0.028696	Down
ENSG00000197580	BCO2	194.812	-2.17832	0.61832	-3.52296	0.000426753	0.049678	Down
ENSG00000180573	HIST1H2AC	969.249	-2.19733	0.62122	-3.53712	0.00040452	0.0480282	Down
ENSG00000169203	RP11-231C14.4	194.716	-2.2422	0.60848	-3.68493	0.00022877	0.0352409	Down
ENSG00000244701	RP5-894A10.2	127.728	-2.29177	0.624897	-3.66743	0.000245001	0.0371821	Down
ENSG00000101187	SLCO4A1	567.405	-2.33103	0.595332	-3.91552	9.0209e-05	0.0210023	Down
ENSG00000121335	PRB2	52.1856	-2.33616	0.661162	-3.53341	0.000410237	0.0480282	Down
ENSG00000260911	RP11-196G11.2	80.278	-2.35206	0.637701	-3.68834	0.000225719	0.0350343	Down
ENSG00000116096	SPR	1010.02	-2.36999	0.662956	-3.57488	0.000350394	0.0451501	Down
ENSG00000123689	G0S2	114.52	-2.37162	0.631746	-3.75407	0.000173984	0.0304022	Down
ENSG00000077150	NFKB2	563.75	-2.41308	0.598417	-4.03244	5.52009e-05	0.0143159	Down
ENSG00000169246	NPIPB3	292.676	-2.43117	0.636058	-3.82224	0.000132245	0.0264328	Down
ENSG00000233221	AC133785.1	31.6941	-2.4358	0.684848	-3.55671	0.000375533	0.0469142	Down
ENSG00000091879	ANGPT2	126.387	-2.45028	0.693261	-3.53443	0.00040866	0.0480282	Down
ENSG00000224934	RP11-441O15.3	146.551	-2.45297	0.588442	-4.16859	3.06487e-05	0.00999374	Down
ENSG00000229178	AC069513.4	40.9843	-2.46206	0.657197	-3.7463	0.00017946	0.0304022	Down
ENSG00000013441	CLK1	2907.87	-2.52391	0.554096	-4.55501	5.2383e-06	0.00315654	Down
ENSG00000216901	AL022393.7	182.531	-2.54074	0.600886	-4.22832	2.35444e-05	0.00809193	Down
ENSG00000175564	UCP3	104.102	-2.55026	0.680179	-3.74939	0.000177264	0.0304022	Down
ENSG00000151929	BAG3	2640.25	-2.56735	0.671897	-3.82105	0.000132886	0.0264328	Down
ENSG00000147174	ACRC	255.75	-2.57374	0.685026	-3.75715	0.000171861	0.0304022	Down
ENSG00000267248	CTD-2319I12.4	124.192	-2.58616	0.658756	-3.92582	8.6435e-05	0.020355	Down
ENSG00000271344	RP11-274B21.9	176.187	-2.64996	0.707769	-3.74411	0.000181036	0.0304022	Down
ENSG00000269089	AP003733.1	37.6225	-2.67633	0.739625	-3.61849	0.000296323	0.0418695	Down
ENSG00000104899	AMH	149.516	-2.69421	0.640142	-4.20876	2.56772e-05	0.00862418	Down
ENSG00000088340	FER1L4	127.185	-2.69978	0.682703	-3.95454	7.66806e-05	0.0187028	Down
ENSG00000145386	CCNA2	104.714	-2.75145	0.692208	-3.9749	7.04098e-05	0.0175921	Down
ENSG00000272953	RP11-1275H24.2	64.5296	-2.75355	0.76465	-3.60106	0.000316923	0.0424387	Down
ENSG00000261372	RP11-529H20.6	37.2597	-2.76851	0.74254	-3.72843	0.000192678	0.03133	Down
ENSG00000109758	HGFAC	146.149	-2.77698	0.728493	-3.81196	0.000137871	0.0271605	Down
ENSG00000184557	SOCS3	550.668	-2.77955	0.774648	-3.58815	0.000333037	0.0434603	Down
ENSG00000224153	RP11-433C9.2	75.3527	-2.78182	0.778835	-3.57177	0.000354579	0.0454038	Down
ENSG00000132002	DNAJB1	11870	-2.78705	0.632796	-4.40434	1.06104e-05	0.00517588	Down
ENSG00000262580	RP11-334C17.5	106.546	-2.79084	0.728343	-3.83177	0.000127225	0.0260962	Down
ENSG00000272568	CTB-113D17.1	117.17	-2.80483	0.594599	-4.71718	2.39139e-06	0.00163316	Down
ENSG00000243806	RPL7P18	57.6456	-2.84347	0.721142	-3.943	8.0467e-05	0.0192038	Down
ENSG00000140839	CLEC18B	53.5155	-2.86983	0.792126	-3.62294	0.000291275	0.0414419	Down
ENSG00000149257	SERPINH1	1237.99	-2.89762	0.644141	-4.49843	6.84567e-06	0.00379065	Down
ENSG00000183793	NPIPA5	818.175	-2.93369	0.67079	-4.37349	1.22275e-05	0.00569356	Down
ENSG00000102886	GDPD3	217.86	-2.956	0.732068	-4.03788	5.39373e-05	0.0141675	Down
ENSG00000267568	RP11-87G24.3	43.9269	-2.97283	0.773106	-3.84531	0.0001204	0.025502	Down
ENSG00000204388	HSPA1B	6640.43	-2.98062	0.724457	-4.11429	3.8838e-05	0.0112072	Down
ENSG00000158373	HIST1H2BD	194.893	-2.98548	0.659452	-4.52721	5.97667e-06	0.00340139	Down
ENSG00000168404	MLKL	152.167	-2.99312	0.536198	-5.58211	2.37612e-08	4.86819e-05	Down
ENSG00000267388	AF038458.5	61.0366	-3.0219	0.775235	-3.89804	9.6976e-05	0.0218335	Down
ENSG00000200127	Y_RNA	31.656	-3.02474	0.832746	-3.63225	0.000280959	0.0405373	Down
ENSG00000175592	FOSL1	63.3417	-3.03686	0.716085	-4.24091	2.22611e-05	0.00799937	Down
ENSG00000106211	HSPB1	24335	-3.03718	0.780602	-3.89082	9.9908e-05	0.0221854	Down
ENSG00000266392	MIR4740	15.6973	-3.0427	0.827039	-3.67903	0.000234122	0.0357963	Down
ENSG00000070731	ST6GALNAC2	59.6743	-3.06273	0.707418	-4.32945	1.49485e-05	0.00625032	Down
ENSG00000237133	AC020594.5	20.9101	-3.07236	0.821686	-3.73909	0.00018469	0.0307636	Down
ENSG00000073605	GSDMB	1154.29	-3.07375	0.677249	-4.53858	5.66331e-06	0.00331514	Down
ENSG00000205502	C2CD4B	55.402	-3.11668	0.835333	-3.73107	0.000190671	0.0312517	Down
ENSG00000226396	RPS14P3	74.6546	-3.21437	0.73417	-4.37824	1.19641e-05	0.00569356	Down
ENSG00000143199	ADCY10	53.3788	-3.23568	0.69615	-4.64796	3.35228e-06	0.0021463	Down
ENSG00000226332	RP11-157P1.4	64.4268	-3.25332	0.780549	-4.16798	3.07305e-05	0.00999374	Down
ENSG00000269959	SPACA6P-AS	15.4407	-3.26588	0.909781	-3.58975	0.000330999	0.0434603	Down
ENSG00000241170	RP11-147I3.1	95.1786	-3.31499	0.813295	-4.07601	4.58157e-05	0.0125156	Down
ENSG00000115523	GNLY	105.379	-3.32197	0.809378	-4.10435	4.05451e-05	0.0115164	Down
ENSG00000214900	C14orf182	17.0336	-3.35538	0.931054	-3.60386	0.000313528	0.0422603	Down
ENSG00000258900	HNRNPCP1	29.7109	-3.35669	0.945464	-3.55031	0.000384782	0.0474904	Down
ENSG00000238260	RP11-46F15.2	96.9613	-3.36027	0.655213	-5.12852	2.92034e-07	0.000271963	Down
ENSG00000167968	DNASE1L2	185.793	-3.3909	0.643877	-5.26638	1.39144e-07	0.000167693	Down
ENSG00000255557	RP11-770G2.2	13.7021	-3.40006	0.940796	-3.61403	0.000301476	0.0422603	Down
ENSG00000198156	NPIPB6	58.5883	-3.41611	0.70326	-4.85754	1.18854e-06	0.000974036	Down
ENSG00000206344	HCG27	83.2745	-3.42906	0.628901	-5.45247	4.96749e-08	7.82877e-05	Down
ENSG00000267896	AC018766.4	23.2438	-3.43521	0.87131	-3.94258	8.06096e-05	0.0192038	Down
ENSG00000170835	CEL	83.091	-3.46079	0.753582	-4.59245	4.38071e-06	0.00271975	Down
ENSG00000272832	RP11-91K8.5	15.4007	-3.46505	0.922917	-3.75446	0.000173715	0.0304022	Down
ENSG00000237887	RPL23AP32	38.1748	-3.47845	0.822939	-4.22686	2.36976e-05	0.00809193	Down
ENSG00000267523	CTD-2537I9.12	14.6464	-3.49649	0.969092	-3.60801	0.000308555	0.0422603	Down
ENSG00000224003	CTA-407F11.6	31.6285	-3.50929	0.794846	-4.41505	1.00987e-05	0.0050464	Down
ENSG00000126246	IGFLR1	10.327	-3.5846	0.954537	-3.75533	0.000173111	0.0304022	Down
ENSG00000261710	RP11-953B20.1	86.8384	-3.58556	0.831695	-4.31115	1.62408e-05	0.00665483	Down
ENSG00000249790	RP11-20D14.6	195.172	-3.59578	0.839492	-4.28327	1.84163e-05	0.00698729	Down
ENSG00000258647	LINC00930	68.6613	-3.60844	0.875811	-4.12011	3.78695e-05	0.0110839	Down
ENSG00000181016	LSMEM1	211.549	-3.63683	0.677316	-5.36948	7.89653e-08	0.000107856	Down
ENSG00000227078	AC004448.2	36.8575	-3.66105	0.761491	-4.80773	1.52651e-06	0.00111697	Down
ENSG00000171790	SLFNL1	82.4438	-3.67755	0.761601	-4.82871	1.37423e-06	0.00106748	Down
ENSG00000273399	RP11-408A13.3	12.5505	-3.67885	0.951425	-3.86668	0.000110329	0.024047	Down
ENSG00000236710	AC108448.2	41.1464	-3.72251	0.839643	-4.43345	9.27384e-06	0.00487186	Down
ENSG00000231852	CYP21A2	39.6463	-3.76118	0.733096	-5.13054	2.88911e-07	0.000271963	Down
ENSG00000175063	UBE2C	12.1626	-3.77355	1.01364	-3.72277	0.000197053	0.0316233	Down
ENSG00000211679	IGLC3	10.4853	-3.77679	1.01755	-3.71165	0.000205916	0.0324524	Down
ENSG00000269720	CTD-2521M24.5	14.4611	-3.80504	0.961733	-3.95645	7.6073e-05	0.0187028	Down
ENSG00000125337	KIF25	131.406	-3.81613	0.737782	-5.17243	2.31069e-07	0.000249165	Down
ENSG00000213999	MEF2B	11.0427	-3.81843	1.0194	-3.74577	0.000179843	0.0304022	Down
ENSG00000254815	RP11-496I9.1	12.002	-3.86125	0.93621	-4.12434	3.71795e-05	0.0110396	Down
ENSG00000256955	RP11-417L19.2	40.3953	-3.89667	0.829452	-4.69789	2.62861e-06	0.00173726	Down
ENSG00000174837	EMR1	55.7404	-3.8988	0.898092	-4.3412	1.41704e-05	0.00607103	Down
ENSG00000155749	ALS2CR12	55.8608	-3.93575	0.718913	-5.47458	4.38548e-08	7.48748e-05	Down
ENSG00000226979	LTA	30.3082	-4.04671	0.82944	-4.87885	1.06708e-06	0.000910931	Down
ENSG00000204389	HSPA1A	11683	-4.05192	0.706135	-5.73816	9.57097e-09	2.45113e-05	Down
ENSG00000260942	CAPN10-AS1	152.354	-4.06903	0.670144	-6.07187	1.26428e-09	5.18051e-06	Down
ENSG00000257596	RP11-968A15.2	12.311	-4.10818	0.955873	-4.29783	1.72481e-05	0.00679575	Down
ENSG00000266513	RP11-874J12.3	11.8571	-4.11871	0.943633	-4.36473	1.27277e-05	0.00579479	Down
ENSG00000166928	MS4A14	147.549	-4.18824	0.742578	-5.64014	1.69911e-08	3.86794e-05	Down
ENSG00000213060	RP4-612B18.3	10.2288	-4.21866	1.01753	-4.146	3.38338e-05	0.0105556	Down
ENSG00000260981	RP11-315A16.1	13.9611	-4.22566	0.954704	-4.42615	9.59307e-06	0.00491357	Down
ENSG00000230027	RP11-550H2.2	12.4025	-4.2428	1.00135	-4.23707	2.26456e-05	0.00799937	Down
ENSG00000273113	RP11-367H1.1	77.3741	-4.41521	0.812704	-5.43274	5.54947e-08	8.12126e-05	Down
ENSG00000090920	FCGBP	2414.46	-4.53901	0.820906	-5.52928	3.21556e-08	5.98913e-05	Down
ENSG00000230162	RP11-97N5.2	15.0493	-4.5762	0.948624	-4.82404	1.40677e-06	0.00106748	Down
ENSG00000235111	RP1-29C18.8	12.2284	-4.60668	0.970601	-4.74622	2.07253e-06	0.00146421	Down
ENSG00000232837	AF064858.7	69.0038	-4.623	0.799833	-5.77995	7.47211e-09	2.18698e-05	Down
ENSG00000129654	FOXJ1	582.48	-4.82855	0.785792	-6.14482	8.00564e-10	4.10049e-06	Down
ENSG00000271653	RP11-259K5.1	154.503	-5.0122	0.813003	-6.16504	7.0464e-10	4.10049e-06	Down
ENSG00000225217	HSPA7	116.866	-5.01619	0.843394	-5.94763	2.72059e-09	9.2899e-06	Down
ENSG00000173110	HSPA6	360.106	-5.28391	0.834319	-6.3332	2.4013e-10	2.45989e-06	Down
ENSG00000108342	CSF3	50.3218	-5.43448	0.833391	-6.52092	6.98778e-11	1.43166e-06	Down

## Sheet:  Maximum vs Autopsy
Gene_ID	Gene_Name	A.4_Control_Raw.Read.Count	Frontal_10_A.10_Raw.Read.Count	E028_Raw.Read.Count	E115_Raw.Read.Count	Sample1.RNA_Raw.Read.Count	E006_Treatment_Raw.Read.Count	E135_Treatment_Raw.Read.Count	A.4_Control_Normalized.Read.Count	Frontal_10_A.10_Normalized.Read.Count	E028_Normalized.Read.Count	E115_Normalized.Read.Count	Sample1.RNA_Normalized.Read.Count	E006_Treatment_Normalized.Read.Count	E135_Treatment_Normalized.Read.Count	baseMean	log2FoldChange	lfcSE	stat	pvalue	padj	Regulation
ENSG00000244734	HBB	127	381	962	2703	6981	16951	11634	157.598	159.977	1745.89	4079.55	13119.3	6694.47	9078.41	5005.03	5.0082	0.648422	7.72368	1.13017e-14	6.18794e-11	Up
ENSG00000230847	RP11-195E2.1	0	0	17	24	4	48	12	0	0	30.8526	36.2224	7.51713	18.9567	9.36401	14.7018	4.9818	1.05526	4.72091	2.34787e-06	0.000273514	Up
ENSG00000170775	GPR37	197	698	3542	4533	2818	76631	8369	244.463	293.081	6428.23	6841.5	5295.82	30263.9	6530.62	7985.38	4.86974	0.684984	7.10928	1.16653e-12	4.07554e-09	Up
ENSG00000267432	RP11-559N14.5	1	0	14	7	21	640	33	1.24093	0	25.408	10.5649	39.465	252.756	25.751	50.7408	4.85554	1.01596	4.77925	1.7595e-06	0.00022535	Up
ENSG00000242419	PCDHGC4	2	9	44	184	198	131	73	2.48186	3.77898	79.8538	277.705	372.098	51.7359	56.9644	120.66	4.85246	0.820038	5.91737	3.27133e-09	2.60946e-06	Up
ENSG00000144227	NXPH2	0	1	7	48	67	22	8	0	0.419887	12.704	72.4448	125.912	8.68848	6.24268	32.3445	4.72358	1.04508	4.51983	6.18901e-06	0.000516481	Up
ENSG00000169313	P2RY12	56	113	121	2197	842	15380	1418	69.492	47.4472	219.598	3315.86	1582.36	6074.03	1106.51	1773.61	4.62806	0.815726	5.67354	1.39873e-08	8.5052e-06	Up
ENSG00000235878	AP001468.1	0	1	7	4	34	97	22	0	0.419887	12.704	6.03706	63.8956	38.3083	17.1674	19.7903	4.60491	1.00412	4.58604	4.51733e-06	0.00041395	Up
ENSG00000249908	CTD-2589H19.4	0	1	5	10	23	61	22	0	0.419887	9.0743	15.0927	43.2235	24.0908	17.1674	15.5812	4.5365	0.971849	4.66791	3.04285e-06	0.00032194	Up
ENSG00000263305	AP005530.2	2	0	5	55	9	241	125	2.48186	0	9.0743	83.0096	16.9136	95.1783	97.5418	43.4571	4.5364	0.945352	4.79863	1.59752e-06	0.000210595	Up
ENSG00000258405	ZNF578	0	1	6	20	9	40	32	0	0.419887	10.8892	30.1853	16.9136	15.7972	24.9707	14.168	4.51306	0.956487	4.71837	2.37745e-06	0.000275494	Up
ENSG00000243431	RPL5P30	0	0	6	11	6	39	7	0	0	10.8892	16.6019	11.2757	15.4023	5.46234	8.51877	4.47772	1.08086	4.14276	3.43153e-05	0.00173729	Up
ENSG00000132854	KANK4	1	12	29	17	97	1283	52	1.24093	5.03865	52.6309	25.6575	182.29	506.696	40.5774	116.305	4.45636	0.927454	4.80494	1.54796e-06	0.000205564	Up
ENSG00000273018	CTD-2303H24.2	0	1	8	19	26	31	9	0	0.419887	14.5189	28.6761	48.8614	12.2429	7.02301	15.9631	4.41806	0.999249	4.42138	9.8073e-06	0.000713587	Up
ENSG00000216753	HMGA1P7	0	0	1	26	7	108	4	0	0	1.81486	39.2409	13.155	42.6525	3.12134	14.2835	4.39062	1.10656	3.9678	7.25381e-05	0.0029311	Up
ENSG00000178401	DNAJC22	1	4	16	36	9	356	36	1.24093	1.67955	29.0377	54.3336	16.9136	140.595	28.092	38.8418	4.27562	0.870398	4.91227	9.00298e-07	0.000132332	Up
ENSG00000073737	DHRS9	8	53	62	306	107	2681	495	9.92742	22.254	112.521	461.835	201.083	1058.81	386.266	321.814	4.24174	0.739918	5.73272	9.88329e-09	6.76419e-06	Up
ENSG00000261795	RP11-90P13.1	0	11	4	58	38	552	131	0	4.61876	7.25944	87.5374	71.4128	218.002	102.224	70.1506	4.23829	0.908635	4.66446	3.09427e-06	0.000325805	Up
ENSG00000081842	PCDHA6	0	3	3	38	91	120	3	0	1.25966	5.44458	57.3521	171.015	47.3917	2.341	40.6863	4.2325	1.04861	4.0363	5.43001e-05	0.00240868	Up
ENSG00000249577	CTD-2195M15.1	2	4	41	32	7	311	52	2.48186	1.67955	74.4092	48.2965	13.155	122.823	40.5774	43.3461	4.19827	0.817399	5.13613	2.8045e-07	5.96323e-05	Up
ENSG00000206228	HNRNPA1P4	0	1	11	57	3	20	8	0	0.419887	19.9634	86.0282	5.63785	7.89861	6.24268	18.0272	4.17082	1.06265	3.92492	8.6757e-05	0.00332761	Up
ENSG00000223658	AC011242.6	0	6	22	19	25	169	41	0	2.51932	39.9269	28.6761	46.9821	66.7433	31.9937	30.9773	4.16811	0.752317	5.54037	3.01835e-08	1.37718e-05	Up
ENSG00000103226	NOMO3	1	21	71	166	83	198	85	1.24093	8.81763	128.855	250.538	155.981	78.1963	66.3284	98.5653	4.15991	0.705738	5.89442	3.76008e-09	2.75369e-06	Up
ENSG00000230849	GOT2P2	0	1	16	16	5	25	11	0	0.419887	29.0377	24.1483	9.39642	9.87327	8.58368	11.637	4.13514	0.997273	4.14644	3.37684e-05	0.00173054	Up
ENSG00000186417	GLDN	171	818	3646	2254	1029	44348	4941	212.199	343.468	6616.98	3401.89	1933.78	17514.4	3855.63	4839.76	4.11484	0.719339	5.72031	1.06331e-08	6.84928e-06	Up
ENSG00000253877	RP11-946L20.2	4	12	50	56	13	1013	128	4.96371	5.03865	90.743	84.5189	24.4307	400.065	99.8828	101.378	4.1108	0.824701	4.98459	6.20919e-07	0.000102462	Up
ENSG00000203472	RP11-77K12.4	0	6	24	47	6	132	53	0	2.51932	43.5566	70.9355	11.2757	52.1309	41.3577	31.6822	4.1072	0.820897	5.00331	5.63554e-07	9.71842e-05	Up
ENSG00000041982	TNC	48	141	740	1695	145	1771	2286	59.5645	59.2041	1343	2558.21	272.496	699.422	1783.84	967.962	4.07314	0.688712	5.91414	3.33614e-09	2.60946e-06	Up
ENSG00000261934	PCDHGA9	9	15	80	280	107	247	78	11.1684	6.29831	145.189	422.595	201.083	97.5479	60.8661	134.964	3.98312	0.71819	5.54606	2.92185e-08	1.36152e-05	Up
ENSG00000229368	AC090587.4	1	1	5	28	60	19	10	1.24093	0.419887	9.0743	42.2595	112.757	7.50368	7.80335	25.8655	3.9768	1.01273	3.92681	8.60812e-05	0.00332498	Up
ENSG00000013297	CLDN11	217	4417	11111	8792	3906	138345	30802	269.281	1854.64	20164.9	13269.5	7340.48	54636.7	24035.9	17367.3	3.96978	0.758575	5.23321	1.66591e-07	4.34347e-05	Up
ENSG00000134612	FOLH1B	2	11	43	147	95	98	10	2.48186	4.61876	78.0389	221.862	178.532	38.7032	7.80335	76.0057	3.96623	0.891908	4.44691	8.71159e-06	0.000651681	Up
ENSG00000239961	LILRA4	0	11	3	24	94	425	60	0	4.61876	5.44458	36.2224	176.653	167.846	46.8201	62.5149	3.9658	0.956637	4.14556	3.3898e-05	0.00173054	Up
ENSG00000169562	GJB1	44	626	1590	692	1067	25496	2756	54.6008	262.849	2885.63	1044.41	2005.2	10069.2	2150.6	2638.92	3.94866	0.78143	5.05312	4.3464e-07	8.13594e-05	Up
ENSG00000239264	TXNDC5	1	1	3	22	54	42	9	1.24093	0.419887	5.44458	33.2039	101.481	16.5871	7.02301	23.6287	3.94396	1.00316	3.93154	8.44049e-05	0.00328924	Up
ENSG00000178502	KLHL11	10	5	40	218	134	333	42	12.4093	2.09944	72.5944	329.02	251.824	131.512	32.7741	118.89	3.91543	0.81794	4.78694	1.69342e-06	0.000218311	Up
ENSG00000268087	CTC-429P9.2	1	6	14	45	30	124	28	1.24093	2.51932	25.408	67.917	56.3785	48.9714	21.8494	32.0406	3.91261	0.750255	5.21503	1.83785e-07	4.57395e-05	Up
ENSG00000198829	SUCNR1	1	2	7	17	10	90	31	1.24093	0.839774	12.704	25.6575	18.7928	35.5438	24.1904	16.9956	3.88196	0.838889	4.6275	3.70103e-06	0.000361858	Up
ENSG00000171659	GPR34	27	162	31	1510	492	6480	640	33.5051	68.0217	56.2606	2278.99	924.607	2559.15	499.414	917.136	3.8745	0.866876	4.4695	7.84025e-06	0.00060693	Up
ENSG00000249158	PCDHA11	2	2	17	51	85	27	5	2.48186	0.839774	30.8526	76.9726	159.739	10.6631	3.90167	40.7787	3.86572	0.987665	3.914	9.07782e-05	0.00341018	Up
ENSG00000267534	S1PR2	1	0	6	8	15	52	8	1.24093	0	10.8892	12.0741	28.1893	20.5364	6.24268	11.3104	3.84741	0.980153	3.92531	8.66169e-05	0.00332761	Up
ENSG00000176890	TYMS	17	62	136	155	63	2784	821	21.0958	26.033	246.821	233.936	118.395	1099.49	640.655	340.917	3.84552	0.736053	5.22451	1.74615e-07	4.46928e-05	Up
ENSG00000251429	RP11-597D13.7	2	106	198	177	62	3647	825	2.48186	44.508	359.342	267.14	116.516	1440.31	643.776	410.582	3.825	0.86511	4.4214	9.80618e-06	0.000713587	Up
ENSG00000232560	C21orf37	5	22	49	44	32	1265	145	6.20464	9.23752	88.9281	66.4077	60.1371	499.587	113.149	120.522	3.82262	0.801394	4.76996	1.84258e-06	0.00022791	Up
ENSG00000164124	TMEM144	708	3205	8590	8332	3548	155822	14010	878.577	1345.74	15589.6	12575.2	6667.7	61538.9	10932.5	15646.9	3.81457	0.733941	5.19737	2.02127e-07	4.86459e-05	Up
ENSG00000250722	SEPP1	239	223	929	1942	1189	24388	2185	296.582	93.6348	1686	2930.99	2234.47	9631.57	1705.03	2654.04	3.79111	0.721769	5.25252	1.50032e-07	4.05661e-05	Up
ENSG00000241697	TMEFF1	11	4	60	77	137	532	47	13.6502	1.67955	108.892	116.213	257.462	210.103	36.6757	106.382	3.78971	0.782763	4.84145	1.28894e-06	0.000179803	Up
ENSG00000214652	RP11-3N2.13	2	1	17	14	12	124	14	2.48186	0.419887	30.8526	21.1297	22.5514	48.9714	10.9247	19.6188	3.77465	0.858223	4.39822	1.09143e-05	0.000783721	Up
ENSG00000244062	RP11-404G16.2	3	7	18	10	25	413	109	3.72278	2.93921	32.6675	15.0927	46.9821	163.106	85.0565	49.9381	3.76839	0.822339	4.58252	4.59401e-06	0.000419222	Up
ENSG00000223825	DAZAP2P1	2	2	39	37	16	29	16	2.48186	0.839774	70.7795	55.8428	30.0685	11.453	12.4854	26.2787	3.76666	0.879518	4.28264	1.8469e-05	0.00113303	Up
ENSG00000140650	PMM2	5	8	24	48	69	189	76	6.20464	3.3591	43.5566	72.4448	129.671	74.6419	59.3054	55.5976	3.762	0.634116	5.93267	2.98049e-09	2.60946e-06	Up
ENSG00000175175	PPM1E	10	25	53	361	345	90	55	12.4093	10.4972	96.1875	544.845	648.353	35.5438	42.9184	198.679	3.74838	0.898838	4.17025	3.04261e-05	0.00162527	Up
ENSG00000248184	RP11-231C18.1	2	6	36	18	24	115	44	2.48186	2.51932	65.3349	27.1668	45.1028	45.417	34.3347	31.7653	3.73508	0.679643	5.49564	3.89294e-08	1.55017e-05	Up
ENSG00000136960	ENPP2	860	3667	8604	9015	3873	143839	20574	1067.2	1539.73	15615	13606	7278.46	56806.4	16054.6	15995.4	3.7014	0.684656	5.40623	6.43665e-08	2.07423e-05	Up
ENSG00000253953	PCDHGB4	1	7	13	39	31	143	20	1.24093	2.93921	23.5932	58.8614	58.2578	56.4751	15.6067	30.9963	3.69673	0.774802	4.77119	1.83141e-06	0.00022791	Up
ENSG00000143125	PROK1	0	3	11	13	3	43	41	0	1.25966	19.9634	19.6205	5.63785	16.982	31.9937	13.6367	3.6635	0.908682	4.03166	5.53849e-05	0.00244354	Up
ENSG00000136867	SLC31A2	1	39	52	73	108	1196	50	1.24093	16.3756	94.3727	110.176	202.963	472.337	39.0167	133.783	3.65334	0.853048	4.28269	1.84647e-05	0.00113303	Up
ENSG00000183960	KCNH8	81	378	1646	509	245	11332	2751	100.515	158.717	2987.26	768.216	460.424	4475.35	2146.7	1585.31	3.64016	0.726898	5.0078	5.50567e-07	9.64916e-05	Up
ENSG00000105695	MAG	580	6038	14434	8998	6431	157523	22102	719.738	2535.28	26195.7	13580.4	12085.7	62210.7	17247	19224.9	3.6386	0.694005	5.24291	1.58067e-07	4.22173e-05	Up
ENSG00000123560	PLP1	40430	53419	262123	202356	101310	3911831	578121	50170.7	22429.9	475716	305409	190390	1.5449e+06	451128	434307	3.63452	0.71065	5.11436	3.1481e-07	6.38817e-05	Up
ENSG00000241095	CYP51A1P1	3	3	22	40	25	87	16	3.72278	1.25966	39.9269	60.3706	46.9821	34.359	12.4854	28.4438	3.60473	0.774405	4.65484	3.24226e-06	0.000331816	Up
ENSG00000235033	RP11-61I13.3	5	78	121	159	248	1418	137	6.20464	32.7512	219.598	239.973	466.062	560.012	106.906	233.072	3.60115	0.70986	5.07305	3.91498e-07	7.72451e-05	Up
ENSG00000205116	TMEM88B	20	192	239	418	379	5293	426	24.8186	80.6183	433.751	630.873	712.248	2090.37	332.423	615.014	3.58896	0.71273	5.03552	4.76564e-07	8.69769e-05	Up
ENSG00000254126	CD8BP	0	9	3	23	29	81	129	0	3.77898	5.44458	34.7131	54.4992	31.9894	100.663	33.0126	3.58412	0.90576	3.95703	7.58868e-05	0.00304395	Up
ENSG00000164171	ITGA2	41	114	326	302	116	5379	638	50.8781	47.8671	591.644	455.798	217.997	2124.33	497.853	569.481	3.57031	0.723879	4.93218	8.1315e-07	0.000121978	Up
ENSG00000140479	PCSK6	124	327	452	1181	691	16413	1375	153.875	137.303	820.316	1782.44	1298.58	6482	1072.96	1678.21	3.56984	0.722907	4.93817	7.88593e-07	0.000121627	Up
ENSG00000178175	ZNF366	5	3	2	89	79	89	74	6.20464	1.25966	3.62972	134.325	148.463	35.1488	57.7448	55.2537	3.56639	0.918591	3.88246	0.000103406	0.00376196	Up
ENSG00000253485	PCDHGA5	5	6	34	80	34	117	33	6.20464	2.51932	61.7052	120.741	63.8956	46.2069	25.751	46.7177	3.5645	0.71375	4.99404	5.9128e-07	0.000101169	Up
ENSG00000162692	VCAM1	19	40	185	125	13	295	1873	23.5776	16.7955	335.749	188.658	24.4307	116.505	1461.57	309.612	3.55191	0.922124	3.85188	0.000117215	0.00409431	Up
ENSG00000174607	UGT8	204	2870	5042	3140	1971	64140	16019	253.149	1205.08	9150.52	4739.1	3704.07	25330.9	12500.2	8126.13	3.50044	0.740364	4.728	2.26743e-06	0.000265556	Up
ENSG00000236700	LINC01010	7	9	8	88	16	748	96	8.6865	3.77898	14.5189	132.815	30.0685	295.408	74.9121	80.0269	3.49047	0.870947	4.00767	6.13211e-05	0.00261792	Up
ENSG00000237931	RP11-469E19.1	3	2	15	29	13	99	20	3.72278	0.839774	27.2229	43.7687	24.4307	39.0981	15.6067	22.0985	3.4882	0.771175	4.52323	6.09034e-06	0.000511974	Up
ENSG00000149177	PTPRJ	80	50	135	1099	757	2417	400	99.2742	20.9944	245.006	1658.68	1422.62	954.547	312.134	673.322	3.48734	0.760256	4.58706	4.49523e-06	0.000413656	Up
ENSG00000010278	CD9	721	1990	5239	5270	3202	56935	12279	894.709	835.575	9508.05	7953.83	6017.47	22485.4	9581.73	8182.39	3.48443	0.545157	6.39162	1.64139e-10	2.99568e-07	Up
ENSG00000138152	BTBD16	12	52	129	64	22	1955	452	14.8911	21.8341	234.117	96.593	41.3442	772.09	352.711	219.083	3.47261	0.813089	4.27089	1.94698e-05	0.00117468	Up
ENSG00000164161	HHIP	199	805	1944	2370	454	18718	5262	246.945	338.009	3528.09	3576.96	853.195	7392.31	4106.12	2863.09	3.44112	0.644765	5.33701	9.44901e-08	2.80079e-05	Up
ENSG00000168329	CX3CR1	89	402	140	1155	566	13017	2940	110.443	168.795	254.08	1743.2	1063.67	5140.81	2294.18	1539.31	3.43904	0.773394	4.44669	8.72052e-06	0.000651681	Up
ENSG00000174448	STARD6	1	2	7	17	3	53	27	1.24093	0.839774	12.704	25.6575	5.63785	20.9313	21.069	12.5829	3.41897	0.883263	3.87085	0.000108458	0.00391326	Up
ENSG00000126860	EVI2A	205	1411	3050	2076	631	40572	5876	254.39	592.461	5535.32	3133.24	1185.83	16023.1	4585.25	4472.8	3.40824	0.75642	4.50575	6.61397e-06	0.000534548	Up
ENSG00000232310	RP11-557H15.4	8	55	80	112	46	1400	238	9.92742	23.0938	145.189	169.038	86.447	552.903	185.72	167.474	3.40596	0.701643	4.85427	1.20833e-06	0.000170733	Up
ENSG00000179178	TMEM125	81	1000	2042	809	921	23022	3251	100.515	419.887	3705.94	1221	1730.82	9092.09	2536.87	2686.73	3.39595	0.74272	4.57231	4.82368e-06	0.000432161	Up
ENSG00000011426	ANLN	1132	2280	4327	7029	3530	105084	14207	1404.73	957.343	7852.9	10608.6	6633.87	41500.9	11086.2	11434.9	3.38297	0.685598	4.93433	8.04266e-07	0.000121872	Up
ENSG00000243232	PCDHAC2	28	16	108	371	413	222	64	34.746	6.71819	196.005	559.938	776.144	87.6746	49.9414	244.452	3.3803	0.865013	3.9078	9.31401e-05	0.00348694	Up
ENSG00000101049	SGK2	33	195	316	393	215	5199	490	40.9506	81.878	573.495	593.142	404.046	2053.24	382.364	589.874	3.36774	0.684741	4.91827	8.73122e-07	0.000129204	Up
ENSG00000118523	CTGF	46	475	853	1359	1253	1556	1735	57.0827	199.446	1548.07	2051.09	2354.74	614.512	1353.88	1168.4	3.36708	0.611903	5.50263	3.74162e-08	1.54095e-05	Up
ENSG00000170381	SEMA3E	28	93	284	563	306	507	218	34.746	39.0495	515.42	849.717	575.061	200.23	170.113	340.619	3.36159	0.639596	5.2558	1.47381e-07	4.03474e-05	Up
ENSG00000197744	PTMAP2	6	15	104	125	17	131	40	7.44557	6.29831	188.745	188.658	31.9478	51.7359	31.2134	72.2921	3.3556	0.788344	4.25651	2.07641e-05	0.00123575	Up
ENSG00000005893	LAMP2	1613	4237	9923	11785	4166	131075	25933	2001.62	1779.06	18008.8	17786.7	7829.1	51765.5	20236.4	17058.2	3.34925	0.625446	5.35499	8.55633e-08	2.60267e-05	Up
ENSG00000267221	CTD-2132N18.2	2	5	10	24	19	125	20	2.48186	2.09944	18.1486	36.2224	35.7064	49.3663	15.6067	22.8045	3.34583	0.763773	4.38066	1.18318e-05	0.000827884	Up
ENSG00000236494	RP11-89N17.4	4	53	150	113	18	427	371	4.96371	22.254	272.229	170.547	33.8271	168.635	289.504	137.423	3.33145	0.740942	4.49624	6.91659e-06	0.000552848	Up
ENSG00000164303	ENPP6	74	256	483	261	320	12079	692	91.8287	107.491	876.577	393.918	601.371	4770.37	539.992	1054.51	3.32779	0.811859	4.09898	4.14974e-05	0.00202865	Up
ENSG00000139292	LGR5	23	263	308	239	122	8589	915	28.5413	110.43	558.977	360.715	229.273	3392.06	714.006	770.572	3.32569	0.845224	3.93468	8.33064e-05	0.00326347	Up
ENSG00000259086	RP11-134E15.2	2	5	14	14	45	72	14	2.48186	2.09944	25.408	21.1297	84.5678	28.435	10.9247	25.0066	3.31583	0.83532	3.96954	7.2012e-05	0.00292062	Up
ENSG00000273409	RP11-480C22.1	12	13	19	77	39	488	259	14.8911	5.45853	34.4823	116.213	73.2921	192.726	202.107	91.3101	3.30638	0.710635	4.65271	3.27598e-06	0.000333609	Up
ENSG00000099282	TSPAN15	237	980	2422	1470	1128	24671	3074	294.1	411.489	4395.59	2218.62	2119.83	9743.34	2398.75	3083.1	3.29181	0.638847	5.15274	2.56711e-07	5.73697e-05	Up
ENSG00000172508	CARNS1	841	3008	6729	3604	3608	95388	10637	1043.62	1263.02	12212.2	5439.39	6780.45	37671.6	8300.42	10387.2	3.27427	0.695481	4.70792	2.50259e-06	0.000285465	Up
ENSG00000180776	ZDHHC20	81	26	96	616	477	3596	352	100.515	10.9171	174.226	929.708	896.418	1420.17	274.678	543.805	3.24111	0.808033	4.0111	6.04352e-05	0.00259528	Up
ENSG00000091513	TF	1550	17978	25969	17316	13892	412455	43458	1923.44	7548.73	47130.1	26134.5	26107	162891	33911.8	43663.8	3.23815	0.751092	4.31125	1.62331e-05	0.00103954	Up
ENSG00000164176	EDIL3	2494	2617	11844	10213	4240	134753	29676	3094.87	1098.84	21495.2	15414.1	7968.16	53218.1	23157.2	17920.9	3.23058	0.670547	4.81782	1.45134e-06	0.000197427	Up
ENSG00000213186	TRIM59	48	299	864	213	106	7028	1348	59.5645	125.546	1568.04	321.474	199.204	2775.57	1051.89	871.613	3.20898	0.790819	4.05779	4.95386e-05	0.0022917	Up
ENSG00000150656	CNDP1	770	2015	5572	3903	3552	50624	6669	955.515	846.072	10112.4	5890.67	6675.21	19993	5204.05	7096.7	3.20467	0.574461	5.57857	2.42499e-08	1.23511e-05	Up
ENSG00000182397	DNM1P46	2	6	15	39	6	89	30	2.48186	2.51932	27.2229	58.8614	11.2757	35.1488	23.41	22.9886	3.20459	0.769335	4.1654	3.10811e-05	0.00164207	Up
ENSG00000272583	RP11-344P13.6	1	11	40	18	5	80	80	1.24093	4.61876	72.5944	27.1668	9.39642	31.5945	62.4268	29.8626	3.17783	0.80768	3.93452	8.33636e-05	0.00326347	Up
ENSG00000176381	PRR18	562	2093	2487	3680	2470	68436	5005	697.402	878.824	4513.55	5554.1	4641.83	27027.5	3905.57	6745.54	3.16602	0.730262	4.33545	1.4546e-05	0.00095096	Up
ENSG00000269378	ITGB1P1	32	36	116	143	124	1012	340	39.7097	15.1159	210.524	215.825	233.031	399.67	265.314	197.027	3.15998	0.518849	6.09036	1.1266e-09	1.23368e-06	Up
ENSG00000197430	OPALIN	2812	4863	16718	16348	5301	149255	27698	3489.49	2041.91	30340.8	24673.5	9962.08	58945.4	21613.7	21581	3.15972	0.612796	5.15624	2.51961e-07	5.73697e-05	Up
ENSG00000170537	TMC7	72	279	471	468	245	7224	951	89.3468	117.148	854.799	706.337	460.424	2852.98	742.098	831.876	3.15405	0.665849	4.73689	2.17022e-06	0.000256919	Up
ENSG00000196369	SRGAP2B	24	30	33	295	187	768	89	29.7823	12.5966	59.8903	445.233	351.426	303.307	69.4498	181.669	3.15278	0.75512	4.1752	2.97721e-05	0.00159813	Up
ENSG00000141540	TTYH2	325	3693	3740	4934	3758	68175	7578	403.302	1550.64	6787.57	7446.72	7062.35	26924.4	5913.38	8012.62	3.14671	0.696341	4.51892	6.21563e-06	0.000516481	Up
ENSG00000080200	CRYBG3	35	56	105	223	170	2099	167	43.4325	23.5137	190.56	336.566	319.478	828.96	130.316	267.547	3.14668	0.675854	4.65586	3.22624e-06	0.000331727	Up
ENSG00000158859	ADAMTS4	135	1241	2702	1383	722	20063	3193	167.525	521.08	4903.75	2087.31	1356.84	7923.49	2491.61	2778.8	3.13472	0.686205	4.56821	4.91917e-06	0.000437946	Up
ENSG00000166046	TCP11L2	18	129	145	336	96	2439	236	22.3367	54.1654	263.155	507.113	180.411	963.236	184.159	310.654	3.12076	0.699373	4.46222	8.11141e-06	0.000616833	Up
ENSG00000250182	EEF1A1P13	25	48	188	277	156	146	293	31.0232	20.1546	341.194	418.067	293.168	57.6599	228.638	198.558	3.11767	0.658143	4.73707	2.16831e-06	0.000256919	Up
ENSG00000180488	FAM73A	218	421	667	2065	1368	9293	977	270.522	176.772	1210.51	3116.63	2570.86	3670.09	762.387	1682.54	3.1118	0.611082	5.09228	3.5379e-07	7.04397e-05	Up
ENSG00000180929	GPR62	51	609	1097	349	385	10706	1923	63.2873	255.711	1990.9	526.734	723.524	4228.13	1500.58	1326.98	3.10334	0.74858	4.14563	3.38874e-05	0.00173054	Up
ENSG00000118515	SGK1	549	3072	2251	6126	2822	72485	7686	681.27	1289.89	4085.25	9245.76	5303.34	28626.6	5997.65	7889.96	3.10038	0.709346	4.37076	1.23813e-05	0.000849571	Up
ENSG00000166394	CYB5R2	91	530	1121	553	262	11003	1781	112.924	222.54	2034.46	834.624	492.372	4345.42	1389.78	1347.45	3.10034	0.712406	4.35192	1.34948e-05	0.000905585	Up
ENSG00000256238	RP11-473N11.2	2	4	8	31	12	45	20	2.48186	1.67955	14.5189	46.7872	22.5514	17.7719	15.6067	17.3425	3.08914	0.792129	3.8998	9.62725e-05	0.00357973	Up
ENSG00000167588	GPD1	140	425	1037	703	691	7996	1173	173.73	178.452	1882.01	1061.01	1298.58	3157.87	915.332	1238.14	3.06566	0.545266	5.62233	1.88401e-08	1.00638e-05	Up
ENSG00000106034	CPED1	14	35	7	194	72	817	190	17.373	14.696	12.704	292.798	135.308	322.658	148.264	134.829	3.06004	0.798418	3.83263	0.000126779	0.00433842	Up
ENSG00000064651	SLC12A2	559	1230	2561	3150	1339	27015	7517	693.679	516.461	4647.85	4754.19	2516.36	10669.1	5865.77	4237.62	3.05778	0.549218	5.56752	2.58392e-08	1.27078e-05	Up
ENSG00000154642	C21orf91	189	1196	2025	1373	592	23161	3684	234.535	502.185	3675.09	2072.22	1112.54	9146.99	2874.75	2802.62	3.04468	0.696692	4.3702	1.24133e-05	0.000849571	Up
ENSG00000123146	CD97	45	196	413	244	144	3008	881	55.8418	82.2979	749.537	368.261	270.617	1187.95	687.475	485.997	3.02858	0.592186	5.11423	3.15019e-07	6.38817e-05	Up
ENSG00000176912	C18orf56	20	99	201	103	32	2068	477	24.8186	41.5688	364.787	155.454	60.1371	816.717	372.22	262.243	3.02704	0.754166	4.01376	5.9759e-05	0.00257634	Up
ENSG00000181826	RELL1	10	14	33	103	41	216	55	12.4093	5.87842	59.8903	155.454	77.0506	85.305	42.9184	62.7009	3.01418	0.635505	4.74296	2.10616e-06	0.00025206	Up
ENSG00000163235	TGFA	113	643	960	865	397	11259	1937	140.225	269.987	1742.26	1305.52	746.076	4446.52	1511.51	1451.73	2.9962	0.643271	4.65776	3.19676e-06	0.000330246	Up
ENSG00000254719	RP11-351I24.3	6	3	13	40	27	92	31	7.44557	1.25966	23.5932	60.3706	50.7407	36.3336	24.1904	29.1334	2.99087	0.734472	4.07214	4.65835e-05	0.00219433	Up
ENSG00000228793	RP1-223B1.1	3	67	88	44	72	609	258	3.72278	28.1324	159.708	66.4077	135.308	240.513	201.326	119.303	2.98676	0.68455	4.36311	1.28228e-05	0.000869449	Up
ENSG00000141338	ABCA8	199	1357	1211	1472	617	30023	4535	246.945	569.787	2197.79	2221.64	1159.52	11857	3538.82	3113.07	2.98308	0.754598	3.9532	7.71135e-05	0.0030875	Up
ENSG00000086205	FOLH1	201	976	1406	1498	694	17561	2834	249.427	409.81	2551.69	2260.88	1304.22	6935.38	2211.47	2274.7	2.98067	0.621285	4.79759	1.60583e-06	0.000210595	Up
ENSG00000188153	COL4A5	272	1198	1536	1615	809	25338	4030	337.532	503.025	2787.62	2437.46	1520.34	10006.8	3144.75	2962.5	2.9717	0.665589	4.46476	8.0159e-06	0.000611694	Up
ENSG00000169247	SH3TC2	81	524	649	631	393	9964	1120	100.515	220.021	1177.84	952.347	738.558	3935.09	873.975	1142.62	2.97102	0.680789	4.36408	1.27659e-05	0.00086828	Up
ENSG00000114541	FRMD4B	170	713	1032	956	462	14427	2634	210.958	299.379	1872.93	1442.86	868.229	5697.67	2055.4	1778.2	2.96809	0.652135	4.55134	5.33049e-06	0.000465112	Up
ENSG00000102934	PLLP	858	5747	9075	4727	3358	95267	18799	1064.72	2413.09	16469.8	7134.3	6310.63	37623.9	14669.5	12240.9	2.96019	0.675964	4.3792	1.19114e-05	0.000828165	Up
ENSG00000253873	PCDHGA11	11	9	52	64	44	155	49	13.6502	3.77898	94.3727	96.593	82.6885	61.2143	38.2364	55.7906	2.95792	0.633002	4.67285	2.97049e-06	0.00031735	Up
ENSG00000158715	SLC45A3	52	599	497	447	444	10344	1627	64.5283	251.512	901.985	674.642	834.402	4085.16	1269.6	1154.55	2.94863	0.733496	4.01996	5.8208e-05	0.00252939	Up
ENSG00000123610	TNFAIP6	16	38	76	77	32	767	231	19.8548	15.9557	137.929	116.213	60.1371	302.912	180.257	119.037	2.94704	0.620736	4.74765	2.0579e-06	0.000247638	Up
ENSG00000065809	FAM107B	1465	3093	5329	5980	2926	90756	14771	1817.96	1298.71	9671.38	9025.41	5498.78	35842.3	11526.3	10668.7	2.93674	0.660535	4.446	8.74819e-06	0.000651681	Up
ENSG00000163513	TGFBR2	147	699	273	1839	880	6159	4284	182.416	293.501	495.457	2775.54	1653.77	2432.38	3342.95	1596.57	2.93335	0.630582	4.65182	3.29024e-06	0.000333609	Up
ENSG00000172123	SLFN12	2	16	11	67	20	58	77	2.48186	6.71819	19.9634	101.121	37.5857	22.906	60.0858	35.8374	2.92594	0.761361	3.84304	0.000121521	0.00420449	Up
ENSG00000149218	ENDOD1	393	3901	3055	5037	2477	62449	8873	487.685	1637.98	5544.39	7602.17	4654.99	24663	6923.91	7359.16	2.91848	0.695512	4.19616	2.7148e-05	0.00150512	Up
ENSG00000165476	REEP3	365	610	1164	1747	753	16167	3589	452.939	256.131	2112.5	2636.69	1415.1	6384.84	2800.62	2294.12	2.9167	0.591179	4.9337	8.0688e-07	0.000121872	Up
ENSG00000108958	AC016292.3	4	7	17	37	19	61	33	4.96371	2.93921	30.8526	55.8428	35.7064	24.0908	25.751	25.7352	2.91562	0.671504	4.34192	1.41246e-05	0.000926176	Up
ENSG00000129538	RNASE1	831	6821	9687	6158	4088	84271	23335	1031.21	2864.05	17580.5	9294.06	7682.51	33281.2	18209.1	12849	2.91373	0.626949	4.64747	3.36025e-06	0.000337581	Up
ENSG00000131370	SH3BP5	116	78	259	598	819	1821	454	143.948	32.7512	470.048	902.541	1539.13	719.169	354.272	594.552	2.91307	0.669515	4.35102	1.35508e-05	0.000905585	Up
ENSG00000148123	LPPR1	264	895	2117	1208	803	11777	3585	327.605	375.799	3842.06	1823.19	1509.06	4651.1	2797.5	2189.47	2.90788	0.519669	5.59563	2.19817e-08	1.14624e-05	Up
ENSG00000263843	RP11-649A18.12	5	10	23	37	16	138	42	6.20464	4.19887	41.7418	55.8428	30.0685	54.5004	32.7741	32.1902	2.89941	0.610616	4.74834	2.05094e-06	0.000247638	Up
ENSG00000117594	HSD11B1	27	83	54	187	214	1409	207	33.5051	34.8506	98.0024	282.233	402.167	556.457	161.529	224.106	2.89541	0.640173	4.52285	6.10133e-06	0.000511974	Up
ENSG00000205413	SAMD9	17	85	51	137	52	568	940	21.0958	35.6904	92.5578	206.769	97.7227	224.321	733.514	201.667	2.89433	0.746032	3.87963	0.000104617	0.00379971	Up
ENSG00000147488	ST18	448	702	1390	1406	617	21781	5798	555.936	294.761	2522.65	2122.03	1159.52	8601.99	4524.38	2825.89	2.87749	0.681241	4.22389	2.4012e-05	0.00137308	Up
ENSG00000107798	LIPA	577	2950	2947	3685	1530	61243	8210	716.016	1238.67	5348.39	5561.65	2875.3	24186.7	6406.55	6619.04	2.87292	0.711376	4.03854	5.37846e-05	0.00239906	Up
ENSG00000178033	FAM26E	2	26	17	33	30	123	178	2.48186	10.9171	30.8526	49.8058	56.3785	48.5765	138.9	48.2731	2.86885	0.722671	3.96979	7.19352e-05	0.00292062	Up
ENSG00000254122	PCDHGB7	38	16	143	204	201	415	111	47.1553	6.71819	259.525	307.89	377.736	163.896	86.6171	178.505	2.86646	0.71502	4.00892	6.09974e-05	0.00260919	Up
ENSG00000065600	TMEM206	189	1271	2018	1055	802	22112	2216	234.535	533.676	3662.39	1592.28	1507.19	8732.71	1729.22	2570.28	2.85989	0.707459	4.04248	5.28889e-05	0.00239003	Up
ENSG00000261617	RP11-243A14.1	4	10	23	24	5	116	92	4.96371	4.19887	41.7418	36.2224	9.39642	45.812	71.7908	30.5894	2.85485	0.738023	3.86823	0.000109628	0.00393599	Up
ENSG00000251333	RTN3P1	69	73	235	418	242	1566	275	85.624	30.6518	426.492	630.873	454.787	618.461	214.592	351.64	2.85338	0.566419	5.03758	4.71449e-07	8.67664e-05	Up
ENSG00000126803	HSPA2	1123	6204	7381	5444	4202	125583	13291	1393.56	2604.98	13395.5	8216.44	7896.75	49596.6	10371.4	13353.6	2.85332	0.712265	4.00598	6.17602e-05	0.00263154	Up
ENSG00000174599	TRAM1L1	94	139	427	354	206	3467	628	116.647	58.3643	774.945	534.28	387.132	1369.22	490.05	532.949	2.84811	0.577052	4.93561	7.98999e-07	0.000121872	Up
ENSG00000106483	SFRP4	14	11	84	37	18	147	229	17.373	4.61876	152.448	55.8428	33.8271	58.0548	178.697	71.5516	2.83858	0.741597	3.82765	0.000129372	0.00439283	Up
ENSG00000136541	ERMN	4909	12026	23506	17251	6539	305636	52671	6091.72	5049.56	42660.1	26036.3	12288.6	120705	41101	36276.1	2.83411	0.696936	4.06652	4.77198e-05	0.00223792	Up
ENSG00000054690	PLEKHH1	523	4725	4785	3809	3085	66304	12308	649.005	1983.97	8684.1	5748.79	5797.59	26185.5	9604.36	8379.04	2.82926	0.667665	4.23754	2.25978e-05	0.00131179	Up
ENSG00000179104	TMTC2	408	811	1298	1902	796	21041	3138	506.299	340.528	2355.69	2870.62	1495.91	8309.74	2448.69	2618.21	2.81854	0.63467	4.44096	8.95593e-06	0.000664895	Up
ENSG00000196104	SPOCK3	1940	877	5113	5640	2906	68933	12300	2407.4	368.241	9279.37	8512.26	5461.2	27223.8	9598.11	8978.62	2.80282	0.720293	3.89123	9.97391e-05	0.00367124	Up
ENSG00000183760	PAPL	9	46	25	56	53	812	129	11.1684	19.3148	45.3715	84.5189	99.602	320.684	100.663	97.3318	2.78474	0.7103	3.92052	8.83592e-05	0.00335691	Up
ENSG00000180739	S1PR5	309	621	1718	612	710	14103	2642	383.447	260.75	3117.93	923.671	1334.29	5569.71	2061.64	1950.21	2.78067	0.645347	4.3088	1.64145e-05	0.00104504	Up
ENSG00000139737	SLAIN1	2002	5172	7453	7272	4376	120969	17438	2484.34	2171.66	13526.1	10975.4	8223.74	47774.4	13607.5	14109	2.77385	0.65391	4.24195	2.21583e-05	0.0012941	Up
ENSG00000132031	MATN3	13	65	27	191	86	391	285	16.1321	27.2927	49.0012	288.27	161.618	154.418	222.395	131.304	2.77125	0.633412	4.37511	1.2137e-05	0.000835889	Up
ENSG00000076706	MCAM	406	1268	2457	1803	963	17786	4612	503.817	532.417	4459.11	2721.21	1809.75	7024.24	3598.9	2949.92	2.76871	0.537916	5.1471	2.64538e-07	5.85217e-05	Up
ENSG00000167641	PPP1R14A	819	1519	4526	1350	2151	36656	5870	1016.32	637.808	8214.05	2037.51	4042.34	14476.6	4580.56	5000.74	2.76549	0.660452	4.18727	2.82336e-05	0.00154443	Up
ENSG00000166750	SLFN5	69	346	337	508	231	2359	2094	85.624	145.281	611.608	766.707	434.114	931.642	1634.02	658.428	2.75396	0.559441	4.9227	8.53599e-07	0.000127175	Up
ENSG00000228502	EEF1A1P11	13	20	75	141	26	90	89	16.1321	8.39774	136.114	212.807	48.8614	35.5438	69.4498	75.3294	2.75326	0.71853	3.8318	0.000127212	0.00434643	Up
ENSG00000187775	DNAH17	94	481	455	369	472	9604	773	116.647	201.966	825.761	556.919	887.022	3792.91	603.199	997.775	2.75255	0.725203	3.79557	0.000147307	0.00490301	Up
ENSG00000008282	SYPL1	487	1054	2048	1578	968	23278	4141	604.332	442.561	3716.83	2381.62	1819.15	9193.2	3231.37	3055.58	2.75194	0.616122	4.46655	7.94911e-06	0.000610854	Up
ENSG00000116574	RHOU	1531	3219	4789	6900	2983	70438	13010	1899.86	1351.62	8691.36	10413.9	5605.9	27818.1	10152.2	9418.99	2.75158	0.601427	4.57509	4.76006e-06	0.000430785	Up
ENSG00000101695	RNF125	69	137	194	263	120	3589	530	85.624	57.5245	352.083	396.937	225.514	1417.41	413.577	421.238	2.72413	0.671462	4.05702	4.97035e-05	0.0022917	Up
ENSG00000057704	TMCC3	417	843	1272	1694	698	19042	3722	517.467	353.965	2308.5	2556.7	1311.74	7520.27	2904.41	2496.15	2.72056	0.623157	4.36577	1.26673e-05	0.00086426	Up
ENSG00000138448	ITGAV	919	1884	3433	5439	2457	22263	7419	1140.41	791.067	6230.41	8208.9	4617.4	8792.34	5789.3	5081.4	2.71759	0.414441	6.55723	5.48176e-11	1.20056e-07	Up
ENSG00000164691	TAGAP	16	57	24	100	53	807	315	19.8548	23.9336	43.5566	150.927	99.602	318.709	245.805	128.913	2.71222	0.680978	3.98283	6.80996e-05	0.00280347	Up
ENSG00000183196	CHST6	38	102	141	421	93	1014	251	47.1553	42.8285	255.895	635.401	174.773	400.46	195.864	250.34	2.71205	0.57869	4.68654	2.77869e-06	0.000302767	Up
ENSG00000244274	DBNDD2	212	1204	1590	748	1053	18697	2112	263.077	505.544	2885.63	1128.93	1978.89	7384.02	1648.07	2256.31	2.70845	0.67814	3.99394	6.49841e-05	0.0027317	Up
ENSG00000124920	MYRF	717	7861	6914	5824	3414	101197	18962	889.745	3300.73	12547.9	8789.97	6415.87	39965.8	14796.7	12386.7	2.69154	0.707989	3.80167	0.000143726	0.00479838	Up
ENSG00000143418	CERS2	464	919	1230	2033	1221	21438	2280	575.791	385.876	2232.28	3068.34	2294.61	8466.52	1779.16	2686.08	2.68133	0.628053	4.26927	1.96115e-05	0.00117997	Up
ENSG00000130962	PRRG1	466	839	1539	1479	753	21904	3019	578.272	352.285	2793.07	2232.2	1415.1	8650.56	2355.83	2625.33	2.67144	0.658803	4.05499	5.01356e-05	0.00230193	Up
ENSG00000166091	CMTM5	462	1676	3019	1116	1293	29890	3706	573.309	703.731	5479.06	1684.34	2429.91	11804.5	2891.92	3652.39	2.67025	0.681584	3.91771	8.93954e-05	0.00338143	Up
ENSG00000120162	MOB3B	204	1135	1315	1178	562	16367	2335	253.149	476.572	2386.54	1777.92	1056.16	6463.83	1822.08	2033.75	2.65438	0.65665	4.04231	5.29276e-05	0.00239003	Up
ENSG00000215414	PSMA6P1	29	65	177	295	91	285	133	35.9869	27.2927	321.23	445.233	171.015	112.555	103.784	173.871	2.6528	0.637038	4.16427	3.12345e-05	0.00164439	Up
ENSG00000205730	ITPRIPL2	24	104	38	340	151	526	361	29.7823	43.6683	68.9646	513.15	283.772	207.734	281.701	204.11	2.65077	0.64734	4.09486	4.2242e-05	0.00205131	Up
ENSG00000177551	NHLH2	13	136	165	76	83	1510	287	16.1321	57.1046	299.452	114.704	155.981	596.345	223.956	209.096	2.64802	0.687253	3.85305	0.000116655	0.00409431	Up
ENSG00000122367	LDB3	263	981	1097	1028	718	16620	2445	326.364	411.909	1990.9	1551.53	1349.33	6563.75	1907.92	2014.53	2.64173	0.63585	4.15464	3.25801e-05	0.00169265	Up
ENSG00000136859	ANGPTL2	110	491	925	362	310	4562	1813	136.502	206.165	1678.74	546.354	582.578	1801.67	1414.75	909.538	2.64147	0.577673	4.57261	4.81683e-06	0.000432161	Up
ENSG00000256293	RP11-114F3.2	11	17	44	61	39	208	36	13.6502	7.13808	79.8538	92.0652	73.2921	82.1456	28.092	53.7481	2.62911	0.610146	4.30898	1.64008e-05	0.00104504	Up
ENSG00000079931	MOXD1	108	775	1316	1507	717	3590	779	134.02	325.412	2388.35	2274.46	1347.45	1417.8	607.881	1213.63	2.62565	0.588061	4.46493	8.00932e-06	0.000611694	Up
ENSG00000173786	CNP	8677	44278	60543	36228	22673	673634	82399	10767.5	18591.8	109877	54677.7	42609	266039	64298.8	80980.1	2.62256	0.678752	3.8638	0.000111638	0.00399507	Up
ENSG00000215374	FAM66B	12	13	38	48	69	145	36	14.8911	5.45853	68.9646	72.4448	129.671	57.265	28.092	53.8267	2.62051	0.669095	3.9165	8.98423e-05	0.00339247	Up
ENSG00000133561	GIMAP6	117	215	129	520	312	2191	2203	145.189	90.2757	234.117	784.818	586.336	865.293	1719.08	632.158	2.61632	0.644445	4.05981	4.91131e-05	0.00228857	Up
ENSG00000128052	KDR	91	214	183	600	476	771	1357	112.924	89.8558	332.119	905.56	894.539	304.492	1058.91	528.343	2.61518	0.582647	4.48845	7.17417e-06	0.000571351	Up
ENSG00000087253	LPCAT2	111	474	358	762	235	6401	1507	137.743	199.026	649.72	1150.06	441.632	2527.95	1175.96	897.442	2.61323	0.62859	4.15729	3.22039e-05	0.00167928	Up
ENSG00000135392	DNAJC14	80	91	205	322	290	1416	372	99.2742	38.2097	372.046	485.984	544.992	559.222	290.284	341.43	2.60738	0.504542	5.16782	2.36842e-07	5.51816e-05	Up
ENSG00000198056	PRIM1	27	31	67	101	47	757	151	33.5051	13.0165	121.596	152.436	88.3263	298.963	117.831	117.953	2.59485	0.610807	4.24823	2.15466e-05	0.00126853	Up
ENSG00000102158	MAGT1	396	959	1210	1898	812	13831	3512	491.408	402.672	2195.98	2864.59	1525.98	5462.29	2740.53	2240.49	2.59305	0.524482	4.94402	7.65298e-07	0.000119087	Up
ENSG00000242539	AC007620.3	27	25	64	221	59	355	88	33.5051	10.4972	116.151	333.548	110.878	140.2	68.6694	116.207	2.5927	0.676445	3.83283	0.000126676	0.00433842	Up
ENSG00000114019	AMOTL2	452	1403	1985	1357	1367	18296	4490	560.9	589.102	3602.5	2048.07	2568.98	7225.65	3503.7	2871.27	2.58348	0.530691	4.86815	1.12647e-06	0.000164115	Up
ENSG00000135905	DOCK10	334	1647	1696	1876	716	19411	5059	414.47	691.554	3078	2831.38	1345.57	7666	3947.71	2853.53	2.5813	0.609194	4.23724	2.26288e-05	0.00131179	Up
ENSG00000154330	PGM5	27	211	79	253	131	1316	1066	33.5051	88.5962	143.374	381.844	246.186	519.729	831.837	320.724	2.55977	0.663158	3.85997	0.000113401	0.00403182	Up
ENSG00000131386	GALNT15	481	1434	1099	4304	1042	14331	4506	596.886	602.118	1994.53	6495.88	1958.21	5659.75	3516.19	2974.8	2.55629	0.561871	4.54961	5.3746e-06	0.000467099	Up
ENSG00000102271	KLHL4	232	442	441	902	403	10392	1381	287.895	185.59	800.353	1361.36	757.351	4104.12	1077.64	1224.9	2.54426	0.668033	3.80858	0.000139768	0.0046877	Up
ENSG00000205927	OLIG2	896	3274	3572	2989	2521	43319	9830	1111.87	1374.71	6482.68	4511.2	4737.67	17108	7670.69	6142.4	2.54303	0.573078	4.43749	9.10144e-06	0.000673414	Up
ENSG00000167447	SMG8	48	233	194	428	335	1679	305	59.5645	97.8337	352.083	645.966	629.56	663.089	238.002	383.728	2.54184	0.529016	4.80485	1.5487e-06	0.000205564	Up
ENSG00000237440	ZNF737	37	59	89	233	103	850	126	45.9143	24.7733	161.522	351.659	193.566	335.691	98.3222	173.064	2.53665	0.589702	4.30157	1.69591e-05	0.00106222	Up
ENSG00000130150	MOSPD2	279	507	987	951	417	8697	1999	346.219	212.883	1791.27	1435.31	783.661	3434.71	1559.89	1366.28	2.53431	0.565855	4.47873	7.50874e-06	0.000593528	Up
ENSG00000121005	CRISPLD1	62	130	221	511	168	597	462	76.9375	54.5853	401.084	771.235	315.72	235.774	360.515	316.55	2.53303	0.533338	4.74939	2.04033e-06	0.000247638	Up
ENSG00000144230	GPR17	297	941	1549	1036	1435	5244	3052	368.556	395.114	2811.22	1563.6	2696.77	2071.02	2381.58	1755.41	2.52722	0.38272	6.60331	4.02065e-11	9.78402e-08	Up
ENSG00000028116	VRK2	91	162	240	276	132	3064	809	112.924	68.0217	435.566	416.557	248.065	1210.07	631.291	446.071	2.52549	0.607203	4.15922	3.19335e-05	0.00166915	Up
ENSG00000019144	PHLDB1	1178	3087	3084	4875	3289	47718	7781	1461.81	1296.19	5597.03	7357.67	6180.96	18845.3	6071.78	6687.25	2.52482	0.559105	4.51583	6.30701e-06	0.000518505	Up
ENSG00000067167	TRAM1	316	456	550	1518	736	8049	1743	392.133	191.469	998.172	2291.07	1383.15	3178.8	1360.12	1399.27	2.51565	0.551974	4.55754	5.17556e-06	0.000456846	Up
ENSG00000122694	GLIPR2	249	772	1163	811	530	9744	2251	308.991	324.153	2110.68	1224.01	996.02	3848.2	1756.53	1509.8	2.50314	0.555363	4.50721	6.56867e-06	0.000534548	Up
ENSG00000156218	ADAMTSL3	24	53	72	108	35	643	249	29.7823	22.254	130.67	163.001	65.7749	253.94	194.303	122.818	2.50139	0.564898	4.42804	9.50954e-06	0.00069655	Up
ENSG00000147050	KDM6A	101	372	287	527	285	4676	915	125.334	156.198	520.865	795.383	535.596	1846.7	714.006	670.582	2.49311	0.569026	4.38136	1.1794e-05	0.000827884	Up
ENSG00000132718	SYT11	3632	14834	15919	25045	15684	120299	22885	4507.05	6228.61	28890.7	37799.6	29474.7	47509.8	17858	24609.8	2.49241	0.461413	5.4017	6.60125e-08	2.07423e-05	Up
ENSG00000250588	IQCJ-SCHIP1	122	139	254	376	485	3018	299	151.393	58.3643	460.974	567.484	911.452	1191.9	233.32	510.698	2.48692	0.637159	3.90314	9.49512e-05	0.00354264	Up
ENSG00000082996	RNF13	1175	2033	4137	3287	1400	40241	7699	1458.09	853.63	7508.07	4960.96	2631	15892.4	6007.8	5615.99	2.48449	0.627169	3.96144	7.44976e-05	0.00300474	Up
ENSG00000100433	KCNK10	172	531	702	1300	303	4295	1427	213.44	222.96	1274.03	1962.05	569.423	1696.23	1113.54	1007.38	2.4794	0.511097	4.85114	1.22757e-06	0.000172339	Up
ENSG00000173391	OLR1	125	444	249	840	480	5455	760	155.116	186.43	451.9	1267.78	902.056	2154.35	593.054	815.812	2.47609	0.602804	4.10761	3.99766e-05	0.00197191	Up
ENSG00000078596	ITM2A	783	899	1246	3555	2739	6860	6471	971.647	377.478	2261.31	5365.44	5147.36	2709.22	5049.54	3126	2.47078	0.540433	4.57185	4.83446e-06	0.000432161	Up
ENSG00000171357	LURAP1	24	51	73	63	78	631	165	29.7823	21.4142	132.485	95.0838	146.584	249.201	128.755	114.758	2.45727	0.51529	4.7687	1.85416e-06	0.00022791	Up
ENSG00000120690	ELF1	126	354	185	803	358	4312	977	156.357	148.64	335.749	1211.94	672.783	1702.94	762.387	712.971	2.4556	0.588653	4.17155	3.02529e-05	0.00161998	Up
ENSG00000125247	TMTC4	735	799	1347	2127	903	21496	4860	912.082	335.49	2444.62	3210.21	1696.99	8489.43	3792.43	2983.04	2.45239	0.642233	3.81854	0.000134245	0.00453019	Up
ENSG00000139146	FAM60A	12	76	36	102	56	560	233	14.8911	31.9114	65.3349	153.945	105.24	221.161	181.818	110.615	2.45189	0.584531	4.19463	2.73317e-05	0.00150779	Up
ENSG00000146842	TMEM209	114	236	298	402	189	4059	737	141.466	99.0934	540.828	606.725	355.185	1603.02	575.107	560.204	2.44918	0.595234	4.11465	3.87765e-05	0.00192137	Up
ENSG00000125355	TMEM255A	70	118	184	319	98	1172	689	86.865	49.5467	333.934	481.456	184.17	462.859	537.651	305.212	2.44214	0.51913	4.70429	2.54753e-06	0.000286426	Up
ENSG00000141458	NPC1	302	2523	2054	1995	1273	24360	4426	374.76	1059.38	3727.72	3010.99	2392.33	9620.51	3453.76	3377.06	2.44049	0.624814	3.90595	9.38565e-05	0.00350777	Up
ENSG00000197822	OCLN	15	15	45	80	21	144	86	18.6139	6.29831	81.6687	120.741	39.465	56.87	67.1088	55.8237	2.43532	0.621987	3.91539	9.02599e-05	0.00339653	Up
ENSG00000196547	MAN2A2	583	2474	1734	3045	2513	24957	4541	723.461	1038.8	3146.97	4595.72	4722.64	9856.29	3543.5	3946.77	2.42726	0.525604	4.61805	3.87363e-06	0.00037209	Up
ENSG00000207770	MIR568	6	16	23	23	25	131	41	7.44557	6.71819	41.7418	34.7131	46.9821	51.7359	31.9937	31.6186	2.41926	0.561867	4.30575	1.66423e-05	0.00104737	Up
ENSG00000131725	WDR44	201	361	524	844	446	4189	1166	249.427	151.579	950.986	1273.82	838.16	1654.36	909.87	861.173	2.40715	0.446934	5.38593	7.20713e-08	2.22315e-05	Up
ENSG00000184005	ST6GALNAC3	151	362	413	547	255	4051	1538	187.38	151.999	749.537	825.569	479.217	1599.86	1200.15	741.96	2.39941	0.517698	4.63477	3.57331e-06	0.000354113	Up
ENSG00000001561	ENPP4	716	786	1765	2120	934	18809	3254	888.505	330.031	3203.23	3199.64	1755.25	7428.25	2539.21	2763.45	2.39777	0.611756	3.91949	8.87361e-05	0.0033623	Up
ENSG00000068650	ATP11A	276	917	586	1239	907	12253	1660	342.496	385.036	1063.51	1869.98	1704.51	4839.09	1295.36	1642.85	2.39705	0.601081	3.9879	6.66615e-05	0.00276699	Up
ENSG00000113248	PCDHB15	22	71	63	108	88	618	153	27.3004	29.812	114.336	163.001	165.377	244.067	119.391	123.326	2.39663	0.4789	5.00445	5.60208e-07	9.71842e-05	Up
ENSG00000186231	KLHL32	487	997	1242	1757	522	14933	4344	604.332	418.627	2254.05	2651.78	980.986	5897.5	3389.77	2313.86	2.39661	0.606889	3.949	7.84768e-05	0.00311928	Up
ENSG00000130589	HELZ2	75	111	98	222	191	831	1093	93.0696	46.6075	177.856	335.057	358.943	328.187	852.906	313.232	2.39081	0.610538	3.9159	9.00684e-05	0.00339516	Up
ENSG00000168040	FADD	25	65	53	91	128	572	155	31.0232	27.2927	96.1875	137.343	240.548	225.9	120.952	125.607	2.38101	0.518516	4.59196	4.39098e-06	0.000407487	Up
ENSG00000134255	CEPT1	91	250	224	480	322	2295	478	112.924	104.972	406.528	724.448	605.129	906.366	373	461.91	2.37247	0.475494	4.9895	6.05369e-07	0.000101986	Up
ENSG00000151117	TMEM86A	37	115	107	189	200	688	223	45.9143	48.287	194.19	285.251	375.857	271.712	174.015	199.318	2.37197	0.455732	5.20474	1.94268e-07	4.78051e-05	Up
ENSG00000180917	CMTR2	86	151	207	290	165	2294	456	106.72	63.403	375.676	437.687	310.082	905.971	355.833	365.053	2.36807	0.538503	4.39751	1.09502e-05	0.000783725	Up
ENSG00000173848	NET1	553	1279	1126	2891	1881	9407	3691	686.233	537.036	2043.53	4363.29	3534.93	3715.11	2880.21	2537.19	2.36192	0.417936	5.65139	1.59158e-08	8.93775e-06	Up
ENSG00000168497	SDPR	161	499	307	882	1371	1558	1100	199.789	209.524	557.162	1331.17	2576.5	615.302	858.368	906.831	2.35935	0.615512	3.83316	0.000126509	0.00433842	Up
ENSG00000114200	BCHE	160	123	443	465	178	2051	1153	198.548	51.6461	803.983	701.809	334.512	810.003	899.726	542.89	2.35933	0.58408	4.0394	5.35888e-05	0.00239906	Up
ENSG00000104221	BRF2	33	99	90	181	177	688	140	40.9506	41.5688	163.337	273.177	332.633	271.712	109.247	176.089	2.35442	0.525863	4.47725	7.56104e-06	0.000593528	Up
ENSG00000001084	GCLC	787	1043	1760	2251	1461	18699	3565	976.61	437.942	3194.15	3397.36	2745.63	7384.81	2781.89	2988.34	2.33345	0.545278	4.27938	1.87418e-05	0.00114492	Up
ENSG00000108239	TBC1D12	494	1145	1324	1591	883	16574	2641	613.018	480.771	2402.87	2401.24	1659.41	6545.58	2060.86	2309.11	2.31537	0.575752	4.02147	5.78373e-05	0.00251981	Up
ENSG00000090054	SPTLC1	322	570	633	1497	773	6854	1223	399.579	239.336	1148.81	2259.37	1452.69	2706.86	954.349	1308.71	2.3002	0.522839	4.39944	1.0853e-05	0.000781882	Up
ENSG00000172059	KLF11	39	118	66	212	156	788	314	48.3962	49.5467	119.781	319.964	293.168	311.205	245.025	198.155	2.29668	0.488112	4.70523	2.53582e-06	0.000286426	Up
ENSG00000150093	ITGB1	840	736	1321	2671	1210	14975	4558	1042.38	309.037	2397.43	4031.25	2273.93	5914.09	3556.76	2789.27	2.28462	0.573772	3.98175	6.8409e-05	0.00281093	Up
ENSG00000224738	AC099850.1	10	23	22	31	29	242	64	12.4093	9.6574	39.9269	46.7872	54.4992	95.5732	49.9414	44.1135	2.27721	0.569883	3.99592	6.4443e-05	0.0027194	Up
ENSG00000173890	GPR160	14	53	46	59	25	412	190	17.373	22.254	83.4835	89.0467	46.9821	162.711	148.264	81.4449	2.27369	0.579725	3.92201	8.78149e-05	0.00335043	Up
ENSG00000120156	TEK	163	248	245	546	403	1346	1904	202.271	104.132	444.64	824.059	757.351	531.577	1485.76	621.398	2.27203	0.55542	4.09065	4.30162e-05	0.00207054	Up
ENSG00000142794	NBPF3	35	67	118	114	108	529	128	43.4325	28.1324	214.153	172.056	202.963	208.918	99.8828	138.505	2.24974	0.478676	4.69991	2.6027e-06	0.000289349	Up
ENSG00000085117	CD82	445	1251	1282	1164	1273	12177	2961	552.213	525.279	2326.65	1756.79	2392.33	4809.07	2310.57	2096.13	2.24257	0.476781	4.70356	2.55667e-06	0.000286426	Up
ENSG00000099954	CECR2	77	188	203	292	208	1709	380	95.5515	78.9388	368.416	440.706	390.891	674.937	296.527	335.138	2.2397	0.449509	4.98255	6.27524e-07	0.000102462	Up
ENSG00000115461	IGFBP5	1103	2690	6291	5434	1752	8479	7782	1368.74	1129.5	11417.3	8201.35	3292.5	3348.62	6072.56	4975.79	2.23913	0.557986	4.01288	5.9983e-05	0.00258092	Up
ENSG00000154678	PDE1C	769	2282	1818	2932	1286	27173	5174	954.274	958.182	3299.41	4425.17	2416.76	10731.5	4037.45	3831.81	2.23594	0.580832	3.84955	0.000118333	0.00411451	Up
ENSG00000187773	FAM69C	378	745	989	882	931	9187	1513	469.071	312.816	1794.9	1331.17	1749.61	3628.23	1180.65	1495.21	2.19737	0.524349	4.19067	2.78126e-05	0.00153046	Up
ENSG00000115183	TANC1	205	441	449	697	348	4211	1452	254.39	185.17	814.872	1051.96	653.991	1663.05	1133.05	822.354	2.19127	0.466913	4.69311	2.69087e-06	0.000296144	Up
ENSG00000226124	FTCDNL1	23	69	96	59	51	600	140	28.5413	28.9722	174.226	89.0467	95.8435	236.958	109.247	108.976	2.18014	0.539661	4.03983	5.34893e-05	0.00239906	Up
ENSG00000140688	C16orf58	186	446	500	776	893	2218	586	230.813	187.27	907.43	1171.19	1678.2	875.956	457.276	786.876	2.1743	0.519735	4.18348	2.87083e-05	0.00155466	Up
ENSG00000180530	NRIP1	200	342	381	1078	678	1873	614	248.186	143.601	691.461	1626.99	1274.15	739.705	479.125	743.317	2.17252	0.552783	3.93016	8.4891e-05	0.00329645	Up
ENSG00000215817	ZC3H11B	8	20	15	29	22	139	64	9.92742	8.39774	27.2229	43.7687	41.3442	54.8954	49.9414	33.6425	2.15391	0.558634	3.85567	0.000115414	0.00407691	Up
ENSG00000092758	COL9A3	610	1763	1697	1179	1336	17754	4656	756.966	740.261	3079.82	1779.42	2510.72	7011.6	3633.24	2787.43	2.14594	0.546474	3.9269	8.60494e-05	0.00332498	Up
ENSG00000151176	PLBD2	248	344	570	1056	601	2704	687	307.75	144.441	1034.47	1593.78	1129.45	1067.89	536.09	830.554	2.14349	0.515311	4.1596	3.188e-05	0.00166915	Up
ENSG00000196782	MAML3	48	96	80	159	133	964	186	59.5645	40.3092	145.189	239.973	249.945	380.713	145.142	180.119	2.12268	0.521943	4.06687	4.76482e-05	0.00223792	Up
ENSG00000090857	PDPR	128	267	290	680	446	1412	330	158.839	112.11	526.309	1026.3	838.16	557.642	257.51	496.696	2.12201	0.551241	3.8495	0.000118357	0.00411451	Up
ENSG00000116711	PLA2G4A	39	73	84	150	50	502	280	48.3962	30.6518	152.448	226.39	93.9642	198.255	218.494	138.371	2.09695	0.496049	4.2273	2.36513e-05	0.00135599	Up
ENSG00000145794	MEGF10	559	1195	1127	1895	911	12247	2814	693.679	501.765	2045.35	2860.06	1712.03	4836.72	2195.86	2120.78	2.09607	0.499002	4.20053	2.66285e-05	0.00148773	Up
ENSG00000109046	WSB1	976	2930	2610	1925	1834	25092	9197	1211.15	1230.27	4736.78	2905.34	3446.61	9909.6	7176.74	4373.78	2.0925	0.538561	3.88536	0.00010218	0.00372978	Up
ENSG00000116985	BMP8B	59	271	249	239	119	1855	486	73.2148	113.789	451.9	360.715	223.635	732.596	379.243	333.585	2.09033	0.521403	4.00905	6.09628e-05	0.00260919	Up
ENSG00000175764	TTLL11	191	221	412	306	422	2986	742	237.017	92.795	747.722	461.835	793.058	1179.26	579.008	584.386	2.08779	0.528589	3.94973	7.82382e-05	0.00311928	Up
ENSG00000078401	EDN1	78	140	161	181	376	600	358	96.7924	58.7842	292.192	273.177	706.611	236.958	279.36	277.696	2.08611	0.549188	3.79853	0.000145557	0.00485211	Up
ENSG00000037757	MRI1	58	229	161	216	215	1562	318	71.9738	96.1541	292.192	326.001	404.046	616.882	248.146	293.628	2.07501	0.481835	4.30647	1.65877e-05	0.00104737	Up
ENSG00000112414	GPR126	36	60	52	97	77	358	317	44.6734	25.1932	94.3727	146.399	144.705	141.385	247.366	120.585	2.07353	0.513514	4.03793	5.39251e-05	0.00240044	Up
ENSG00000157593	SLC35B2	425	867	907	881	932	8471	1959	527.394	364.042	1646.08	1329.66	1751.49	3345.46	1528.68	1498.97	2.02363	0.479865	4.21708	2.47488e-05	0.00141078	Up
ENSG00000068305	MEF2A	522	1790	1395	2534	2360	6530	2050	647.764	751.598	2531.73	3824.48	4435.11	2578.9	1599.69	2338.47	2.01332	0.475163	4.23712	2.26408e-05	0.00131179	Up
ENSG00000104833	TUBB4A	3619	12460	12147	11089	8758	95294	13365	4490.92	5231.79	22045.1	16736.3	16458.8	37634.5	10429.2	16146.6	1.98638	0.521759	3.80709	0.000140612	0.0047088	Up
ENSG00000127980	PEX1	211	557	471	608	375	4670	1120	261.836	233.877	854.799	917.634	704.731	1844.33	873.975	813.025	1.98631	0.479345	4.1438	3.4159e-05	0.00173577	Up
ENSG00000065320	NTN1	93	257	220	407	264	720	666	115.406	107.911	399.269	614.271	496.131	284.35	519.703	362.434	1.98519	0.42868	4.63095	3.63998e-06	0.000357485	Up
ENSG00000134853	PDGFRA	794	1693	1786	1965	1130	8587	7563	985.297	710.869	3241.34	2965.71	2123.59	3391.27	5901.67	2759.96	1.97451	0.475283	4.15439	3.26149e-05	0.00169265	Up
ENSG00000166341	DCHS1	151	323	296	506	585	1118	634	187.38	135.624	537.198	763.689	1099.38	441.533	494.732	522.791	1.96308	0.485297	4.04511	5.22975e-05	0.00237136	Up
ENSG00000131389	SLC6A6	264	704	489	591	633	3087	2835	327.605	295.601	887.466	891.976	1189.59	1219.15	2212.25	1003.38	1.95859	0.475898	4.11558	3.86212e-05	0.00191801	Up
ENSG00000165282	PIGO	111	555	346	429	332	3492	721	137.743	233.037	627.941	647.475	623.922	1379.1	562.621	601.691	1.95677	0.502984	3.89032	0.000100111	0.00367873	Up
ENSG00000204920	ZNF155	14	63	31	63	61	277	92	17.373	26.4529	56.2606	95.0838	114.636	109.396	71.7908	70.1419	1.91579	0.500431	3.82829	0.000129039	0.00439283	Up
ENSG00000168758	SEMA4C	487	1922	1220	1567	1288	12863	2527	604.332	807.023	2214.13	2365.02	2420.52	5079.99	1971.91	2208.99	1.91027	0.486644	3.9254	8.65849e-05	0.00332761	Up
ENSG00000115808	STRN	818	1738	2002	2083	1031	14749	3485	1015.08	729.764	3633.35	3143.8	1937.54	5824.83	2719.47	2714.83	1.90034	0.492172	3.86113	0.000112862	0.00402445	Up
ENSG00000177853	ZNF518A	165	516	408	532	311	3041	944	204.753	216.662	740.462	802.93	584.457	1200.98	736.636	640.983	1.89239	0.410429	4.61077	4.0119e-06	0.000380366	Up
ENSG00000038427	VCAN	366	2080	1452	1911	812	6979	3857	454.18	873.365	2635.18	2884.21	1525.98	2756.22	3009.75	2019.84	1.87872	0.448372	4.1901	2.78828e-05	0.00153048	Up
ENSG00000145817	YIPF5	293	693	649	885	582	4215	1155	363.592	290.982	1177.84	1335.7	1093.74	1664.63	901.286	975.397	1.86708	0.391179	4.77295	1.81546e-06	0.00022791	Up
ENSG00000253785	CTC-308K20.3	42	77	124	131	58	320	180	52.119	32.3313	225.043	197.714	108.998	126.378	140.46	126.149	1.85496	0.481458	3.8528	0.000116776	0.00409431	Up
ENSG00000142892	PIGK	516	1053	1110	1449	855	8173	1585	640.319	442.141	2014.49	2186.93	1606.79	3227.77	1236.83	1622.18	1.85163	0.469345	3.94514	7.97537e-05	0.00314718	Up
ENSG00000153575	TUBGCP5	251	313	415	485	515	2537	729	311.473	131.425	753.167	731.994	967.831	1001.94	568.864	638.099	1.79587	0.469289	3.82678	0.000129828	0.0044015	Up
ENSG00000249353	NPM1P27	152	308	380	432	335	1043	579	188.621	129.325	689.646	652.003	629.56	411.913	451.814	450.412	1.78398	0.410485	4.34604	1.38618e-05	0.000911672	Up
ENSG00000146918	NCAPG2	85	184	121	215	187	1111	346	105.479	77.2592	219.598	324.492	351.426	438.768	269.996	255.288	1.76338	0.429379	4.10682	4.01142e-05	0.00197425	Up
ENSG00000173706	HEG1	561	670	699	1315	986	4283	2315	696.161	281.324	1268.59	1984.68	1852.97	1691.49	1806.47	1368.81	1.75371	0.454233	3.86081	0.00011301	0.00402445	Up
ENSG00000005175	RPAP3	173	328	305	517	238	1876	577	214.681	137.723	553.532	780.291	447.269	740.89	450.253	474.948	1.70278	0.433228	3.93046	8.47846e-05	0.00329645	Up
ENSG00000133392	MYH11	69	181	178	199	137	751	230	85.624	75.9996	323.045	300.344	257.462	296.593	179.477	216.935	1.69988	0.405009	4.19713	2.70313e-05	0.00150257	Up
ENSG00000122707	RECK	137	213	177	272	220	1279	593	170.007	89.4359	321.23	410.52	413.442	505.116	462.738	338.927	1.66401	0.420388	3.95827	7.54935e-05	0.00303931	Up
ENSG00000165118	C9orf64	112	216	169	267	235	1212	321	138.984	90.6956	306.711	402.974	441.632	478.656	250.487	301.449	1.66215	0.436933	3.80413	0.000142305	0.0047582	Up
ENSG00000184985	SORCS2	638	1151	1003	1489	1208	5539	2178	791.712	483.29	1820.3	2247.3	2270.17	2187.52	1699.57	1642.84	1.64331	0.373423	4.40066	1.0792e-05	0.000780052	Up
ENSG00000077063	CTTNBP2	359	1161	610	897	791	5579	1723	445.493	487.489	1107.06	1353.81	1486.51	2203.32	1344.52	1204.03	1.63753	0.401731	4.0762	4.57779e-05	0.00217009	Up
ENSG00000067704	IARS2	1105	2107	2507	2253	1580	10231	3534	1371.23	884.702	4549.85	3400.38	2969.27	4040.54	2757.7	2853.38	1.60763	0.396226	4.05735	4.96332e-05	0.0022917	Up
ENSG00000196569	LAMA2	211	702	386	624	308	2626	1391	261.836	294.761	700.536	941.782	578.819	1037.09	1085.45	700.038	1.59579	0.407059	3.92029	8.84407e-05	0.00335691	Up
ENSG00000167325	RRM1	325	1023	630	922	432	4235	1546	403.302	429.544	1143.36	1391.54	811.85	1672.53	1206.4	1008.36	1.53667	0.402087	3.82173	0.000132517	0.00447879	Up
ENSG00000112902	SEMA5A	696	1934	1834	1719	855	6154	3125	863.686	812.062	3328.45	2594.43	1606.79	2430.4	2438.55	2010.62	1.52338	0.395083	3.85584	0.000115333	0.00407691	Up
ENSG00000110880	CORO1C	1273	3402	2257	2853	1584	14685	6276	1579.7	1428.46	4096.14	4305.94	2976.79	5799.56	4897.38	3583.42	1.51392	0.387347	3.90845	9.28904e-05	0.00348355	Up
ENSG00000042445	RETSAT	679	1500	1178	1545	1172	4108	2919	842.59	629.831	2137.9	2331.82	2202.52	1622.38	2277.8	1720.69	1.49118	0.349618	4.26517	1.99748e-05	0.00119854	Up
ENSG00000108506	INTS2	163	422	265	433	237	1608	635	202.271	177.192	480.938	653.512	445.39	635.049	495.512	441.409	1.48362	0.363177	4.08512	4.40542e-05	0.00211123	Up
ENSG00000101346	POFUT1	333	834	511	878	494	2929	1139	413.229	350.186	927.393	1325.14	928.366	1156.75	888.801	855.695	1.42292	0.358501	3.96909	7.2149e-05	0.00292077	Up
ENSG00000124067	SLC12A4	308	731	430	575	463	2266	1004	382.206	306.937	780.389	867.828	870.108	894.913	783.456	697.977	1.26493	0.318495	3.97159	7.13945e-05	0.00290634	Up
ENSG00000204564	C6orf136	2018	5490	583	440	577	2232	1092	2504.19	2305.18	1058.06	664.077	1084.35	881.485	852.125	1335.64	-1.37458	0.360426	-3.81375	0.000136872	0.00460464	Down
ENSG00000196091	MYBPC1	3642	11001	1065	1309	880	4073	1753	4519.46	4619.18	1932.82	1975.63	1653.77	1608.55	1367.93	2525.33	-1.39369	0.333147	-4.18341	2.87166e-05	0.00155466	Down
ENSG00000055044	NOP58	2910	6616	464	704	554	3576	1681	3611.1	2777.97	842.095	1062.52	1041.12	1412.27	1311.74	1722.69	-1.4569	0.375809	-3.87669	0.000105886	0.0038394	Down
ENSG00000121775	TMEM39B	729	3054	210	193	208	1091	496	904.637	1282.34	381.12	291.288	390.891	430.869	387.046	581.17	-1.50448	0.362723	-4.14774	3.35779e-05	0.00173033	Down
ENSG00000156502	SUPV3L1	2023	5217	412	469	372	2332	1075	2510.4	2190.55	747.722	707.846	699.093	920.978	838.86	1230.78	-1.55581	0.326317	-4.76777	1.86274e-06	0.00022791	Down
ENSG00000213339	QTRT1	2927	10369	691	537	811	3768	1834	3632.2	4353.81	1254.07	810.476	1524.1	1488.1	1431.13	2070.55	-1.57411	0.394416	-3.99097	6.58028e-05	0.00275554	Down
ENSG00000225828	FAM229A	353	1662	88	98	109	491	278	438.048	697.852	159.708	147.908	204.842	193.911	216.933	294.172	-1.57756	0.394623	-3.99764	6.39779e-05	0.00270551	Down
ENSG00000132024	CC2D1A	2962	10982	750	755	846	2530	2004	3675.63	4611.2	1361.14	1139.5	1589.87	999.175	1563.79	2134.33	-1.60108	0.370362	-4.32299	1.53925e-05	0.000997372	Down
ENSG00000244165	P2RY11	295	1287	74	92	87	258	221	366.074	540.395	134.3	138.852	163.498	101.892	172.454	231.066	-1.6303	0.407318	-4.00252	6.26723e-05	0.00266155	Down
ENSG00000101255	TRIB3	397	837	93	70	55	288	210	492.648	351.445	168.782	105.649	103.361	113.74	163.87	214.214	-1.63411	0.41897	-3.90031	9.60682e-05	0.00357822	Down
ENSG00000169231	THBS3	587	1293	119	96	124	488	267	728.425	542.914	215.968	144.89	233.031	192.726	208.349	323.758	-1.63482	0.377189	-4.33421	1.46287e-05	0.000953131	Down
ENSG00000183150	GPR19	390	1424	117	77	82	492	213	483.962	597.919	212.339	116.213	154.101	194.306	166.211	275.007	-1.63573	0.39706	-4.11961	3.79519e-05	0.00188906	Down
ENSG00000070814	TCOF1	4312	8496	610	665	686	4271	2273	5350.88	3567.36	1107.06	1003.66	1289.19	1686.75	1773.7	2254.09	-1.64967	0.413403	-3.99046	6.59458e-05	0.00275626	Down
ENSG00000169249	ZRSR2	1452	3926	255	235	225	1381	1022	1801.83	1648.48	462.789	354.678	422.839	545.399	797.502	861.93	-1.68175	0.431643	-3.89616	9.77292e-05	0.00360554	Down
ENSG00000260534	RP11-1006G14.4	328	1034	99	66	64	272	163	407.024	434.163	179.671	99.6116	120.274	107.421	127.195	210.766	-1.68831	0.397802	-4.2441	2.19476e-05	0.00128523	Down
ENSG00000204815	TTC25	167	374	32	32	32	105	82	207.235	157.038	58.0755	48.2965	60.1371	41.4677	63.9874	90.891	-1.69514	0.418922	-4.04645	5.20009e-05	0.0023628	Down
ENSG00000136490	LIMD2	1383	4736	320	295	353	877	917	1716.2	1988.59	580.755	445.233	663.387	346.354	715.567	922.298	-1.69952	0.420752	-4.03924	5.36236e-05	0.00239906	Down
ENSG00000197774	EME2	740	2398	142	228	180	612	329	918.287	1006.89	257.71	344.113	338.271	241.698	256.73	480.528	-1.70845	0.355107	-4.81108	1.50116e-06	0.000201698	Down
ENSG00000106992	AK1	1032	3480	259	197	216	932	633	1280.64	1461.21	470.048	297.325	405.925	368.075	493.952	682.453	-1.71145	0.36946	-4.63229	3.61639e-06	0.000356768	Down
ENSG00000070404	FSTL3	883	2289	134	155	214	758	428	1095.74	961.122	243.191	233.936	402.167	299.357	333.983	509.928	-1.72056	0.384242	-4.47779	7.54187e-06	0.000593528	Down
ENSG00000130731	C16orf13	5425	16178	1334	870	1270	3737	2943	6732.03	6792.93	2421.02	1313.06	2386.69	1475.86	2296.52	3345.45	-1.7222	0.41133	-4.18691	2.82779e-05	0.00154443	Down
ENSG00000218227	RP11-889L3.1	762	3441	191	297	195	511	481	945.587	1444.83	346.638	448.252	366.46	201.81	375.341	589.846	-1.72578	0.438653	-3.93428	8.34456e-05	0.00326347	Down
ENSG00000255284	AP006621.5	506	2059	144	82	127	559	293	627.91	864.548	261.34	123.76	238.669	220.766	228.638	366.519	-1.74311	0.426057	-4.09126	4.29027e-05	0.00206963	Down
ENSG00000185928	PAGR1	289	717	36	50	46	312	151	358.628	301.059	65.3349	75.4633	86.447	123.218	117.831	161.14	-1.74364	0.431575	-4.04017	5.34115e-05	0.00239906	Down
ENSG00000117477	CCDC181	695	1509	105	151	153	335	268	862.445	633.61	190.56	227.899	287.53	132.302	209.13	363.354	-1.78291	0.427957	-4.16611	3.09847e-05	0.00164207	Down
ENSG00000189134	NKAPL	386	1362	46	72	93	439	229	478.998	571.886	83.4835	108.667	174.773	173.375	178.697	252.84	-1.79937	0.450654	-3.9928	6.52984e-05	0.00273966	Down
ENSG00000102030	NAA10	2029	9395	515	346	523	1950	1520	2517.84	3944.84	934.652	522.206	982.865	770.115	1186.11	1551.23	-1.8148	0.443456	-4.0924	4.26938e-05	0.0020641	Down
ENSG00000169692	AGPAT2	850	2015	136	162	158	584	376	1054.79	846.072	246.821	244.501	296.927	230.64	293.406	459.022	-1.82002	0.341324	-5.33223	9.70157e-08	2.83299e-05	Down
ENSG00000111641	NOP2	868	6261	214	267	301	1257	808	1077.13	2628.91	388.38	402.974	565.664	496.428	630.51	884.285	-1.82841	0.466085	-3.92292	8.74818e-05	0.00334862	Down
ENSG00000198816	ZNF358	10472	23888	1684	1146	1568	6237	6468	12995	10030.3	3056.22	1729.62	2946.72	2463.18	5047.2	5466.89	-1.84147	0.478021	-3.85228	0.000117022	0.00409431	Down
ENSG00000099958	DERL3	188	1167	39	54	52	277	146	233.294	490.008	70.7795	81.5004	97.7227	109.396	113.929	170.947	-1.8607	0.458713	-4.05636	4.98427e-05	0.00229329	Down
ENSG00000226029	RP4-798A10.2	93	220	15	14	13	69	44	115.406	92.3752	27.2229	21.1297	24.4307	27.2502	34.3347	48.8785	-1.86179	0.459611	-4.05079	5.10449e-05	0.00232903	Down
ENSG00000250571	GLI4	1023	2768	153	129	159	1053	519	1269.47	1162.25	277.673	194.695	298.806	415.862	404.994	574.821	-1.86877	0.427022	-4.37629	1.20719e-05	0.000835889	Down
ENSG00000103145	HCFC1R1	6515	18530	1360	776	1107	4023	3813	8084.65	7780.51	2468.21	1171.19	2080.37	1588.81	2975.42	3735.59	-1.8787	0.453542	-4.14229	3.43853e-05	0.00173729	Down
ENSG00000178078	STAP2	256	754	52	36	43	223	123	317.678	316.595	94.3727	54.3336	80.8092	88.0695	95.9811	149.691	-1.88146	0.400618	-4.69639	2.64801e-06	0.000292899	Down
ENSG00000205763	RP9P	1258	3946	257	176	257	584	781	1561.09	1656.87	466.419	265.631	482.976	230.64	609.441	753.295	-1.89018	0.484813	-3.89877	9.66811e-05	0.00358276	Down
ENSG00000198598	MMP17	4227	10332	876	636	994	2199	1100	5245.4	4338.27	1589.82	959.893	1868.01	868.453	858.368	2246.89	-1.89156	0.464517	-4.07211	4.65898e-05	0.00219433	Down
ENSG00000253696	KBTBD11-OT1	171	760	31	25	32	255	100	212.199	319.114	56.2606	37.7317	60.1371	100.707	78.0335	123.455	-1.89767	0.496273	-3.82384	0.00013139	0.00444755	Down
ENSG00000099866	MADCAM1	264	903	54	35	32	265	162	327.605	379.158	98.0024	52.8243	60.1371	104.657	126.414	164.114	-1.91167	0.474606	-4.02791	5.62742e-05	0.00247482	Down
ENSG00000088305	DNMT3B	109	380	29	16	18	66	63	135.261	159.557	52.6309	24.1483	33.8271	26.0654	49.1611	68.6644	-1.91247	0.496185	-3.85434	0.000116042	0.00408592	Down
ENSG00000255224	CTD-3065J16.9	181	730	57	33	31	138	92	224.608	306.518	103.447	49.8058	58.2578	54.5004	71.7908	124.132	-1.91439	0.454138	-4.21544	2.49291e-05	0.00141078	Down
ENSG00000178821	TMEM52	90	188	17	13	11	41	39	111.684	78.9388	30.8526	19.6205	20.6721	16.1922	30.433	44.0561	-1.93115	0.509431	-3.7908	0.000150162	0.00498288	Down
ENSG00000272593	RP11-339B21.11	307	1297	58	47	64	317	181	380.965	544.594	105.262	70.9355	120.274	125.193	141.241	212.638	-1.97223	0.426486	-4.62438	3.75719e-06	0.000364649	Down
ENSG00000235117	RP11-229P13.20	185	934	41	50	45	166	91	229.572	392.175	74.4092	75.4633	84.5678	65.5585	71.0104	141.822	-2.01875	0.40757	-4.95315	7.30223e-07	0.000116734	Down
ENSG00000254539	RP4-791M13.3	122	550	18	17	18	174	70	151.393	230.938	32.6675	25.6575	33.8271	68.7179	54.6234	85.4035	-2.02007	0.530144	-3.81042	0.00013873	0.00466001	Down
ENSG00000149451	ADAM33	555	983	68	39	93	290	209	688.715	412.749	123.41	58.8614	174.773	114.53	163.09	248.018	-2.02208	0.507406	-3.98514	6.74417e-05	0.00278162	Down
ENSG00000204514	ZNF814	1084	2692	195	157	83	783	493	1345.17	1130.34	353.898	236.955	155.981	309.231	384.705	559.467	-2.02605	0.452766	-4.47483	7.64733e-06	0.000596029	Down
ENSG00000206140	TMEM191C	178	603	30	29	46	75	76	220.885	253.192	54.4458	43.7687	86.447	29.6198	59.3054	106.809	-2.04229	0.498624	-4.09585	4.20618e-05	0.00204978	Down
ENSG00000162650	ATXN7L2	474	3356	113	132	137	528	351	588.2	1409.14	205.079	199.223	257.462	208.523	273.897	448.789	-2.05302	0.451069	-4.55144	5.32798e-06	0.000465112	Down
ENSG00000164669	INTS4L1	195	597	30	25	41	76	97	241.981	250.673	54.4458	37.7317	77.0506	30.0147	75.6925	109.656	-2.07653	0.507955	-4.08801	4.35084e-05	0.00208964	Down
ENSG00000137877	SPTBN5	179	1195	33	39	66	165	116	222.126	501.765	59.8903	58.8614	124.033	65.1636	90.5188	160.337	-2.09042	0.514448	-4.06343	4.83571e-05	0.00226279	Down
ENSG00000159214	CCDC24	1130	3713	217	180	272	386	380	1402.25	1559.04	393.824	271.668	511.165	152.443	296.527	655.274	-2.09606	0.502698	-4.16963	3.05097e-05	0.00162577	Down
ENSG00000111665	CDCA3	90	642	21	23	17	159	47	111.684	269.568	38.112	34.7131	31.9478	62.794	36.6757	83.642	-2.10139	0.532121	-3.94908	7.8452e-05	0.00311928	Down
ENSG00000226179	LINC00685	107	295	12	7	19	77	48	132.779	123.867	21.7783	10.5649	35.7064	30.4097	37.4561	56.0802	-2.10818	0.545137	-3.86724	0.000110072	0.00394548	Down
ENSG00000229178	AC069513.4	73	224	14	8	10	50	30	90.5878	94.0547	25.408	12.0741	18.7928	19.7465	23.41	40.582	-2.11862	0.491927	-4.30679	1.65644e-05	0.00104737	Down
ENSG00000269290	RP11-869B15.1	651	2021	97	100	110	173	342	807.844	848.592	176.041	150.927	206.721	68.323	266.874	360.76	-2.14621	0.529453	-4.05364	5.04268e-05	0.00231045	Down
ENSG00000259330	LINC00984	1160	3979	259	203	125	622	532	1439.48	1670.73	470.048	306.381	234.91	245.647	415.138	683.19	-2.14801	0.430798	-4.98611	6.16079e-07	0.000102462	Down
ENSG00000065357	DGKA	1060	4538	150	228	240	739	492	1315.38	1905.45	272.229	344.113	451.028	291.854	383.925	709.14	-2.15201	0.390806	-5.50659	3.6585e-08	1.54093e-05	Down
ENSG00000176973	FAM89B	884	2448	174	114	88	264	448	1096.98	1027.88	315.785	172.056	165.377	104.262	349.59	461.705	-2.15201	0.533816	-4.03138	5.54514e-05	0.00244354	Down
ENSG00000131127	ZNF141	443	2495	51	115	112	544	180	549.731	1047.62	92.5578	173.566	210.48	214.842	140.46	347.036	-2.17065	0.484941	-4.47611	7.60137e-06	0.000594563	Down
ENSG00000125650	PSPN	242	1712	69	72	46	196	164	300.305	718.847	125.225	108.667	86.447	77.4064	127.975	220.696	-2.19083	0.481841	-4.54679	5.44698e-06	0.000471519	Down
ENSG00000126368	NR1D1	5544	6692	626	718	787	1334	753	6879.71	2809.88	1136.1	1083.65	1479	526.838	587.592	2071.82	-2.2087	0.552969	-3.99425	6.49004e-05	0.0027317	Down
ENSG00000254901	MEF2BNB	1538	4728	256	151	301	860	516	1908.55	1985.23	464.604	227.899	565.664	339.64	402.653	842.033	-2.20884	0.440491	-5.0145	5.31727e-07	9.54536e-05	Down
ENSG00000269814	CTC-273B12.10	80	521	15	8	20	74	58	99.2742	218.761	27.2229	12.0741	37.5857	29.2249	45.2594	67.0575	-2.24768	0.584156	-3.84774	0.000119214	0.00413771	Down
ENSG00000187961	KLHL17	523	3258	141	45	149	440	239	649.005	1367.99	255.895	67.917	280.013	173.77	186.5	425.87	-2.25345	0.572995	-3.93275	8.39805e-05	0.00327853	Down
ENSG00000254690	GS1-393G12.12	144	914	28	15	37	96	110	178.694	383.777	50.8161	22.639	69.5335	37.9133	85.8368	118.458	-2.25745	0.585213	-3.85749	0.00011456	0.00405982	Down
ENSG00000235999	RP11-403I13.8	269	1051	59	41	41	162	102	333.81	441.301	107.077	61.8799	77.0506	63.9788	79.5941	166.384	-2.25754	0.411056	-5.49205	3.97305e-08	1.55382e-05	Down
ENSG00000158286	RNF207	341	1325	58	63	80	99	108	423.156	556.35	105.262	95.0838	150.343	39.0981	84.2761	207.653	-2.26672	0.531546	-4.26438	2.00458e-05	0.00119951	Down
ENSG00000163482	STK36	808	5442	202	199	223	487	412	1002.67	2285.03	366.602	300.344	419.08	192.331	321.498	698.221	-2.26971	0.48413	-4.68823	2.75581e-06	0.000301775	Down
ENSG00000100836	PABPN1	8615	21663	961	723	1075	4595	3851	10690.6	9096.01	1744.08	1091.2	2020.23	1814.71	3005.07	4208.84	-2.27006	0.455707	-4.9814	6.3127e-07	0.000102462	Down
ENSG00000168026	TTC21A	679	1160	45	68	102	181	236	842.59	487.069	81.6687	102.63	191.687	71.4825	184.159	280.184	-2.27669	0.538507	-4.22777	2.36014e-05	0.00135599	Down
ENSG00000198520	C1orf228	309	1120	41	31	55	122	169	383.447	470.274	74.4092	46.7872	103.361	48.1815	131.877	179.762	-2.28646	0.525523	-4.35083	1.35625e-05	0.000905585	Down
ENSG00000226913	BSN-AS2	69	168	12	8	9	39	11	85.624	70.541	21.7783	12.0741	16.9136	15.4023	8.58368	32.9881	-2.28799	0.542739	-4.21564	2.49069e-05	0.00141078	Down
ENSG00000269896	RP4-740C4.6	127	329	19	23	20	37	29	157.598	138.143	34.4823	34.7131	37.5857	14.6124	22.6297	62.8234	-2.28875	0.516411	-4.43204	9.33467e-06	0.000688346	Down
ENSG00000085465	OVGP1	407	1943	96	52	71	343	148	505.058	815.841	174.226	78.4818	133.429	135.461	115.49	279.712	-2.296	0.44678	-5.139	2.76206e-07	5.94477e-05	Down
ENSG00000100429	HDAC10	85	452	12	13	24	48	43	105.479	189.789	21.7783	19.6205	45.1028	18.9567	33.5544	62.0401	-2.30564	0.542358	-4.25114	2.12686e-05	0.00125553	Down
ENSG00000110811	LEPREL2	1066	3057	109	101	231	281	391	1322.83	1283.59	197.82	152.436	434.114	110.976	305.111	543.84	-2.31163	0.557716	-4.14482	3.40084e-05	0.00173213	Down
ENSG00000186891	TNFRSF18	95	478	21	6	24	51	42	117.888	200.706	38.112	9.0556	45.1028	20.1415	32.7741	66.2543	-2.31779	0.604495	-3.83426	0.000125943	0.00433691	Down
ENSG00000129646	QRICH2	453	3189	63	56	112	359	388	562.14	1339.02	114.336	84.5189	210.48	141.78	302.77	393.578	-2.32831	0.583868	-3.98773	6.6708e-05	0.00276699	Down
ENSG00000212694	AC084018.1	1214	8014	219	105	206	1866	640	1506.49	3364.98	397.454	158.473	387.132	736.941	499.414	1007.27	-2.33202	0.585985	-3.97965	6.90161e-05	0.00283056	Down
ENSG00000250067	YJEFN3	1202	6072	163	188	339	308	596	1491.6	2549.55	295.822	283.742	637.077	121.639	465.079	834.93	-2.3328	0.598322	-3.89891	9.66274e-05	0.00358276	Down
ENSG00000260942	CAPN10-AS1	218	1314	70	36	39	213	43	270.522	551.732	127.04	54.3336	73.2921	84.1202	33.5544	170.656	-2.33432	0.569091	-4.10185	4.09863e-05	0.00200815	Down
ENSG00000158023	WDR66	242	995	27	66	37	78	101	300.305	417.788	49.0012	99.6116	69.5335	30.8046	78.8138	149.408	-2.3451	0.526102	-4.45751	8.29186e-06	0.000627635	Down
ENSG00000064687	ABCA7	1132	4656	179	125	202	607	500	1404.73	1954.99	324.86	188.658	379.615	239.723	390.167	697.535	-2.38396	0.438004	-5.44279	5.24535e-08	1.79497e-05	Down
ENSG00000224934	RP11-441O15.3	188	1001	41	20	12	222	81	233.294	420.307	74.4092	30.1853	22.5514	87.6746	63.2071	133.09	-2.38619	0.592642	-4.02637	5.66456e-05	0.00248616	Down
ENSG00000128218	VPREB3	63	180	9	16	3	22	14	78.1785	75.5797	16.3337	24.1483	5.63785	8.68848	10.9247	31.3559	-2.40755	0.608306	-3.95779	7.56456e-05	0.00303984	Down
ENSG00000147144	CCDC120	354	2233	78	86	61	228	163	439.289	937.608	141.559	129.797	114.636	90.0442	127.195	282.875	-2.43371	0.445663	-5.46088	4.73784e-08	1.70104e-05	Down
ENSG00000146094	DOK3	239	2510	38	39	53	296	258	296.582	1053.92	68.9646	58.8614	99.602	116.899	201.326	270.879	-2.44573	0.62304	-3.92547	8.65597e-05	0.00332761	Down
ENSG00000172803	SNX32	1993	7959	405	291	391	336	413	2473.17	3341.88	735.018	439.196	734.8	132.697	322.278	1168.43	-2.4493	0.615759	-3.97769	6.95893e-05	0.00284342	Down
ENSG00000163794	UCN	321	2617	66	26	61	333	253	398.338	1098.84	119.781	39.2409	114.636	131.512	197.425	299.968	-2.45807	0.61415	-4.00238	6.27077e-05	0.00266155	Down
ENSG00000260196	RP1-239B22.5	939	2128	138	120	93	88	238	1165.23	893.52	250.451	181.112	174.773	34.7539	185.72	412.223	-2.46186	0.625251	-3.93739	8.23725e-05	0.00324467	Down
ENSG00000261829	RP11-223I10.1	457	3271	122	82	59	300	299	567.104	1373.45	221.413	123.76	110.878	118.479	233.32	392.629	-2.46261	0.528374	-4.66073	3.15092e-06	0.000328611	Down
ENSG00000261113	RP11-141O15.1	176	679	22	43	19	38	64	218.403	285.103	39.9269	64.8984	35.7064	15.0074	49.9414	101.284	-2.48092	0.570675	-4.34734	1.37798e-05	0.000909008	Down
ENSG00000260095	RP11-715J22.3	62	95	8	5	5	15	12	76.9375	39.8893	14.5189	7.54633	9.39642	5.92396	9.36401	23.3681	-2.49982	0.617332	-4.04939	5.13511e-05	0.00233813	Down
ENSG00000261342	AC006538.1	391	2267	47	77	65	264	210	485.203	951.884	85.2984	116.213	122.153	104.262	163.87	289.841	-2.50823	0.455496	-5.50658	3.65865e-08	1.54093e-05	Down
ENSG00000272871	RP11-408A13.4	94	1167	31	21	29	113	64	116.647	490.008	56.2606	31.6946	54.4992	44.6272	49.9414	120.525	-2.52764	0.581246	-4.34866	1.36974e-05	0.000907193	Down
ENSG00000272301	RP11-111M22.4	165	364	26	21	19	32	19	204.753	152.839	47.1863	31.6946	35.7064	12.6378	14.8264	71.3776	-2.52876	0.594657	-4.25247	2.11425e-05	0.00125275	Down
ENSG00000271344	RP11-274B21.9	126	1588	46	22	44	104	96	156.357	666.781	83.4835	33.2039	82.6885	41.0728	74.9121	162.643	-2.53062	0.623493	-4.05878	4.93294e-05	0.0022917	Down
ENSG00000183426	NPIPA1	1080	2382	65	31	83	432	486	1340.2	1000.17	117.966	46.7872	155.981	170.61	379.243	458.709	-2.53876	0.651629	-3.89601	9.77897e-05	0.00360554	Down
ENSG00000187837	HIST1H1C	655	7589	248	100	145	1092	273	812.808	3186.52	450.085	150.927	272.496	431.264	213.031	788.162	-2.54065	0.61398	-4.13799	3.50354e-05	0.00176393	Down
ENSG00000272155	RP11-707M3.3	53	225	7	3	4	36	25	65.7692	94.4746	12.704	4.5278	7.51713	14.2175	19.5084	31.2455	-2.54428	0.619237	-4.10874	3.97831e-05	0.00196679	Down
ENSG00000071539	TRIP13	396	474	54	36	29	58	44	491.408	199.026	98.0024	54.3336	54.4992	22.906	34.3347	136.359	-2.54504	0.61545	-4.13526	3.5456e-05	0.00178102	Down
ENSG00000271335	RP11-324I22.4	113	1062	15	30	27	108	77	140.225	445.92	27.2229	45.278	50.7407	42.6525	60.0858	116.018	-2.55134	0.555852	-4.58997	4.43317e-06	0.000409666	Down
ENSG00000185988	PLK5	299	1305	27	32	72	61	115	371.038	547.953	49.0012	48.2965	135.308	24.0908	89.7385	180.775	-2.55251	0.624935	-4.08445	4.41818e-05	0.00211272	Down
ENSG00000239763	AC009120.3	65	91	6	4	8	17	8	80.6603	38.2097	10.8892	6.03706	15.0343	6.71382	6.24268	23.3981	-2.57638	0.637909	-4.03878	5.37294e-05	0.00239906	Down
ENSG00000206417	H1FX-AS1	477	851	28	11	54	176	138	591.923	357.324	50.8161	16.6019	101.481	69.5078	107.686	185.049	-2.57942	0.630021	-4.09418	4.23659e-05	0.00205278	Down
ENSG00000198003	CCDC151	280	2437	51	52	70	219	175	347.46	1023.26	92.5578	78.4818	131.55	86.4898	136.559	270.909	-2.58125	0.519999	-4.96395	6.90734e-07	0.000111234	Down
ENSG00000217801	RP11-465B22.3	171	1586	73	44	15	117	55	212.199	665.941	132.485	66.4077	28.1893	46.2069	42.9184	170.621	-2.5967	0.650981	-3.98891	6.63773e-05	0.00276699	Down
ENSG00000224945	RP11-82L18.2	161	947	17	24	19	79	104	199.789	397.633	30.8526	36.2224	35.7064	31.1995	81.1548	116.08	-2.63556	0.559136	-4.71363	2.43341e-06	0.000279027	Down
ENSG00000116096	SPR	387	9484	196	162	126	430	647	480.239	3982.21	355.712	244.501	236.79	169.82	504.876	853.45	-2.64082	0.689907	-3.82779	0.000129302	0.00439283	Down
ENSG00000234336	JAZF1-AS1	236	764	18	39	37	32	55	292.859	320.794	32.6675	58.8614	69.5335	12.6378	42.9184	118.61	-2.66182	0.607232	-4.38354	1.16769e-05	0.000824953	Down
ENSG00000127578	WFIKKN1	101	2316	23	37	50	247	99	125.334	972.458	41.7418	55.8428	93.9642	97.5479	77.2531	209.163	-2.66858	0.676322	-3.94572	7.95613e-05	0.00314696	Down
ENSG00000237133	AC020594.5	29	167	3	5	5	7	14	35.9869	70.1211	5.44458	7.54633	9.39642	2.76451	10.9247	20.3121	-2.66936	0.696056	-3.83498	0.000125575	0.00433107	Down
ENSG00000224712	NPIPA3	107	284	3	4	11	48	40	132.779	119.248	5.44458	6.03706	20.6721	18.9567	31.2134	47.7644	-2.67366	0.659931	-4.05142	5.09071e-05	0.00232759	Down
ENSG00000258199	RP11-977G19.5	1843	3050	154	102	142	377	542	2287.03	1280.66	279.488	153.945	266.858	148.889	422.941	691.401	-2.67421	0.528292	-5.06199	4.14892e-07	7.97067e-05	Down
ENSG00000267980	AC007292.6	90	693	23	8	12	87	37	111.684	290.982	41.7418	12.0741	22.5514	34.359	28.8724	77.4663	-2.67504	0.590225	-4.53223	5.83634e-06	0.000499303	Down
ENSG00000179083	FAM133A	1785	1453	75	114	76	395	468	2215.06	610.096	136.114	172.056	142.826	155.998	365.197	542.478	-2.67735	0.600705	-4.45702	8.31077e-06	0.000627635	Down
ENSG00000261786	RP4-555D20.2	1022	4795	210	193	113	136	228	1268.23	2013.36	381.12	291.288	212.359	53.7106	177.916	628.283	-2.6799	0.633153	-4.23262	2.30985e-05	0.00133127	Down
ENSG00000189419	SPATA41	85	755	19	13	28	50	27	105.479	317.015	34.4823	19.6205	52.6199	19.7465	21.069	81.4331	-2.68578	0.610059	-4.40249	1.07016e-05	0.000776076	Down
ENSG00000163132	MSX1	1173	2480	96	58	138	273	323	1455.61	1041.32	174.226	87.5374	259.341	107.816	252.048	482.557	-2.68931	0.530808	-5.06645	4.053e-07	7.8553e-05	Down
ENSG00000143590	EFNA3	1623	3677	209	186	146	125	268	2014.03	1543.92	379.306	280.723	274.375	49.3663	209.13	678.693	-2.69858	0.633563	-4.25936	2.05011e-05	0.00122342	Down
ENSG00000261643	RP11-529E10.6	121	788	30	19	17	59	40	150.152	330.871	54.4458	28.6761	31.9478	23.3009	31.2134	92.9439	-2.71437	0.528236	-5.13855	2.76867e-07	5.94477e-05	Down
ENSG00000267940	RP11-290F24.6	55	1303	29	37	20	51	40	68.251	547.113	52.6309	55.8428	37.5857	20.1415	31.2134	116.111	-2.71789	0.702362	-3.86965	0.000108994	0.0039261	Down
ENSG00000113262	GRM6	49	166	3	3	5	11	22	60.8055	69.7013	5.44458	4.5278	9.39642	4.34424	17.1674	24.4839	-2.73049	0.685003	-3.9861	6.71676e-05	0.00278079	Down
ENSG00000267248	CTD-2319I12.4	77	1129	16	18	25	137	36	95.5515	474.053	29.0377	27.1668	46.9821	54.1055	28.092	107.855	-2.73218	0.633431	-4.3133	1.60838e-05	0.001033	Down
ENSG00000181019	NQO1	2393	36080	539	1026	563	1943	2023	2969.54	15149.5	978.209	1548.51	1058.04	767.35	1578.62	3435.68	-2.74919	0.60058	-4.57755	4.70451e-06	0.000427525	Down
ENSG00000136367	ZFHX2	728	3708	109	112	139	201	158	903.396	1556.94	197.82	169.038	261.22	79.3811	123.293	470.156	-2.758	0.527991	-5.22358	1.75498e-07	4.46928e-05	Down
ENSG00000237977	EIF4HP2	244	740	23	22	25	103	66	302.786	310.716	41.7418	33.2039	46.9821	40.6779	51.5021	118.23	-2.76163	0.396707	-6.96139	3.36928e-12	9.22383e-09	Down
ENSG00000269089	AP003733.1	39	305	10	3	3	29	19	48.3962	128.066	18.1486	4.5278	5.63785	11.453	14.8264	33.0079	-2.76831	0.668348	-4.14201	3.44269e-05	0.00173729	Down
ENSG00000237101	RP11-365O16.6	33	308	6	7	2	34	15	40.9506	129.325	10.8892	10.5649	3.75857	13.4276	11.705	31.5173	-2.8146	0.657759	-4.27907	1.87674e-05	0.00114492	Down
ENSG00000271858	XXcos-LUCA11.4	48	226	5	2	8	16	18	59.5645	94.8945	9.0743	3.01853	15.0343	6.31889	14.046	28.8501	-2.82008	0.647108	-4.35798	1.3127e-05	0.000887325	Down
ENSG00000264608	RP11-192H23.8	297	1287	25	23	37	66	138	368.556	540.395	45.3715	34.7131	69.5335	26.0654	107.686	170.331	-2.82138	0.591271	-4.77172	1.82657e-06	0.00022791	Down
ENSG00000228109	MFI2-AS1	913	1814	86	64	58	149	238	1132.97	761.675	156.078	96.593	108.998	58.8447	185.72	357.268	-2.83108	0.517793	-5.46759	4.56199e-08	1.69343e-05	Down
ENSG00000174332	GLIS1	72	900	18	17	24	22	36	89.3468	377.898	32.6675	25.6575	45.1028	8.68848	28.092	86.7791	-2.83116	0.685992	-4.1271	3.67365e-05	0.00184111	Down
ENSG00000271769	RP11-216P16.2	220	537	28	16	11	38	58	273.004	225.479	50.8161	24.1483	20.6721	15.0074	45.2594	93.4838	-2.84114	0.567206	-5.00901	5.47111e-07	9.64916e-05	Down
ENSG00000262712	RP11-295D4.1	35	233	2	8	8	16	8	43.4325	97.8337	3.62972	12.0741	15.0343	6.31889	6.24268	26.3666	-2.84445	0.66326	-4.28859	1.79807e-05	0.00111557	Down
ENSG00000131480	AOC2	81	1126	31	15	22	65	36	100.515	472.793	56.2606	22.639	41.3442	25.6705	28.092	106.759	-2.84506	0.636564	-4.46941	7.84361e-06	0.00060693	Down
ENSG00000148773	MKI67	16	221	2	3	5	14	11	19.8548	92.795	3.62972	4.5278	9.39642	5.52903	8.58368	20.6166	-2.8507	0.741289	-3.84559	0.000120261	0.00416745	Down
ENSG00000261659	LA16c-313D11.12	33	166	2	1	5	11	14	40.9506	69.7013	3.62972	1.50927	9.39642	4.34424	10.9247	20.0652	-2.90454	0.722284	-4.02132	5.78725e-05	0.00251981	Down
ENSG00000225872	AC002398.5	61	425	7	7	11	54	11	75.6966	178.452	12.704	10.5649	20.6721	21.3263	8.58368	46.8571	-2.90664	0.603101	-4.8195	1.43921e-06	0.000197	Down
ENSG00000123689	G0S2	104	896	25	12	9	55	55	129.057	376.219	45.3715	18.1112	16.9136	21.7212	42.9184	92.9016	-2.92117	0.612059	-4.7727	1.81773e-06	0.00022791	Down
ENSG00000132002	DNAJB1	6396	114456	1415	2036	2089	7945	4172	7936.98	48058.6	2568.03	3072.87	3925.82	3137.72	3255.56	10279.4	-2.94041	0.594783	-4.94366	7.66691e-07	0.000119087	Down
ENSG00000267890	CTD-2126E3.4	481	994	53	20	44	34	74	596.886	417.368	96.1875	30.1853	82.6885	13.4276	57.7448	184.927	-2.94497	0.664709	-4.43046	9.40309e-06	0.000691064	Down
ENSG00000213700	RPL17P50	33	588	12	11	3	35	24	40.9506	246.894	21.7783	16.6019	5.63785	13.8226	18.728	52.059	-2.9471	0.70696	-4.16869	3.0636e-05	0.00162854	Down
ENSG00000216901	AL022393.7	306	1069	13	39	28	156	63	379.724	448.859	23.5932	58.8614	52.6199	61.6092	49.1611	153.49	-2.94987	0.462606	-6.37664	1.81014e-10	3.04953e-07	Down
ENSG00000248367	CTB-129O4.1	350	588	24	18	35	49	55	434.325	246.894	43.5566	27.1668	65.7749	19.3516	42.9184	125.712	-2.95375	0.553475	-5.33674	9.46341e-08	2.80079e-05	Down
ENSG00000156463	SH3RF2	121	464	13	12	19	7	17	150.152	194.828	23.5932	18.1112	35.7064	2.76451	13.2657	62.6316	-2.95527	0.72158	-4.09555	4.21168e-05	0.00204978	Down
ENSG00000167476	JSRP1	29	143	2	7	3	5	6	35.9869	60.0439	3.62972	10.5649	5.63785	1.97465	4.68201	17.5028	-2.95762	0.725794	-4.07501	4.60127e-05	0.00217651	Down
ENSG00000159625	CCDC135	19	181	4	2	4	10	7	23.5776	75.9996	7.25944	3.01853	7.51713	3.94931	5.46234	18.112	-2.95851	0.717187	-4.12516	3.70477e-05	0.00185247	Down
ENSG00000182264	IZUMO1	35	99	1	2	4	7	9	43.4325	41.5688	1.81486	3.01853	7.51713	2.76451	7.02301	15.3056	-2.97497	0.711611	-4.18062	2.90721e-05	0.00156439	Down
ENSG00000227028	SLC8A1-AS1	43	69	4	2	0	15	4	53.3599	28.9722	7.25944	3.01853	0	5.92396	3.12134	14.5222	-2.97705	0.772272	-3.85493	0.000115765	0.0040827	Down
ENSG00000221946	FXYD7	12407	15526	1054	585	833	1633	1570	15396.2	6519.17	1912.86	882.921	1565.44	644.922	1225.13	4020.95	-2.97708	0.543848	-5.4741	4.39737e-08	1.68959e-05	Down
ENSG00000269387	RP11-298J23.8	177	237	11	10	9	13	36	219.644	99.5132	19.9634	15.0927	16.9136	5.1341	28.092	57.7648	-2.9933	0.656332	-4.56066	5.09941e-06	0.000452155	Down
ENSG00000259387	ADAMTS7P2	33	78	2	2	4	5	5	40.9506	32.7512	3.62972	3.01853	7.51713	1.97465	3.90167	13.3919	-2.99362	0.719058	-4.16325	3.13743e-05	0.00164779	Down
ENSG00000102886	GDPD3	125	2173	21	19	14	142	149	155.116	912.415	38.112	28.6761	26.31	56.0802	116.27	190.426	-3.00833	0.724445	-4.1526	3.28715e-05	0.00170194	Down
ENSG00000255384	RP11-770J1.4	73	478	17	4	8	24	22	90.5878	200.706	30.8526	6.03706	15.0343	9.47834	17.1674	52.8376	-3.01221	0.64327	-4.68266	2.83178e-06	0.000306372	Down
ENSG00000272541	XXbac-BPGBPG55C20.1	114	965	15	9	15	80	58	141.466	405.191	27.2229	13.5834	28.1893	31.5945	45.2594	98.9295	-3.02145	0.589026	-5.12958	2.90396e-07	6.05711e-05	Down
ENSG00000204839	MROH6	241	2093	22	22	39	134	145	299.064	878.824	39.9269	33.2039	73.2921	52.9207	113.149	212.911	-3.02402	0.607074	-4.9813	6.31586e-07	0.000102462	Down
ENSG00000260647	RP1-178F10.1	26	67	0	2	1	8	6	32.2641	28.1324	0	3.01853	1.87928	3.15945	4.68201	10.448	-3.02724	0.793623	-3.81446	0.000136482	0.00459859	Down
ENSG00000230177	RP5-1112D6.4	63	455	11	8	14	18	9	78.1785	191.049	19.9634	12.0741	26.31	7.10875	7.02301	48.8152	-3.03536	0.660604	-4.59482	4.33125e-06	0.000405379	Down
ENSG00000187017	ESPN	31	278	2	3	10	19	6	38.4688	116.729	3.62972	4.5278	18.7928	7.50368	4.68201	27.7619	-3.03642	0.732337	-4.1462	3.38036e-05	0.00173054	Down
ENSG00000062524	LTK	218	989	17	19	38	23	44	270.522	415.268	30.8526	28.6761	71.4128	9.08341	34.3347	122.879	-3.07666	0.652538	-4.71491	2.41816e-06	0.000278737	Down
ENSG00000104899	AMH	300	787	12	11	21	44	101	372.278	330.451	21.7783	16.6019	39.465	17.377	78.8138	125.252	-3.08239	0.646379	-4.76871	1.85412e-06	0.00022791	Down
ENSG00000124721	DNAH8	64	48	1	2	2	9	11	79.4194	20.1546	1.81486	3.01853	3.75857	3.55438	8.58368	17.1863	-3.10136	0.790842	-3.9216	8.79638e-05	0.00335043	Down
ENSG00000226380	MIR29A	199	3598	21	61	25	62	242	246.945	1510.75	38.112	92.0652	46.9821	24.4857	188.841	306.883	-3.10636	0.780746	-3.97871	6.92901e-05	0.00283649	Down
ENSG00000272343	RP11-140I16.3	324	1217	33	41	12	57	85	402.061	511.003	59.8903	61.8799	22.5514	22.511	66.3284	163.746	-3.1171	0.561024	-5.55609	2.75892e-08	1.31354e-05	Down
ENSG00000227740	RP11-318C24.2	68	254	9	2	3	13	20	84.3831	106.651	16.3337	3.01853	5.63785	5.1341	15.6067	33.8236	-3.11847	0.675882	-4.61392	3.95146e-06	0.000376265	Down
ENSG00000227388	RP11-112J3.16	78	577	10	8	6	49	30	96.7924	242.275	18.1486	12.0741	11.2757	19.3516	23.41	60.4753	-3.12265	0.566756	-5.50969	3.59473e-08	1.54093e-05	Down
ENSG00000272733	KB-208E9.1	44	899	3	17	8	21	50	54.6008	377.478	5.44458	25.6575	15.0343	8.29354	39.0167	75.0751	-3.12441	0.791876	-3.94559	7.96044e-05	0.00314696	Down
ENSG00000272821	CTA-384D8.36	690	4018	79	64	52	230	289	856.24	1687.11	143.374	96.593	97.7227	90.8341	225.517	456.77	-3.12603	0.521968	-5.98892	2.11242e-09	2.01149e-06	Down
ENSG00000241170	RP11-147I3.1	88	910	7	18	7	119	15	109.202	382.097	12.704	27.1668	13.155	46.9968	11.705	86.1466	-3.13541	0.695992	-4.50495	6.63883e-06	0.000534548	Down
ENSG00000273287	CTA-268H5.14	34	342	6	5	8	9	10	42.1916	143.601	10.8892	7.54633	15.0343	3.55438	7.80335	32.9458	-3.15717	0.697579	-4.5259	6.01396e-06	0.000508539	Down
ENSG00000238260	RP11-46F15.2	146	745	14	6	17	31	51	181.176	312.816	25.408	9.0556	31.9478	12.2429	39.7971	87.4918	-3.16505	0.618499	-5.11731	3.09924e-07	6.38817e-05	Down
ENSG00000267067	CTB-75G16.3	69	393	2	2	1	57	22	85.624	165.016	3.62972	3.01853	1.87928	22.511	17.1674	42.6922	-3.17802	0.805072	-3.9475	7.89713e-05	0.00313324	Down
ENSG00000253730	RP11-893F2.13	16	345	0	4	6	18	10	19.8548	144.861	0	6.03706	11.2757	7.10875	7.80335	28.1344	-3.19751	0.834172	-3.83316	0.000126509	0.00433842	Down
ENSG00000106631	MYL7	77	325	2	10	3	22	24	95.5515	136.463	3.62972	15.0927	5.63785	8.68848	18.728	40.5416	-3.20097	0.633352	-5.05401	4.32635e-07	8.13594e-05	Down
ENSG00000226332	RP11-157P1.4	78	557	3	6	6	16	47	96.7924	233.877	5.44458	9.0556	11.2757	6.31889	36.6757	57.0629	-3.20558	0.746772	-4.29258	1.76612e-05	0.00110199	Down
ENSG00000227053	RP11-395B7.4	81	466	10	6	14	4	12	100.515	195.667	18.1486	9.0556	26.31	1.57972	9.36401	51.5201	-3.20582	0.769678	-4.16515	3.11155e-05	0.00164207	Down
ENSG00000269925	RP3-467L1.6	26	279	0	5	2	15	15	32.2641	117.148	0	7.54633	3.75857	5.92396	11.705	25.4781	-3.20608	0.798241	-4.01642	5.90878e-05	0.00255243	Down
ENSG00000172771	EFCAB12	90	301	8	7	5	2	19	111.684	126.386	14.5189	10.5649	9.39642	0.789861	14.8264	41.1666	-3.22659	0.767629	-4.20332	2.6303e-05	0.0014733	Down
ENSG00000253230	LINC00599	5255	30194	450	456	744	118	1157	6521.08	12678.1	816.687	688.225	1398.19	46.6018	902.847	3293.1	-3.23339	0.787468	-4.10606	4.02463e-05	0.00197631	Down
ENSG00000273218	LLNLR-246C6.1	148	150	0	4	4	16	32	183.657	62.9831	0	6.03706	7.51713	6.31889	24.9707	41.6406	-3.24752	0.835446	-3.88717	0.000101418	0.00371432	Down
ENSG00000237575	PYY2	37	580	7	5	4	50	16	45.9143	243.535	12.704	7.54633	7.51713	19.7465	12.4854	49.9212	-3.24899	0.698917	-4.64861	3.34175e-06	0.000337271	Down
ENSG00000217889	KRT18P48	68	59	5	1	4	3	4	84.3831	24.7733	9.0743	1.50927	7.51713	1.18479	3.12134	18.7948	-3.25118	0.827372	-3.92952	8.51154e-05	0.00329931	Down
ENSG00000232833	FAM27E3	48	348	4	8	5	5	17	59.5645	146.121	7.25944	12.0741	9.39642	1.97465	13.2657	35.6651	-3.25455	0.720774	-4.51535	6.32121e-06	0.000518505	Down
ENSG00000259840	LA16c-380A1.1	438	167	13	10	20	5	45	543.527	70.1211	23.5932	15.0927	37.5857	1.97465	35.1151	103.858	-3.26979	0.849076	-3.851	0.000117638	0.00410253	Down
ENSG00000153404	PLEKHG4B	11	615	5	11	6	7	13	13.6502	258.231	9.0743	16.6019	11.2757	2.76451	10.1443	45.9631	-3.29158	0.854508	-3.85202	0.000117145	0.00409431	Down
ENSG00000273308	RP11-496H1.2	252	323	9	10	2	11	57	312.714	135.624	16.3337	15.0927	3.75857	4.34424	44.4791	76.0494	-3.2945	0.794014	-4.14917	3.33689e-05	0.00172361	Down
ENSG00000269908	RP11-1406H17.1	218	770	24	9	21	19	32	270.522	323.313	43.5566	13.5834	39.465	7.50368	24.9707	103.274	-3.30306	0.643706	-5.13133	2.87707e-07	6.05711e-05	Down
ENSG00000263235	RP11-461A8.4	33	155	3	2	3	6	8	40.9506	65.0825	5.44458	3.01853	5.63785	2.36958	6.24268	18.3923	-3.3033	0.68518	-4.82106	1.42794e-06	0.000196688	Down
ENSG00000271830	RP11-1C8.7	101	172	8	8	3	6	10	125.334	72.2206	14.5189	12.0741	5.63785	2.36958	7.80335	34.2797	-3.30945	0.685895	-4.82501	1.39998e-06	0.000194056	Down
ENSG00000100625	SIX4	86	1213	16	10	29	32	19	106.72	509.323	29.0377	15.0927	54.4992	12.6378	14.8264	106.02	-3.31596	0.713973	-4.64438	3.41095e-06	0.000341111	Down
ENSG00000261543	RP11-665J16.1	79	126	1	5	0	8	17	98.0333	52.9058	1.81486	7.54633	0	3.15945	13.2657	25.2465	-3.32499	0.818369	-4.06295	4.84566e-05	0.00226279	Down
ENSG00000206344	HCG27	164	533	7	8	7	56	40	203.512	223.8	12.704	12.0741	13.155	22.1161	31.2134	74.0821	-3.32537	0.531336	-6.25851	3.88682e-10	4.72918e-07	Down
ENSG00000181240	SLC25A41	317	3437	45	21	49	101	172	393.374	1443.15	81.6687	31.6946	92.0849	39.888	134.218	316.583	-3.32593	0.657672	-5.05712	4.25625e-07	8.10576e-05	Down
ENSG00000060566	CREB3L3	76	191	9	2	6	5	1	94.3105	80.1984	16.3337	3.01853	11.2757	1.97465	0.780335	29.6988	-3.33024	0.837428	-3.97675	6.98642e-05	0.00284934	Down
ENSG00000231563	RP11-245P10.4	98	329	10	7	6	5	16	121.611	138.143	18.1486	10.5649	11.2757	1.97465	12.4854	44.8861	-3.33529	0.686251	-4.86015	1.17294e-06	0.000168302	Down
ENSG00000137731	FXYD2	15	316	5	1	3	7	11	18.6139	132.684	9.0743	1.50927	5.63785	2.76451	8.58368	25.5525	-3.33791	0.822726	-4.05713	4.96797e-05	0.0022917	Down
ENSG00000111664	GNB3	281	2686	27	23	50	24	121	348.701	1127.82	49.0012	34.7131	93.9642	9.47834	94.4205	251.156	-3.35459	0.742532	-4.51777	6.24937e-06	0.000516481	Down
ENSG00000230825	AC005532.5	9	250	4	1	1	12	5	11.1684	104.972	7.25944	1.50927	1.87928	4.73917	3.90167	19.347	-3.37483	0.854568	-3.94917	7.84239e-05	0.00311928	Down
ENSG00000260084	RP11-615I2.1	85	64	3	2	0	14	10	105.479	26.8728	5.44458	3.01853	0	5.52903	7.80335	22.021	-3.3782	0.795914	-4.24442	2.19158e-05	0.00128523	Down
ENSG00000272568	CTB-113D17.1	167	828	16	3	8	101	25	207.235	347.667	29.0377	4.5278	15.0343	39.888	19.5084	94.6997	-3.37825	0.656727	-5.14407	2.68848e-07	5.88804e-05	Down
ENSG00000182586	LINC00334	39	84	3	0	2	8	4	48.3962	35.2705	5.44458	0	3.75857	3.15945	3.12134	14.1644	-3.38107	0.749692	-4.50995	6.48418e-06	0.000529888	Down
ENSG00000204657	OR2H2	16	161	2	1	1	8	6	19.8548	67.6018	3.62972	1.50927	1.87928	3.15945	4.68201	14.6166	-3.39299	0.792021	-4.28397	1.83589e-05	0.00113261	Down
ENSG00000188599	NPIPP1	1611	6570	60	50	77	494	544	1999.14	2758.66	108.892	75.4633	144.705	195.096	424.502	815.207	-3.39305	0.628208	-5.40116	6.62129e-08	2.07423e-05	Down
ENSG00000155749	ALS2CR12	55	551	5	12	5	22	19	68.251	231.358	9.0743	18.1112	9.39642	8.68848	14.8264	51.3865	-3.39752	0.628455	-5.40614	6.43969e-08	2.07423e-05	Down
ENSG00000185958	FAM186A	52	243	2	1	7	8	13	64.5283	102.033	3.62972	1.50927	13.155	3.15945	10.1443	28.3084	-3.39877	0.726257	-4.67984	2.87103e-06	0.000308228	Down
ENSG00000205018	RP11-830F9.6	29	266	1	6	1	2	13	35.9869	111.69	1.81486	9.0556	1.87928	0.789861	10.1443	24.4801	-3.40536	0.86515	-3.93616	8.27975e-05	0.00325556	Down
ENSG00000272832	RP11-91K8.5	11	163	1	1	1	7	6	13.6502	68.4416	1.81486	1.50927	1.87928	2.76451	4.68201	13.5345	-3.41503	0.849158	-4.02167	5.77879e-05	0.00251981	Down
ENSG00000143199	ADCY10	46	506	2	6	1	16	30	57.0827	212.463	3.62972	9.0556	1.87928	6.31889	23.41	44.8342	-3.42982	0.796538	-4.30591	1.66303e-05	0.00104737	Down
ENSG00000268945	CTD-2192J16.26	24	119	2	2	3	1	3	29.7823	49.9666	3.62972	3.01853	5.63785	0.394931	2.341	13.5387	-3.4324	0.820035	-4.18568	2.84314e-05	0.00154895	Down
ENSG00000256654	RP11-429A20.4	69	363	3	7	11	6	9	85.624	152.419	5.44458	10.5649	20.6721	2.36958	7.02301	40.5882	-3.43284	0.716258	-4.79274	1.64522e-06	0.000214476	Down
ENSG00000129437	KLK14	33	610	3	3	7	40	16	40.9506	256.131	5.44458	4.5278	13.155	15.7972	12.4854	49.7845	-3.44689	0.739133	-4.66343	3.10989e-06	0.000325884	Down
ENSG00000144410	CPO	9	507	2	1	5	14	17	11.1684	212.883	3.62972	1.50927	9.39642	5.52903	13.2657	36.7687	-3.45452	0.889112	-3.88535	0.000102181	0.00372978	Down
ENSG00000267612	CTD-3116E22.7	20	457	5	6	3	17	10	24.8186	191.888	9.0743	9.0556	5.63785	6.71382	7.80335	36.4274	-3.46592	0.736956	-4.70303	2.56333e-06	0.000286426	Down
ENSG00000267222	RP11-194N12.2	66	39	1	2	3	4	5	81.9013	16.3756	1.81486	3.01853	5.63785	1.57972	3.90167	16.3185	-3.48705	0.82005	-4.25224	2.11642e-05	0.00125275	Down
ENSG00000106211	HSPB1	5771	271822	917	2046	1613	3856	12469	7161.4	114135	1664.23	3087.96	3031.28	1522.85	9729.99	20047.5	-3.49103	0.832068	-4.1956	2.72145e-05	0.00150512	Down
ENSG00000261220	RP11-629O1.2	120	789	13	11	8	8	35	148.911	331.291	23.5932	16.6019	15.0343	3.15945	27.3117	80.8433	-3.49835	0.701066	-4.99005	6.03644e-07	0.000101986	Down
ENSG00000272361	GS1-166A23.2	71	489	13	6	3	18	13	88.1059	205.325	23.5932	9.0556	5.63785	7.10875	10.1443	49.8529	-3.49909	0.640328	-5.46454	4.64118e-08	1.69411e-05	Down
ENSG00000226979	LTA	35	296	4	1	0	14	14	43.4325	124.287	7.25944	1.50927	0	5.52903	10.9247	27.5631	-3.5134	0.803022	-4.37522	1.2131e-05	0.000835889	Down
ENSG00000213937	CLDN9	193	2058	7	12	42	106	52	239.499	864.128	12.704	18.1112	78.9299	41.8627	40.5774	185.116	-3.51898	0.694528	-5.06673	4.04712e-07	7.8553e-05	Down
ENSG00000170835	CEL	69	827	1	6	9	51	29	85.624	347.247	1.81486	9.0556	16.9136	20.1415	22.6297	71.918	-3.52553	0.73651	-4.7868	1.69457e-06	0.000218311	Down
ENSG00000241462	RP11-579O24.1	26	62	1	0	2	3	3	32.2641	26.033	1.81486	0	3.75857	1.18479	2.341	9.62805	-3.52613	0.836475	-4.21546	2.49267e-05	0.00141078	Down
ENSG00000181016	LSMEM1	114	2288	11	30	7	109	80	141.466	960.702	19.9634	45.278	13.155	43.0474	62.4268	183.72	-3.52749	0.726026	-4.85863	1.18201e-06	0.000168302	Down
ENSG00000266677	RP11-258F1.1	35	271	1	3	2	7	15	43.4325	113.789	1.81486	4.5278	3.75857	2.76451	11.705	25.9704	-3.54191	0.758369	-4.67043	3.00572e-06	0.000319554	Down
ENSG00000273483	RP4-671G15.2	99	934	11	1	4	48	42	122.852	392.175	19.9634	1.50927	7.51713	18.9567	32.7741	85.1067	-3.54411	0.770986	-4.59685	4.28917e-06	0.000403164	Down
ENSG00000272915	RP11-62J1.4	27	182	1	5	0	7	6	33.5051	76.4195	1.81486	7.54633	0	2.76451	4.68201	18.1046	-3.55291	0.779695	-4.55679	5.19404e-06	0.000456846	Down
ENSG00000267167	RP11-687F6.1	70	147	2	0	2	4	15	86.865	61.7234	3.62972	0	3.75857	1.57972	11.705	24.1802	-3.58138	0.837653	-4.2755	1.9071e-05	0.00115699	Down
ENSG00000271043	MTRNR2L2	1139	148	34	55	14	31	35	1413.42	62.1433	61.7052	83.0096	26.31	12.2429	27.3117	240.877	-3.58582	0.853838	-4.19964	2.67334e-05	0.00148979	Down
ENSG00000183793	NPIPA5	1515	5031	41	55	153	75	228	1880.01	2112.45	74.4092	83.0096	287.53	29.6198	177.916	663.563	-3.60153	0.698755	-5.15421	2.54699e-07	5.73697e-05	Down
ENSG00000083307	GRHL2	197	112	6	7	6	12	14	244.463	47.0274	10.8892	10.5649	11.2757	4.73917	10.9247	48.5548	-3.60184	0.695765	-5.17681	2.25707e-07	5.31527e-05	Down
ENSG00000161944	ASGR2	90	273	3	1	8	28	5	111.684	114.629	5.44458	1.50927	15.0343	11.0581	3.90167	37.6086	-3.60841	0.681408	-5.29553	1.18673e-07	3.33213e-05	Down
ENSG00000225849	MKRN7P	7	197	1	0	3	3	4	8.6865	82.7178	1.81486	0	5.63785	1.18479	3.12134	14.7376	-3.61381	0.936785	-3.85768	0.000114469	0.00405982	Down
ENSG00000247157	RP11-434C1.1	291	489	18	9	12	14	29	361.11	205.325	32.6675	13.5834	22.5514	5.52903	22.6297	94.7708	-3.62993	0.635181	-5.71479	1.09838e-08	6.87301e-06	Down
ENSG00000253636	RP11-531A24.5	165	1542	11	13	16	51	68	204.753	647.466	19.9634	19.6205	30.0685	20.1415	53.0627	142.154	-3.63638	0.613582	-5.92648	3.09503e-09	2.60946e-06	Down
ENSG00000250156	CTC-498M16.2	16	154	1	2	0	11	0	19.8548	64.6626	1.81486	3.01853	0	4.34424	0	13.385	-3.64501	0.941462	-3.87165	0.000108102	0.00390683	Down
ENSG00000203614	AL512652.1	104	626	7	3	9	37	22	129.057	262.849	12.704	4.5278	16.9136	14.6124	17.1674	65.4044	-3.65395	0.578724	-6.31382	2.72237e-10	3.97484e-07	Down
ENSG00000249106	RP11-806K15.1	95	511	9	5	4	1	19	117.888	214.562	16.3337	7.54633	7.51713	0.394931	14.8264	54.1527	-3.67788	0.82019	-4.48418	7.31943e-06	0.000580807	Down
ENSG00000169203	RP11-231C14.4	349	965	12	19	17	53	56	433.084	405.191	21.7783	28.6761	31.9478	20.9313	43.6987	140.758	-3.69112	0.461403	-7.99977	1.24654e-15	9.10019e-12	Down
ENSG00000204092	LINC00951	60	1918	16	12	6	10	66	74.4557	805.343	29.0377	18.1112	11.2757	3.94931	51.5021	141.954	-3.70464	0.851823	-4.34908	1.36712e-05	0.000907193	Down
ENSG00000224376	AC017104.6	31	615	4	5	4	5	21	38.4688	258.231	7.25944	7.54633	7.51713	1.97465	16.387	48.1977	-3.70573	0.804107	-4.60851	4.05565e-06	0.000382857	Down
ENSG00000197723	HSPB9	11	196	0	1	0	8	6	13.6502	82.2979	0	1.50927	0	3.15945	4.68201	15.0427	-3.72252	0.931191	-3.99759	6.39905e-05	0.00270551	Down
ENSG00000160868	CYP3A4	13	92	1	0	0	5	2	16.1321	38.6296	1.81486	0	0	1.97465	1.56067	8.58741	-3.72476	0.922844	-4.03617	5.43302e-05	0.00240868	Down
ENSG00000227617	CERS6-AS1	26	79	0	0	1	3	5	32.2641	33.1711	0	0	1.87928	1.18479	3.90167	10.343	-3.72844	0.886469	-4.20595	2.5999e-05	0.00146001	Down
ENSG00000201136	RNU6-353P	67	244	5	1	2	2	13	83.1422	102.452	9.0743	1.50927	3.75857	0.789861	10.1443	30.1244	-3.73324	0.801416	-4.65831	3.18816e-06	0.000330246	Down
ENSG00000244040	IL12A-AS1	32	322	3	3	4	4	9	39.7097	135.204	5.44458	4.5278	7.51713	1.57972	7.02301	28.7151	-3.73387	0.741067	-5.0385	4.69186e-07	8.67664e-05	Down
ENSG00000119547	ONECUT2	404	623	4	15	31	6	12	501.335	261.59	7.25944	22.639	58.2578	2.36958	9.36401	123.259	-3.74184	0.837347	-4.46868	7.87033e-06	0.00060693	Down
ENSG00000269873	CTD-2587H19.3	16	79	1	0	0	3	3	19.8548	33.1711	1.81486	0	0	1.18479	2.341	8.33808	-3.75103	0.910337	-4.12048	3.78076e-05	0.00188616	Down
ENSG00000088340	FER1L4	105	1114	10	4	19	26	24	130.297	467.754	18.1486	6.03706	35.7064	10.2682	18.728	98.1343	-3.76568	0.684678	-5.49993	3.79943e-08	1.54095e-05	Down
ENSG00000261015	RP1-90J20.11	1151	3944	70	45	61	255	152	1428.31	1656.03	127.04	67.917	114.636	100.707	118.611	516.179	-3.76588	0.393485	-9.57059	1.06299e-21	1.16403e-17	Down
ENSG00000255823	MTRNR2L8	2349	80	66	69	20	45	52	2914.94	33.591	119.781	104.139	37.5857	17.7719	40.5774	466.912	-3.79523	0.929866	-4.08148	4.47491e-05	0.00212592	Down
ENSG00000242791	RP11-651P23.5	59	360	7	0	3	13	10	73.2148	151.159	12.704	0	5.63785	5.1341	7.80335	36.5219	-3.79984	0.720796	-5.27173	1.35147e-07	3.74665e-05	Down
ENSG00000228278	ORM2	18	81	0	0	2	4	1	22.3367	34.0109	0	0	3.75857	1.57972	0.780335	8.92374	-3.80124	0.908999	-4.18179	2.89226e-05	0.00156018	Down
ENSG00000272707	RP11-534C12.1	13	167	1	2	1	1	4	16.1321	70.1211	1.81486	3.01853	1.87928	0.394931	3.12134	13.7832	-3.80616	0.887899	-4.2867	1.81348e-05	0.00112195	Down
ENSG00000260990	RP3-518E13.2	22	70	1	0	0	1	4	27.3004	29.3921	1.81486	0	0	0.394931	3.12134	8.86052	-3.80821	0.946528	-4.02335	5.73755e-05	0.00251316	Down
ENSG00000172232	AZU1	80	175	4	5	2	2	7	99.2742	73.4802	7.25944	7.54633	3.75857	0.789861	5.46234	28.2244	-3.8133	0.731039	-5.21628	1.82554e-07	4.57395e-05	Down
ENSG00000242598	MED28P8	71	197	0	1	4	1	12	88.1059	82.7178	0	1.50927	7.51713	0.394931	9.36401	27.087	-3.81418	0.901033	-4.23311	2.30479e-05	0.00133127	Down
ENSG00000234019	RP11-236P24.3	11	70	0	0	0	3	2	13.6502	29.3921	0	0	0	1.18479	1.56067	6.54111	-3.83823	0.999427	-3.84043	0.000122817	0.00424263	Down
ENSG00000021488	SLC7A9	11	430	1	6	2	8	6	13.6502	180.551	1.81486	9.0556	3.75857	3.15945	4.68201	30.9532	-3.85436	0.850377	-4.53254	5.82794e-06	0.000499303	Down
ENSG00000224731	AC016716.2	214	269	0	1	6	2	29	265.559	112.95	0	1.50927	11.2757	0.789861	22.6297	59.2447	-3.85617	0.960003	-4.01683	5.89868e-05	0.00255243	Down
ENSG00000073605	GSDMB	897	10922	93	70	81	296	354	1113.11	4586.01	168.782	105.649	152.222	116.899	276.238	931.273	-3.86327	0.599441	-6.44478	1.15768e-10	2.30495e-07	Down
ENSG00000261386	CTD-2012K14.6	107	533	1	2	6	25	25	132.779	223.8	1.81486	3.01853	11.2757	9.87327	19.5084	57.4385	-3.86572	0.699823	-5.52385	3.31647e-08	1.48233e-05	Down
ENSG00000260011	RP13-20L14.1	69	468	4	2	2	11	22	85.624	196.507	7.25944	3.01853	3.75857	4.34424	17.1674	45.3828	-3.87631	0.717712	-5.40093	6.62966e-08	2.07423e-05	Down
ENSG00000249790	RP11-20D14.6	850	17	26	12	2	9	25	1054.79	7.13808	47.1863	18.1112	3.75857	3.55438	19.5084	164.864	-3.90623	1.00215	-3.89784	9.70541e-05	0.00359051	Down
ENSG00000232224	LINC00202-1	618	1349	14	24	6	5	93	766.894	566.428	25.408	36.2224	11.2757	1.97465	72.5711	211.539	-3.93256	0.830628	-4.73444	2.19656e-06	0.00025864	Down
ENSG00000220201	ZGLP1	289	3327	19	15	19	44	136	358.628	1396.96	34.4823	22.639	35.7064	17.377	106.125	281.703	-3.93696	0.723043	-5.44498	5.18107e-08	1.79497e-05	Down
ENSG00000221083	SNORA77	37	51	0	0	1	0	4	45.9143	21.4142	0	0	1.87928	0	3.12134	10.3327	-3.94113	1.01682	-3.87593	0.000106217	0.00384506	Down
ENSG00000143556	S100A7	5	139	0	1	1	0	2	6.20464	58.3643	0	1.50927	1.87928	0	1.56067	9.93117	-3.95072	1.04187	-3.79196	0.000149462	0.00496717	Down
ENSG00000273233	RP11-713D19.1	30	237	2	1	1	0	8	37.2278	99.5132	3.62972	1.50927	1.87928	0	6.24268	21.4289	-3.9565	0.915437	-4.32198	1.54632e-05	0.000998999	Down
ENSG00000235888	AF064858.8	6	560	0	4	1	17	8	7.44557	235.137	0	6.03706	1.87928	6.71382	6.24268	37.6365	-3.96424	0.947668	-4.18315	2.87492e-05	0.00155466	Down
ENSG00000158815	FGF17	905	9764	37	42	135	64	248	1123.04	4099.78	67.1498	63.3892	253.703	25.2756	193.523	832.265	-3.9784	0.764897	-5.20122	1.97985e-07	4.81787e-05	Down
ENSG00000109758	HGFAC	159	1202	8	10	10	13	44	197.308	504.704	14.5189	15.0927	18.7928	5.1341	34.3347	112.841	-3.97874	0.676508	-5.88129	4.07091e-09	2.87603e-06	Down
ENSG00000203711	C6orf99	27	71	0	1	0	1	4	33.5051	29.812	0	1.50927	0	0.394931	3.12134	9.76323	-3.98882	0.929654	-4.29065	1.78151e-05	0.00110843	Down
ENSG00000272434	RP13-131K19.6	18	115	1	1	1	4	1	22.3367	48.287	1.81486	1.50927	1.87928	1.57972	0.780335	11.1696	-4.00196	0.831589	-4.81243	1.49108e-06	0.000201581	Down
ENSG00000251655	PRB1	22	67	0	1	0	0	3	27.3004	28.1324	0	1.50927	0	0	2.341	8.46902	-4.00657	1.00456	-3.98839	6.65221e-05	0.00276699	Down
ENSG00000273100	RP11-302L19.3	235	128	1	0	8	11	16	291.618	53.7455	1.81486	0	15.0343	4.34424	12.4854	54.1489	-4.01225	0.873457	-4.59353	4.35804e-06	0.00040615	Down
ENSG00000250397	RP11-1391J7.1	99	701	8	3	11	10	12	122.852	294.341	14.5189	4.5278	20.6721	3.94931	9.36401	67.175	-4.01997	0.679162	-5.91902	3.23874e-09	2.60946e-06	Down
ENSG00000258647	LINC00930	6	856	3	3	4	27	7	7.44557	359.423	5.44458	4.5278	7.51713	10.6631	5.46234	57.212	-4.04651	0.891426	-4.53936	5.64246e-06	0.000486518	Down
ENSG00000226396	RPS14P3	51	746	6	9	5	8	10	63.2873	313.236	10.8892	13.5834	9.39642	3.15945	7.80335	60.1936	-4.04973	0.716197	-5.65449	1.56314e-08	8.93775e-06	Down
ENSG00000224003	CTA-407F11.6	99	109	1	2	0	11	9	122.852	45.7677	1.81486	3.01853	0	4.34424	7.02301	26.4029	-4.04981	0.76385	-5.30184	1.14643e-07	3.26076e-05	Down
ENSG00000204388	HSPA1B	3277	67966	263	301	518	1411	1740	4066.52	28538	477.308	454.289	973.469	557.247	1357.78	5203.52	-4.05105	0.687331	-5.89389	3.77201e-09	2.75369e-06	Down
ENSG00000268747	CTD-3030D20.1	4	132	1	1	0	1	1	4.96371	55.4251	1.81486	1.50927	0	0.394931	0.780335	9.26974	-4.05277	1.01697	-3.98515	6.74388e-05	0.00278162	Down
ENSG00000260981	RP11-315A16.1	10	159	0	0	0	2	5	12.4093	66.762	0	0	0	0.789861	3.90167	11.9804	-4.05769	1.00967	-4.01882	5.84911e-05	0.00253666	Down
ENSG00000151360	ALLC	9	416	0	1	5	0	3	11.1684	174.673	0	1.50927	9.39642	0	2.341	28.4412	-4.0606	1.04524	-3.88485	0.000102395	0.00373138	Down
ENSG00000267733	RP11-64C12.3	24	86	0	1	2	3	0	29.7823	36.1103	0	1.50927	3.75857	1.18479	0	10.335	-4.06246	0.899183	-4.51795	6.24424e-06	0.000516481	Down
ENSG00000227078	AC004448.2	49	322	1	2	1	2	14	60.8055	135.204	1.81486	3.01853	1.87928	0.789861	10.9247	30.6338	-4.07199	0.838136	-4.85839	1.18344e-06	0.000168302	Down
ENSG00000237805	AC015849.2	75	876	0	2	4	3	33	93.0696	367.821	0	3.01853	7.51713	1.18479	25.751	71.1946	-4.07271	0.946843	-4.30136	1.69753e-05	0.00106222	Down
ENSG00000171790	SLFNL1	29	954	8	2	8	14	10	35.9869	400.572	14.5189	3.01853	15.0343	5.52903	7.80335	68.9233	-4.0832	0.800084	-5.10347	3.3349e-07	6.7007e-05	Down
ENSG00000204389	HSPA1A	4490	136560	659	392	477	4086	3171	5571.77	57339.8	1195.99	591.632	896.418	1613.69	2474.44	9954.82	-4.10293	0.737182	-5.5657	2.61107e-08	1.27078e-05	Down
ENSG00000228877	RP11-473E2.4	28	52	1	1	0	2	1	34.746	21.8341	1.81486	1.50927	0	0.789861	0.780335	8.78206	-4.11812	0.891249	-4.62062	3.82599e-06	0.000369132	Down
ENSG00000215274	GAGE10	9	294	0	1	0	0	7	11.1684	123.447	0	1.50927	0	0	5.46234	20.2267	-4.1578	1.06906	-3.88922	0.000100565	0.00368924	Down
ENSG00000173110	HSPA6	24	4809	3	9	3	84	111	29.7823	2019.24	5.44458	13.5834	5.63785	33.1742	86.6171	313.354	-4.16535	0.989321	-4.21032	2.55014e-05	0.00143944	Down
ENSG00000267388	AF038458.5	27	639	6	2	3	10	8	33.5051	268.308	10.8892	3.01853	5.63785	3.94931	6.24268	47.3643	-4.20616	0.770918	-5.45604	4.86879e-08	1.71986e-05	Down
ENSG00000090920	FCGBP	79	31761	35	107	93	474	496	98.0333	13336	63.5201	161.491	174.773	187.197	387.046	2058.3	-4.28616	0.928886	-4.6143	3.94414e-06	0.000376265	Down
ENSG00000251603	RP11-164P12.4	52	120	2	2	1	4	2	64.5283	50.3865	3.62972	3.01853	1.87928	1.57972	1.56067	18.0832	-4.29599	0.714095	-6.016	1.78784e-09	1.82257e-06	Down
ENSG00000271192	RP4-555D20.3	21	28	1	0	0	0	0	26.0595	11.7568	1.81486	0	0	0	0	5.6616	-4.30745	1.09812	-3.92257	8.76106e-05	0.00334862	Down
ENSG00000188508	KRTDAP	26	56	0	1	0	0	2	32.2641	23.5137	0	1.50927	0	0	1.56067	8.40682	-4.31134	0.994855	-4.33364	1.46662e-05	0.000953131	Down
ENSG00000263938	RP11-579O24.3	66	30	2	0	1	2	1	81.9013	12.5966	3.62972	0	1.87928	0.789861	0.780335	14.511	-4.31486	0.930423	-4.63753	3.52596e-06	0.00035101	Down
ENSG00000237851	RP1-67K17.4	21	72	0	1	0	0	2	26.0595	30.2319	0	1.50927	0	0	1.56067	8.48019	-4.34033	0.990954	-4.37995	1.18704e-05	0.000827944	Down
ENSG00000179111	HES7	106	384	3	4	6	6	8	131.538	161.237	5.44458	6.03706	11.2757	2.36958	6.24268	46.3064	-4.35192	0.613462	-7.09403	1.30262e-12	4.07554e-09	Down
ENSG00000235690	CUBNP3	44	35	0	1	0	4	0	54.6008	14.696	0	1.50927	0	1.57972	0	10.3408	-4.35269	1.00098	-4.34844	1.37108e-05	0.000907193	Down
ENSG00000254288	RP11-6I2.3	12	76	0	1	0	0	1	14.8911	31.9114	0	1.50927	0	0	0.780335	7.01317	-4.35999	1.03569	-4.20973	2.55671e-05	0.00143944	Down
ENSG00000213060	RP4-612B18.3	5	125	1	0	0	0	1	6.20464	52.4859	1.81486	0	0	0	0.780335	8.7551	-4.39573	1.07653	-4.08324	4.44113e-05	0.00211446	Down
ENSG00000265282	RP11-269G24.4	24	27	0	0	1	0	0	29.7823	11.337	0	0	1.87928	0	0	6.14264	-4.40852	1.09251	-4.03523	5.45496e-05	0.00241352	Down
ENSG00000224822	THRB-IT1	133	149	1	0	4	0	7	165.043	62.5632	1.81486	0	7.51713	0	5.46234	34.6287	-4.41305	0.94254	-4.68208	2.83976e-06	0.000306372	Down
ENSG00000259946	RP11-490G2.2	124	199	2	0	3	1	10	153.875	83.5575	3.62972	0	5.63785	0.394931	7.80335	36.4141	-4.42165	0.852405	-5.18726	2.1341e-07	5.08032e-05	Down
ENSG00000273407	RP11-757A13.1	11	167	1	0	0	5	0	13.6502	70.1211	1.81486	0	0	1.97465	0	12.5087	-4.44159	0.996704	-4.45627	8.33964e-06	0.000627651	Down
ENSG00000174837	EMR1	7	707	0	1	1	6	13	8.6865	296.86	0	1.50927	1.87928	2.36958	10.1443	45.9213	-4.44954	0.987554	-4.50562	6.61789e-06	0.000534548	Down
ENSG00000186847	KRT14	2	88	0	0	0	1	0	2.48186	36.9501	0	0	0	0.394931	0	5.68955	-4.45591	1.15405	-3.8611	0.000112877	0.00402445	Down
ENSG00000236710	AC108448.2	14	483	0	1	1	0	9	17.373	202.805	0	1.50927	1.87928	0	7.02301	32.9414	-4.46285	1.02518	-4.35325	1.34133e-05	0.00090389	Down
ENSG00000236117	RP4-754E20__A.5	19	105	0	1	0	3	1	23.5776	44.0881	0	1.50927	0	1.18479	0.780335	10.1629	-4.47714	0.905403	-4.94491	7.61772e-07	0.000119087	Down
ENSG00000211892	IGHG4	2	233	0	1	0	2	2	2.48186	97.8337	0	1.50927	0	0.789861	1.56067	14.8822	-4.48786	1.04941	-4.27656	1.89804e-05	0.00115469	Down
ENSG00000244921	CTB-36O1.7	254	42	2	2	1	15	9	315.196	17.6353	3.62972	3.01853	1.87928	5.92396	7.02301	50.6151	-4.48934	0.856987	-5.23851	1.61876e-07	4.27137e-05	Down
ENSG00000243806	RPL7P18	142	250	0	0	3	0	11	176.212	104.972	0	0	5.63785	0	8.58368	42.2007	-4.50753	0.99585	-4.52632	6.00208e-06	0.000508539	Down
ENSG00000189001	SBSN	19	77	0	1	1	0	0	23.5776	32.3313	0	1.50927	1.87928	0	0	8.47107	-4.53055	1.0006	-4.52781	5.95969e-06	0.000507872	Down
ENSG00000230528	NOS2P3	1	997	2	0	1	7	12	1.24093	418.627	3.62972	0	1.87928	2.76451	9.36401	62.5008	-4.53492	1.05138	-4.31331	1.60829e-05	0.001033	Down
ENSG00000230027	RP11-550H2.2	3	160	0	0	0	0	2	3.72278	67.1819	0	0	0	0	1.56067	10.3522	-4.56419	1.11768	-4.08361	4.43408e-05	0.00211446	Down
ENSG00000267337	CTC-782O7.1	29	3	0	0	0	0	0	35.9869	1.25966	0	0	0	0	0	5.32094	-4.56988	1.19291	-3.83088	0.000127687	0.00435588	Down
ENSG00000169885	CALML6	78	297	0	5	1	4	7	96.7924	124.706	0	7.54633	1.87928	1.57972	5.46234	33.9952	-4.57239	0.730188	-6.26193	3.80245e-10	4.72918e-07	Down
ENSG00000271227	RP1-152L7.8	28	4	0	0	0	0	0	34.746	1.67955	0	0	0	0	0	5.20365	-4.60129	1.18928	-3.86898	0.000109293	0.00393043	Down
ENSG00000230162	RP11-97N5.2	13	165	0	1	0	2	2	16.1321	69.2814	0	1.50927	0	0.789861	1.56067	12.7533	-4.62314	0.934842	-4.94537	7.59984e-07	0.000119087	Down
ENSG00000261668	RP11-50D9.3	31	435	0	3	1	5	7	38.4688	182.651	0	4.5278	1.87928	1.97465	5.46234	33.5662	-4.62683	0.807985	-5.72638	1.02598e-08	6.80906e-06	Down
ENSG00000120149	MSX2	220	85	2	3	3	10	5	273.004	35.6904	3.62972	4.5278	5.63785	3.94931	3.90167	47.1916	-4.62799	0.758963	-6.09778	1.07553e-09	1.23368e-06	Down
ENSG00000211893	IGHG2	5	456	1	1	0	1	6	6.20464	191.469	1.81486	1.50927	0	0.394931	4.68201	29.4392	-4.64263	1.00401	-4.62407	3.76287e-06	0.000364649	Down
ENSG00000162006	MSLNL	73	11	0	1	1	0	0	90.5878	4.61876	0	1.50927	1.87928	0	0	14.085	-4.71536	1.07625	-4.38129	1.1798e-05	0.000827884	Down
ENSG00000129654	FOXJ1	145	7357	14	12	9	31	134	179.935	3089.11	25.408	18.1112	16.9136	12.2429	104.565	492.326	-4.74617	0.877141	-5.41095	6.26917e-08	2.07423e-05	Down
ENSG00000231852	CYP21A2	41	380	2	0	1	8	5	50.8781	159.557	3.62972	0	1.87928	3.15945	3.90167	31.8579	-4.75243	0.754622	-6.29776	3.01969e-10	4.13339e-07	Down
ENSG00000267535	LINC00868	4	117	0	0	0	0	1	4.96371	49.1268	0	0	0	0	0.780335	7.83869	-4.77282	1.11654	-4.27465	1.91437e-05	0.0011582	Down
ENSG00000232837	AF064858.7	40	801	2	3	1	0	11	49.6371	336.33	3.62972	4.5278	1.87928	0	8.58368	57.7982	-4.77364	0.926023	-5.15499	2.53643e-07	5.73697e-05	Down
ENSG00000269720	CTD-2521M24.5	5	177	1	0	0	0	1	6.20464	74.32	1.81486	0	0	0	0.780335	11.8743	-4.78045	1.06279	-4.49801	6.85934e-06	0.00055028	Down
ENSG00000238890	AC078917.1	14	181	0	0	1	0	2	17.373	75.9996	0	0	1.87928	0	1.56067	13.8304	-4.85845	0.998188	-4.86727	1.13152e-06	0.000164115	Down
ENSG00000211679	IGLC3	4	129	0	0	0	0	1	4.96371	54.1654	0	0	0	0	0.780335	8.5585	-4.87762	1.11262	-4.3839	1.16575e-05	0.000824953	Down
ENSG00000267568	RP11-87G24.3	42	397	3	1	2	0	2	52.119	166.695	5.44458	1.50927	3.75857	0	1.56067	33.0125	-4.90133	0.864595	-5.66893	1.43689e-08	8.5052e-06	Down
ENSG00000269679	AC018445.1	1	290	0	0	0	0	2	1.24093	121.767	0	0	0	0	1.56067	17.7956	-4.98995	1.13568	-4.39379	1.11392e-05	0.00079208	Down
ENSG00000271653	RP11-259K5.1	36	1971	1	3	1	28	21	44.6734	827.597	1.81486	4.5278	1.87928	11.0581	16.387	129.705	-5.00599	0.88984	-5.62572	1.84738e-08	1.00638e-05	Down
ENSG00000249856	CTD-2503O16.4	19	29	0	0	0	0	0	23.5776	12.1767	0	0	0	0	0	5.10777	-5.03171	1.1448	-4.39526	1.10641e-05	0.000789301	Down
ENSG00000273113	RP11-367H1.1	15	977	1	1	0	8	10	18.6139	410.23	1.81486	1.50927	0	3.15945	7.80335	63.3044	-5.10125	0.932647	-5.46965	4.50931e-08	1.69343e-05	Down
ENSG00000270863	RP11-434C1.3	223	55	0	1	0	0	7	276.727	23.0938	0	1.50927	0	0	5.46234	43.8275	-5.1688	1.03216	-5.00774	5.50726e-07	9.64916e-05	Down
ENSG00000268707	RP11-247A12.7	16	1279	3	4	2	4	5	19.8548	537.036	5.44458	6.03706	3.75857	1.57972	3.90167	82.516	-5.25753	0.874485	-6.01215	1.83081e-09	1.82257e-06	Down
ENSG00000188425	NANOS2	5	413	0	0	0	5	0	6.20464	173.413	0	0	0	1.97465	0	25.9418	-5.39504	1.07238	-5.03088	4.88222e-07	8.83682e-05	Down
ENSG00000266513	RP11-874J12.3	23	91	0	0	0	0	1	28.5413	38.2097	0	0	0	0	0.780335	9.64734	-5.43174	1.02073	-5.32145	1.02946e-07	2.96661e-05	Down
ENSG00000224153	RP11-433C9.2	31	772	1	1	1	0	4	38.4688	324.153	1.81486	1.50927	1.87928	0	3.12134	52.9923	-5.74295	0.909554	-6.31403	2.71867e-10	3.97484e-07	Down
ENSG00000164326	CARTPT	5797	4261	37	29	35	69	58	7193.66	1789.14	67.1498	43.7687	65.7749	27.2502	45.2594	1318.86	-6.12075	0.591565	-10.3467	4.33085e-25	9.485e-21	Down
ENSG00000230387	RP4-737E23.2	66	350	1	0	1	0	1	81.9013	146.96	1.81486	0	1.87928	0	0.780335	33.3337	-6.35074	0.837108	-7.58652	3.28608e-14	1.43937e-10	Down

## Sheet:  Maximum vs Minimum
Gene_ID	Gene_Name	E018_Raw.Read.Count	E019_Treatment_Raw.Read.Count	E075_Raw.Read.Count	E273_Treatment_Raw.Read.Count	E028_Raw.Read.Count	E115_Raw.Read.Count	Sample1.RNA_Raw.Read.Count	E006_Treatment_Raw.Read.Count	E135_Treatment_Raw.Read.Count	E018_Normalized.Read.Count	E019_Treatment_Normalized.Read.Count	E075_Normalized.Read.Count	E273_Treatment_Normalized.Read.Count	E028_Normalized.Read.Count	E115_Normalized.Read.Count	Sample1.RNA_Normalized.Read.Count	E006_Treatment_Normalized.Read.Count	E135_Treatment_Normalized.Read.Count	baseMean	log2FoldChange	lfcSE	stat	pvalue	padj	Regulation
ENSG00000181409	AATK	1385	13597	2140	1776	3900	4583	4115	62650	11102	2739.28	4594.31	3332.85	1633.5	6255.16	6094.86	6729.03	21623.3	7582.96	6731.7	1.54724	0.463252	3.33995	0.000837943	0.0286906	Up
ENSG00000107331	ABCA2	4379	32717	5671	5324	13795	15536	13299	236327	34496	8660.86	11054.8	8832.05	4896.83	22125.6	20661.1	21747.1	81567	23561.7	22567.4	1.88877	0.471615	4.0049	6.20428e-05	0.00472308	Up
ENSG00000141338	ABCA8	65	2201	168	304	1211	1472	617	30023	4535	128.558	743.7	261.644	279.608	1942.31	1957.59	1008.95	10362.3	3097.53	2198.02	2.99003	0.6035	4.95448	7.25252e-07	0.000201531	Up
ENSG00000107362	ABHD17B	244	3797	561	795	1370	1511	656	20436	3427	482.587	1282.97	873.705	731.213	2197.32	2009.45	1072.72	7053.37	2340.73	2004.9	1.6654	0.501488	3.32091	0.000897236	0.0300732	Up
ENSG00000260664	AC004158.3	44	689	97	148	309	230	115	1496	761	87.0239	232.807	151.068	136.125	495.601	305.873	188.053	516.336	519.783	292.519	1.34041	0.413737	3.23977	0.00119626	0.0371911	Up
ENSG00000225877	AC004603.4	7	75	11	49	116	44	16	705	220	13.8447	25.3419	17.1315	45.0685	186.051	58.5149	26.1639	243.327	150.266	85.0788	2.13804	0.571831	3.73894	0.000184799	0.0101673	Up
ENSG00000237166	AC007163.3	1	69	0	15	3	49	28	531	235	1.97782	23.3145	0	13.7965	4.81166	65.1643	45.7869	183.272	160.511	55.4039	2.53443	0.757795	3.34447	0.000824385	0.0284441	Up
ENSG00000218672	AC008060.7	0	41	3	6	12	12	55	417	33	0	13.8536	4.67222	5.51859	19.2466	15.9586	89.9385	143.925	22.5399	35.0726	2.64885	0.703197	3.76687	0.000165307	0.00939238	Up
ENSG00000226363	AC009336.24	0	3	0	0	2	2	2	114	22	0	1.01368	0	0	3.20777	2.65977	3.27049	39.3465	15.0266	7.16942	3.25462	0.874815	3.72035	0.000198943	0.0106654	Up
ENSG00000227544	AC018647.3	163	1482	155	484	1784	496	390	17275	3249	322.384	500.756	241.398	445.166	2861.33	659.622	637.746	5962.37	2219.15	1538.88	2.44691	0.561859	4.35503	1.33046e-05	0.00163787	Up
ENSG00000238018	AC093110.3	0	32	2	5	10	22	20	147	39	0	10.8125	3.11481	4.59882	16.0389	29.2574	32.7049	50.7363	26.638	19.3224	2.26196	0.598099	3.78192	0.000155623	0.0089959	Up
ENSG00000238217	AC093590.1	11	103	2	4	67	36	29	790	103	21.756	34.8028	3.11481	3.67906	107.46	47.8758	47.4221	272.664	70.3518	67.6808	2.38403	0.653343	3.64897	0.000263298	0.0129771	Up
ENSG00000231062	AC103563.9	1	15	1	0	35	13	14	228	19	1.97782	5.06838	1.55741	0	56.136	17.2885	22.8934	78.693	12.9775	21.8436	3.29225	0.703489	4.67988	2.87037e-06	0.000510763	Up
ENSG00000232504	AC105053.4	2	70	3	4	26	27	17	460	30	3.95563	23.6524	4.67222	3.67906	41.7011	35.9069	27.7992	158.766	20.4908	35.6249	2.20809	0.671419	3.2887	0.00100652	0.0326922	Up
ENSG00000268403	AC132192.1	2	3	1	1	3	4	5	77	21	3.95563	1.01368	1.55741	0.919765	4.81166	5.31953	8.17623	26.5761	14.3436	7.40818	2.373	0.738198	3.21459	0.00130632	0.0392426	Up
ENSG00000151726	ACSL1	349	4325	708	643	2210	2348	1167	31218	5582	690.258	1461.38	1102.64	591.409	3544.59	3122.57	1908.33	10774.7	3812.66	3000.95	2.1074	0.489419	4.30591	1.66298e-05	0.00188926	Up
ENSG00000154734	ADAMTS1	19	656	103	298	833	602	189	6787	3975	37.5785	221.657	160.413	274.09	1336.04	800.59	309.061	2342.5	2715.03	910.773	2.78403	0.581542	4.78732	1.6902e-06	0.000358591	Up
ENSG00000138316	ADAMTS14	6	62	1	29	49	38	53	811	364	11.8669	20.9493	1.55741	26.6732	78.5904	50.5356	86.668	279.912	248.622	89.4861	2.87425	0.608526	4.72329	2.32058e-06	0.000440956	Up
ENSG00000158859	ADAMTS4	119	1397	260	238	2702	1383	722	20063	3193	235.36	472.035	404.926	218.904	4333.7	1839.23	1180.65	6924.64	2180.9	1976.7	3.0614	0.497252	6.15663	7.43083e-10	2.96386e-06	Up
ENSG00000185736	ADARB2	143	1609	214	98	381	792	724	11497	1040	282.828	543.668	333.285	90.1369	611.081	1053.27	1183.92	3968.13	710.348	975.184	2.04209	0.570019	3.5825	0.000340327	0.0154958	Up
ENSG00000006831	ADIPOR2	1346	12104	1335	3165	3872	5560	3383	84884	11592	2662.14	4089.84	2079.14	2911.06	6210.25	7394.15	5532.03	29297.3	7917.65	7565.95	1.79764	0.498517	3.60597	0.000310994	0.014559	Up
ENSG00000026652	AGPAT4	1151	3943	1104	1194	2640	2373	2112	24424	3860	2276.47	1332.31	1719.38	1098.2	4234.26	3155.81	3453.64	8429.81	2636.48	3148.48	1.37854	0.40945	3.36681	0.000760428	0.0270807	Up
ENSG00000173209	AHSA2	210	1820	156	456	752	398	554	8447	2242	415.341	614.963	242.955	419.413	1206.12	529.294	905.926	2915.44	1531.35	975.644	1.62939	0.471919	3.45269	0.000555032	0.0224391	Up
ENSG00000126878	AIF1L	1101	15856	2701	4729	11893	6483	4480	99229	20292	2177.58	5357.61	4206.55	4349.57	19075	8621.64	7325.9	34248.3	13860	11024.7	1.91465	0.469186	4.0808	4.48815e-05	0.00372946	Up
ENSG00000111254	AKAP3	15	143	11	41	58	46	52	813	119	29.6672	48.3185	17.1315	37.7103	93.0254	61.1746	85.0327	280.603	81.2802	81.5492	1.70225	0.509564	3.3406	0.000835966	0.0286906	Up
ENSG00000225683	AL078585.1	0	45	2	0	20	20	9	534	26	0	15.2051	3.11481	0	32.0777	26.5977	14.7172	184.307	17.7587	32.642	2.65172	0.80179	3.30725	0.000942178	0.0313164	Up
ENSG00000236854	AL121656.5	0	0	0	2	14	4	2	74	9	0	0	0	1.83953	22.4544	5.31953	3.27049	25.5407	6.14724	7.17466	3.21572	0.845824	3.80188	0.000143602	0.00844797	Up
ENSG00000148218	ALAD	727	6523	1657	3492	4897	3767	3018	12373	12636	1437.87	2204.07	2580.62	3211.82	7854.23	5009.67	4935.17	4270.47	8630.73	4459.41	1.32981	0.357666	3.71801	0.000200796	0.0106786	Up
ENSG00000073331	ALPK1	19	206	41	38	52	143	43	441	343	37.5785	69.6057	63.8536	34.9511	83.4021	190.173	70.3155	152.209	234.278	104.041	1.41385	0.446019	3.16993	0.00152475	0.0430711	Up
ENSG00000165566	AMER2	1368	16016	2970	5728	7935	8229	4035	77270	19296	2705.65	5411.67	4625.5	5268.41	12726.8	10943.6	6598.21	26669.3	13179.7	9792.1	1.55599	0.418395	3.71896	0.000200049	0.0106786	Up
ENSG00000114019	AMOTL2	238	3416	715	1259	1985	1357	1367	18296	4490	470.72	1154.24	1113.55	1157.98	3183.72	1804.65	2235.38	6314.76	3066.79	2277.98	1.67339	0.431558	3.87755	0.000105515	0.00683207	Up
ENSG00000133805	AMPD3	126	1818	281	317	586	616	575	7541	984	249.205	614.287	437.631	291.565	939.878	819.208	940.266	2602.74	672.098	840.764	1.48647	0.459122	3.23763	0.00120527	0.0372085	Up
ENSG00000136859	ANGPTL2	115	998	395	231	925	362	310	4562	1813	227.449	337.216	615.175	212.466	1483.6	481.418	506.926	1574.55	1238.33	741.902	1.49881	0.471772	3.17698	0.00148815	0.042641	Up
ENSG00000154945	ANKRD40	371	6478	1474	4275	4520	4356	2056	29940	13411	733.77	2188.86	2295.62	3931.99	7249.57	5792.97	3362.06	10333.6	9160.07	5005.39	1.54393	0.46781	3.30034	0.000965684	0.031938	Up
ENSG00000011426	ANLN	165	7790	648	940	4327	7029	3530	105084	14207	326.34	2632.18	1009.2	864.579	6940.02	9347.75	5772.41	36269.2	9703.76	8096.16	3.11364	0.59021	5.27548	1.32412e-07	6.60174e-05	Up
ENSG00000151572	ANO4	127	1678	338	353	626	642	374	4822	1426	251.183	566.982	526.403	324.677	1004.03	853.785	611.582	1664.29	973.996	752.992	1.23461	0.388895	3.17467	0.00150009	0.0426765	Up
ENSG00000196975	ANXA4	153	2172	329	633	656	716	556	6541	2161	302.606	733.901	512.387	582.211	1052.15	952.197	909.196	2257.59	1476.02	975.362	1.2596	0.392419	3.20983	0.00132815	0.0397111	Up
ENSG00000143412	ANXA9	5	442	26	47	81	139	105	2033	343	9.88908	149.348	40.4926	43.2289	129.915	184.854	171.701	701.679	234.278	185.043	1.94876	0.615542	3.16593	0.00154589	0.0434832	Up
ENSG00000227757	AP000282.2	0	6	2	0	3	10	6	80	11	0	2.02735	3.11481	0	4.81166	13.2988	9.81147	27.6116	7.5133	7.57655	2.55962	0.761969	3.35922	0.000781633	0.0276322	Up
ENSG00000235878	AP001468.1	0	9	0	0	7	4	34	97	22	0	3.04103	0	0	11.2272	5.31953	55.5983	33.479	15.0266	13.7435	3.39373	0.788261	4.30534	1.6673e-05	0.00188926	Up
ENSG00000224795	AP003039.3	78	343	18	75	256	108	141	3550	548	154.27	115.897	28.0333	68.9823	410.595	143.627	230.57	1225.26	374.299	305.726	2.13454	0.579084	3.68606	0.000227753	0.0116352	Up
ENSG00000240583	AQP1	86	1087	94	373	2223	3322	339	14881	15517	170.092	367.288	146.396	343.072	3565.44	4417.87	554.348	5136.1	10598.5	2811.02	3.80572	0.573659	6.63411	3.2647e-11	2.17026e-07	Up
ENSG00000128805	ARHGAP22	340	1419	238	408	685	545	659	6831	1493	672.457	479.468	370.663	375.264	1098.66	724.787	1077.63	2357.68	1019.76	908.485	1.34221	0.398457	3.36853	0.000755704	0.0269607	Up
ENSG00000225485	ARHGAP23	1096	12005	2577	4923	3875	4960	4537	44172	11294	2167.69	4056.39	4013.44	4528	6215.06	6596.22	7419.11	15245.7	7714.11	6439.53	1.17665	0.377153	3.11982	0.00180963	0.0474861	Up
ENSG00000104728	ARHGEF10	263	2480	472	930	1282	1243	751	8714	3135	520.166	837.971	735.096	855.381	2056.18	1653.05	1228.07	3007.59	2141.29	1448.31	1.40394	0.340577	4.12225	3.75195e-05	0.00330971	Up
ENSG00000183111	ARHGEF37	168	2153	367	764	1450	1095	663	20815	4536	332.273	727.481	571.568	702.7	2325.64	1456.22	1084.17	7184.18	3098.21	1942.49	2.19358	0.507081	4.3259	1.51909e-05	0.00177165	Up
ENSG00000108381	ASPA	95	2295	351	492	3293	1630	836	32167	4574	187.893	775.461	546.65	452.524	5281.6	2167.71	1367.06	11102.3	3124.17	2778.37	2.92787	0.553656	5.28824	1.23496e-07	6.31506e-05	Up
ENSG00000064102	ASUN	30	672	161	178	332	275	171	2395	730	59.3345	227.063	250.742	163.718	532.49	365.718	279.627	826.621	498.61	355.992	1.42151	0.452147	3.14391	0.00166709	0.0454813	Up
ENSG00000162772	ATF3	79	444	60	86	436	212	299	3445	1385	156.247	150.024	93.4444	79.0998	699.295	281.935	488.938	1189.02	945.992	453.778	2.44545	0.441123	5.54368	2.96172e-08	2.95328e-05	Up
ENSG00000118322	ATP10B	27	823	174	85	479	420	248	6797	717	53.401	278.085	270.989	78.18	768.262	558.551	405.541	2345.95	489.73	583.187	2.17164	0.579988	3.74428	0.000180914	0.0100501	Up
ENSG00000186318	BACE1	1010	9098	2863	1369	4229	5530	3420	49844	6387	1997.59	3074.14	4458.85	1259.16	6782.84	7354.26	5592.54	17203.4	4362.49	5787.25	1.50812	0.473627	3.18418	0.00145163	0.0421396	Up
ENSG00000095739	BAMBI	106	1127	247	215	532	313	325	2913	1250	209.649	380.804	384.679	197.749	853.268	416.254	531.455	1005.41	853.784	537.005	1.2637	0.383533	3.29488	0.000984638	0.0322441	Up
ENSG00000064787	BCAS1	2269	28643	2970	25621	37770	17756	14213	202281	71621	4487.66	9678.23	4625.5	23565.3	60578.8	23613.4	23241.7	69816.2	48919.1	29836.2	1.92277	0.523299	3.67432	0.000238482	0.011989	Up
ENSG00000167995	BEST1	132	1571	74	159	346	585	349	8732	1871	261.072	530.828	115.248	146.243	554.945	777.982	570.701	3013.8	1277.94	805.418	2.02076	0.557855	3.62238	0.000291902	0.0139602	Up
ENSG00000116985	BMP8B	38	511	94	72	249	239	119	1855	486	75.157	172.663	146.396	66.2231	399.368	317.842	194.594	640.243	331.951	260.493	1.61365	0.433949	3.71852	0.000200397	0.0106786	Up
ENSG00000176720	BOK	851	3966	444	1317	3160	1849	1545	37724	8793	1683.12	1340.08	691.488	1211.33	5068.28	2458.95	2526.45	13020.2	6005.86	3778.42	2.07882	0.492544	4.22058	2.43677e-05	0.00245437	Up
ENSG00000012048	BRCA1	32	218	64	76	101	135	62	1295	296	63.2901	73.6604	99.674	69.9021	161.993	179.534	101.385	446.962	202.176	155.397	1.4339	0.439046	3.26594	0.00109102	0.0345918	Up
ENSG00000138152	BTBD16	16	103	2	33	129	64	22	1955	452	31.6451	34.8028	3.11481	30.3522	206.901	85.1126	35.9754	674.758	308.728	156.821	2.90239	0.662071	4.38381	1.16623e-05	0.00149969	Up
ENSG00000112276	BVES	6	510	84	53	249	202	102	3291	519	11.8669	172.325	130.822	48.7475	399.368	268.636	166.795	1135.87	354.491	298.769	2.06755	0.617215	3.34981	0.000808677	0.0280477	Up
ENSG00000204161	C10orf128	53	399	74	50	191	179	140	5022	518	104.824	134.819	115.248	45.9882	306.342	238.049	228.934	1733.32	353.808	362.37	2.25335	0.580903	3.87905	0.000104867	0.00681223	Up
ENSG00000154493	C10orf90	37	586	60	113	400	460	230	6319	1119	73.1792	198.005	93.4444	103.933	641.555	611.746	376.106	2180.97	764.307	560.361	2.7338	0.504611	5.41764	6.03922e-08	4.30143e-05	Up
ENSG00000074356	C17orf85	113	1243	267	419	427	543	364	4308	1395	223.493	419.999	415.827	385.381	684.86	722.127	595.229	1486.88	952.823	654.069	1.24678	0.371543	3.35567	0.000791732	0.0278164	Up
ENSG00000176912	C18orf56	44	151	11	16	201	103	32	2068	477	87.0239	51.0216	17.1315	14.7162	322.381	136.978	52.3278	713.759	325.804	191.238	2.5242	0.624242	4.04362	5.26326e-05	0.0041986	Up
ENSG00000232560	C21orf37	3	56	7	13	49	44	32	1265	145	5.93345	18.9219	10.9018	11.9569	78.5904	58.5149	52.3278	436.608	99.0389	85.866	3.14255	0.614215	5.11636	3.11482e-07	0.000121801	Up
ENSG00000154642	C21orf91	66	1730	277	652	2025	1373	592	23161	3684	130.536	584.553	431.401	599.687	3247.87	1825.93	968.065	7993.89	2516.27	2033.13	2.64597	0.555756	4.76103	1.92612e-06	0.000391966	Up
ENSG00000187699	C2orf88	78	1123	134	331	921	551	207	6058	1437	154.27	379.452	208.692	304.442	1477.18	732.766	338.496	2090.89	981.51	740.855	1.9543	0.484475	4.03386	5.48687e-05	0.00434115	Up
ENSG00000174749	C4orf32	40	372	70	101	188	110	59	1853	646	79.1126	125.696	109.018	92.8962	301.531	146.287	96.4795	639.553	441.235	225.757	1.55364	0.498399	3.11726	0.00182539	0.0477739	Up
ENSG00000236882	C5orf27	23	86	2	40	58	61	30	691	250	45.4898	29.0587	3.11481	36.7906	93.0254	81.1229	49.0574	238.495	170.757	82.9901	1.93301	0.576092	3.35538	0.000792554	0.0278164	Up
ENSG00000178722	C5orf64	10	119	20	35	91	59	46	998	146	19.7782	40.2091	31.1481	32.1918	145.954	78.4631	75.2213	344.454	99.7219	96.349	2.0915	0.501293	4.17221	3.01655e-05	0.0028746	Up
ENSG00000148120	C9orf3	308	1605	331	582	875	597	666	7043	3075	609.167	542.316	515.501	535.303	1403.4	793.941	1089.07	2430.85	2100.31	1113.32	1.4471	0.373619	3.8732	0.000107416	0.00683616	Up
ENSG00000118298	CA14	113	1206	127	177	797	409	220	7985	1080	223.493	407.497	197.791	162.798	1278.3	543.922	359.754	2755.98	737.669	740.8	2.00545	0.533807	3.75688	0.000172043	0.00966492	Up
ENSG00000105767	CADM4	2149	23139	4097	6289	8179	6230	8044	63150	17417	4250.33	7818.48	6380.69	5784.4	13118.2	8285.18	13153.9	21795.9	11896.3	10275.9	1.13063	0.35166	3.21513	0.00130384	0.0392426	Up
ENSG00000260942	CAPN10-AS1	15	57	7	4	70	36	39	213	43	29.6672	19.2598	10.9018	3.67906	112.272	47.8758	63.7746	73.5158	29.3702	43.3685	1.87588	0.546346	3.4335	0.000595836	0.0231573	Up
ENSG00000162949	CAPN13	9	94	4	13	53	30	18	1403	138	17.8003	31.7618	6.22962	11.9569	85.006	39.8965	29.4344	484.238	94.2577	88.9535	2.63631	0.674173	3.91043	9.21309e-05	0.00622836	Up
ENSG00000092529	CAPN3	6	180	28	0	156	132	126	2394	315	11.8669	60.8205	43.6074	0	250.206	175.545	206.041	826.276	215.153	198.835	2.92351	0.706034	4.14075	3.46168e-05	0.00316839	Up
ENSG00000172508	CARNS1	1080	6511	378	497	6729	3604	3608	95388	10637	2136.04	2200.01	588.699	457.123	10792.6	4792.9	5899.96	32922.6	7265.36	7450.59	2.84941	0.590847	4.82258	1.41712e-06	0.000324847	Up
ENSG00000159228	CBR1	1799	10420	1298	1953	5985	3193	2308	50824	9674	3558.09	3520.83	2021.51	1796.3	9599.26	4246.32	3774.15	17541.6	6607.6	5851.74	1.51139	0.471112	3.20813	0.00133602	0.0398271	Up
ENSG00000154898	CCDC144CP	1	48	12	21	21	39	29	372	59	1.97782	16.2188	18.6889	19.3151	33.6816	51.8655	47.4221	128.394	40.2986	39.7625	1.88698	0.548592	3.43967	0.000582421	0.022775	Up
ENSG00000175305	CCNE2	0	125	20	20	68	132	85	1447	111	0	42.2365	31.1481	18.3953	109.064	175.545	138.996	499.424	75.816	121.181	2.67836	0.648025	4.13311	3.57893e-05	0.00322962	Up
ENSG00000012124	CD22	113	635	37	280	972	521	374	8283	4648	223.493	214.561	57.624	257.534	1558.98	692.869	611.582	2858.83	3174.71	1072.24	2.95207	0.540414	5.46261	4.69179e-08	3.4655e-05	Up
ENSG00000026508	CD44	36	968	77	742	603	2338	54	1705	7499	71.2014	327.079	119.92	682.465	967.144	3109.27	88.3032	588.471	5122.02	1230.65	2.23823	0.722028	3.09992	0.00193573	0.0495182	Up
ENSG00000196352	CD55	141	1638	266	168	686	792	326	7911	2557	278.872	553.467	414.27	154.52	1100.27	1053.27	533.09	2730.44	1746.5	951.632	1.88843	0.488175	3.86835	0.000109576	0.00685041	Up
ENSG00000085117	CD82	307	4126	467	418	1282	1164	1273	12177	2961	607.19	1394.14	727.309	384.462	2056.18	1547.98	2081.67	4202.83	2022.44	1669.36	1.5247	0.434104	3.51229	0.00044427	0.019013	Up
ENSG00000010278	CD9	260	10505	1384	1210	5239	5270	3202	56935	12279	514.232	3549.55	2155.45	1112.92	8402.76	7008.49	5236.05	19650.8	8386.89	6224.13	2.2105	0.523549	4.22215	2.41985e-05	0.0024497	Up
ENSG00000128283	CDC42EP1	430	2211	287	1224	2593	1231	1089	23588	4825	850.461	747.079	446.976	1125.79	4158.88	1637.09	1780.78	8141.27	3295.6	2464.88	2.10673	0.482754	4.36398	1.27719e-05	0.00158205	Up
ENSG00000149798	CDC42EP2	275	942	190	460	738	328	469	8093	1374	543.899	318.294	295.907	423.092	1183.67	436.202	766.93	2793.25	938.479	855.525	1.52019	0.482782	3.14881	0.00163935	0.0450324	Up
ENSG00000071991	CDH19	44	728	37	180	488	885	137	6489	1614	87.0239	245.985	57.624	165.558	782.697	1176.95	224.029	2239.64	1102.41	675.768	2.7065	0.552571	4.898	9.68151e-07	0.000251463	Up
ENSG00000117266	CDK18	1320	8043	721	3032	4326	2733	2391	54135	9477	2610.72	2717.66	1122.89	2788.73	6938.41	3634.57	3909.87	18684.4	6473.05	5431.14	1.65003	0.494904	3.33404	0.000855939	0.0291795	Up
ENSG00000105810	CDK6	92	1225	209	449	660	613	271	7125	1429	181.959	413.917	325.498	412.974	1058.57	815.219	443.151	2459.15	976.045	787.387	1.6692	0.469653	3.55411	0.000379256	0.0169322	Up
ENSG00000129757	CDKN1C	223	1722	115	629	1125	636	585	16890	2826	441.053	581.85	179.102	578.532	1804.37	845.806	956.618	5829.49	1930.23	1460.78	2.14124	0.543968	3.93633	8.27383e-05	0.00587206	Up
ENSG00000109089	CDR2L	224	2215	267	682	990	914	1012	17088	1704	443.031	748.43	415.827	627.279	1587.85	1215.51	1654.87	5897.83	1163.88	1528.28	1.89488	0.49535	3.82533	0.000130596	0.00791633	Up
ENSG00000099954	CECR2	20	346	97	53	203	292	208	1709	380	39.5563	116.911	151.068	48.7475	325.589	388.326	340.131	589.852	259.55	251.081	1.97112	0.444782	4.43165	9.35155e-06	0.0012746	Up
ENSG00000130695	CEP85	132	1438	295	323	417	687	577	9842	1004	261.072	485.888	459.435	297.084	668.821	913.63	943.536	3396.91	685.759	901.349	1.67923	0.500519	3.35498	0.000793707	0.0278164	Up
ENSG00000167123	CERCAM	1638	10251	253	3375	3641	2651	3042	77417	23057	3239.66	3463.73	394.024	3104.21	5839.75	3525.52	4974.42	26720.1	15748.6	7445.55	1.90533	0.6096	3.12554	0.0017748	0.0469426	Up
ENSG00000143418	CERS2	41	2917	494	227	1230	2033	1221	21438	2280	81.0905	985.63	769.359	208.787	1972.78	2703.65	1996.63	7399.21	1557.3	1963.83	2.3111	0.606342	3.81155	0.000138098	0.00822115	Up
ENSG00000165410	CFL2	756	9210	1149	2629	5422	4070	1602	59361	10531	1495.23	3111.98	1789.46	2418.06	8696.27	5412.63	2619.66	20488.1	7192.96	5913.82	1.86067	0.501211	3.71235	0.000205346	0.0108339	Up
ENSG00000003402	CFLAR	328	2532	638	701	705	1282	899	6341	3073	648.724	855.542	993.625	644.755	1130.74	1704.91	1470.09	2188.56	2098.94	1303.99	1.09812	0.315781	3.47749	0.000506132	0.020812	Up
ENSG00000001626	CFTR	1	48	12	12	39	29	19	453	67	1.97782	16.2188	18.6889	11.0372	62.5516	38.5666	31.0697	156.35	45.7628	42.4693	2.20208	0.578349	3.80752	0.000140366	0.00833128	Up
ENSG00000143375	CGN	19	298	42	57	140	103	91	1362	345	37.5785	100.692	65.4111	52.4266	224.544	136.978	148.807	470.087	235.644	163.574	1.79999	0.452799	3.97524	7.03076e-05	0.00518735	Up
ENSG00000122863	CHST3	235	2527	217	285	399	1319	1125	12015	1245	464.787	853.852	337.957	262.133	639.951	1754.12	1839.65	4146.91	850.369	1238.86	1.78273	0.525267	3.39395	0.000688935	0.0254906	Up
ENSG00000183196	CHST6	3	137	92	43	141	421	93	1014	251	5.93345	46.2912	143.281	39.5499	226.148	559.881	152.078	349.977	171.44	188.287	2.05358	0.60113	3.4162	0.000635011	0.0243072	Up
ENSG00000137975	CLCA2	3	16	1	8	23	15	8	353	77	5.93345	5.40627	1.55741	7.35812	36.8894	19.9483	13.082	121.836	52.5931	29.4004	2.83296	0.639018	4.4333	9.2801e-06	0.0012746	Up
ENSG00000016602	CLCA4	15	305	30	30	180	163	72	3325	791	29.6672	103.057	46.7222	27.5929	288.7	216.771	117.738	1147.61	540.274	279.792	2.81019	0.587005	4.78734	1.69004e-06	0.000358591	Up
ENSG00000013297	CLDN11	850	11442	744	2440	11111	8792	3906	138345	30802	1681.14	3866.16	1158.71	2244.23	17820.8	11692.3	6387.27	47749	21038.6	12626.5	2.95854	0.524271	5.64315	1.6697e-08	2.21993e-05	Up
ENSG00000080822	CLDND1	1600	23611	2218	8575	16919	16000	5360	248947	50000	3164.51	7977.96	3454.33	7886.98	27136.2	21278.1	8764.91	85922.7	34151.3	22193	2.41952	0.542909	4.45658	8.32765e-06	0.00118627	Up
ENSG00000169504	CLIC4	355	9700	1552	2864	4429	7950	2110	54350	15602	702.125	3277.55	2417.09	2634.21	7103.61	10572.6	3450.37	18758.6	10656.6	6619.19	1.99991	0.502419	3.98056	6.87521e-05	0.00510008	Up
ENSG00000013441	CLK1	378	2769	513	1139	1313	1330	979	9744	4229	747.614	935.622	798.949	1047.61	2105.9	1768.75	1600.9	3363.09	2888.52	1695.22	1.36816	0.324779	4.21259	2.52457e-05	0.00251737	Up
ENSG00000165959	CLMN	126	2706	263	648	1413	1790	820	19582	4318	249.205	914.335	409.598	596.007	2266.29	2380.49	1340.9	6758.62	2949.31	1984.97	2.34887	0.492857	4.76582	1.88091e-06	0.00039074	Up
ENSG00000182372	CLN8	349	2776	767	739	1155	1878	1206	12569	2192	690.258	937.987	1194.53	679.706	1852.49	2497.52	1972.11	4338.12	1497.2	1739.99	1.4116	0.384172	3.6744	0.000238408	0.011989	Up
ENSG00000166091	CMTM5	594	2450	214	538	3019	1116	1293	29890	3706	1174.82	827.835	333.285	494.833	4842.13	1484.15	2114.37	10316.4	2531.3	2679.9	2.35693	0.544224	4.33081	1.48559e-05	0.001763	Up
ENSG00000150656	CNDP1	635	9003	781	727	5572	3903	3552	50624	6669	1255.91	3042.04	1216.33	668.669	8936.86	5190.54	5808.39	17472.6	4555.11	5349.6	2.25766	0.501469	4.5021	6.72862e-06	0.000993991	Up
ENSG00000153721	CNKSR3	24	382	55	166	314	194	119	2739	905	47.4676	129.075	85.6573	152.681	503.62	257.997	194.594	945.351	618.139	326.065	2.10999	0.49339	4.27651	1.8985e-05	0.00206895	Up
ENSG00000173786	CNP	9903	63667	8230	10479	60543	36228	22673	673634	82399	19586.3	21512.6	12817.5	9638.21	97104.1	48179	37075.9	232501	56280.7	59410.6	2.36573	0.513318	4.60871	4.05172e-06	0.000667797	Up
ENSG00000242689	CNTF	0	17	13	5	12	75	18	128	51	0	5.74416	20.2463	4.59882	19.2466	99.7413	29.4344	44.1785	34.8344	28.6694	2.25009	0.638731	3.52275	0.000427096	0.0183965	Up
ENSG00000184144	CNTN2	1898	16714	2254	2303	10453	10901	7539	167866	23928	3753.89	5647.52	3510.39	2118.22	16765.4	14497.1	12328.1	57938	16343.5	14766.9	2.46022	0.490565	5.01508	5.30118e-07	0.000177841	Up
ENSG00000152910	CNTNAP4	318	4119	1072	1004	1646	3130	890	28404	5827	628.946	1391.78	1669.54	923.444	2640	4162.54	1455.37	9803.49	3980	2961.68	1.79105	0.499475	3.58587	0.000335962	0.015332	Up
ENSG00000188153	COL4A5	104	2826	270	406	1536	1615	809	25338	4030	205.693	954.882	420.5	373.424	2463.57	2147.76	1322.91	8745.27	2752.6	2154.07	2.57592	0.546651	4.71218	2.4508e-06	0.000452559	Up
ENSG00000049089	COL9A2	941	4478	423	1612	2318	1953	1589	26495	8396	1861.12	1513.08	658.783	1482.66	3717.81	2597.26	2598.4	9144.61	5734.69	3256.49	1.67941	0.454515	3.69496	0.000219923	0.0114515	Up
ENSG00000092758	COL9A3	583	3017	441	1100	1697	1179	1336	17754	4656	1153.07	1019.42	686.816	1011.74	2721.8	1567.93	2184.69	6127.7	3180.17	2183.7	1.62261	0.41185	3.9398	8.1551e-05	0.00580847	Up
ENSG00000237082	COX5BP6	1	44	0	1	25	31	17	309	77	1.97782	14.8672	0	0.919765	40.0972	41.2264	27.7992	106.65	52.5931	31.7923	2.8645	0.693007	4.13344	3.57381e-05	0.00322962	Up
ENSG00000235903	CPB2-AS1	51	286	45	92	160	308	125	2394	172	100.869	96.637	70.0833	84.6183	256.622	409.604	204.406	826.276	117.481	240.733	1.89469	0.498111	3.80375	0.000142523	0.00841512	Up
ENSG00000135678	CPM	295	2243	310	540	956	783	539	10941	1945	583.456	757.891	482.796	496.673	1533.32	1041.3	881.397	3776.23	1328.49	1209.06	1.47212	0.44322	3.32141	0.000895643	0.0300704	Up
ENSG00000080819	CPOX	72	2352	307	426	548	904	639	17033	2733	142.403	794.721	478.124	391.82	878.93	1202.21	1044.92	5878.85	1866.71	1408.74	2.03704	0.573518	3.55183	0.000382557	0.0169601	Up
ENSG00000021826	CPS1	24	303	37	114	120	504	59	1117	510	47.4676	102.381	57.624	104.853	192.466	670.261	96.4795	385.526	348.344	222.823	1.9486	0.503675	3.86878	0.000109383	0.00685041	Up
ENSG00000146592	CREB5	92	1786	192	878	1350	1597	578	16892	3419	181.959	603.475	299.022	807.553	2165.25	2123.82	945.172	5830.18	2335.27	1699.08	2.29469	0.523599	4.38253	1.1731e-05	0.00149969	Up
ENSG00000109846	CRYAB	6964	28225	1883	9634	25304	18240	6594	285165	83933	13773.5	9536.99	2932.6	8861.01	40584.7	24257.1	10782.8	98423.1	57328.5	29608.9	2.17567	0.552957	3.93461	8.33334e-05	0.00587575	Up
ENSG00000184371	CSF1	102	1319	144	469	649	376	323	4004	2108	201.737	445.679	224.266	431.37	1040.92	500.036	528.184	1381.96	1439.82	688.219	1.49609	0.436236	3.42954	0.000604602	0.0233674	Up
ENSG00000251405	CTB-109A12.1	8	10	2	13	25	8	6	431	88	15.8225	3.37892	3.11481	11.9569	40.0972	10.6391	9.81147	148.757	60.1064	33.7427	2.27101	0.697158	3.25752	0.00112391	0.0355216	Up
ENSG00000248445	CTB-118N6.3	0	12	2	1	7	19	19	155	17	0	4.0547	3.11481	0.919765	11.2272	25.2678	31.0697	53.4974	11.6115	15.6403	2.98692	0.678423	4.40274	1.06892e-05	0.00142116	Up
ENSG00000253965	CTC-329D1.3	1	5	1	0	12	4	3	77	23	1.97782	1.68946	1.55741	0	19.2466	5.31953	4.90574	26.5761	15.7096	8.55359	2.79544	0.752567	3.71454	0.000203575	0.0107976	Up
ENSG00000261329	CTD-2049O4.1	36	117	16	4	169	82	65	2058	301	71.2014	39.5333	24.9185	3.67906	271.057	109.05	106.291	710.308	205.591	171.292	2.63169	0.637508	4.1281	3.65776e-05	0.00328589	Up
ENSG00000246731	CTD-2514K5.2	17	279	53	91	70	140	238	1437	251	33.6229	94.2718	82.5425	83.6986	112.272	186.184	389.188	495.973	171.44	183.244	1.74483	0.48301	3.61241	0.000303361	0.0143025	Up
ENSG00000268518	CTD-2545M3.8	30	167	4	27	137	33	20	1350	516	59.3345	56.4279	6.22962	24.8336	219.732	43.8862	32.7049	465.945	352.442	140.171	2.22448	0.669328	3.32345	0.000889122	0.0299523	Up
ENSG00000269473	CTD-2619J13.19	1	7	3	6	23	9	14	102	28	1.97782	2.36524	4.67222	5.51859	36.8894	11.969	22.8934	35.2047	19.1248	15.6239	2.5161	0.582902	4.31651	1.58519e-05	0.00183799	Up
ENSG00000267289	CTD-2623N2.11	4	8	0	0	26	6	5	77	20	7.91126	2.70313	0	0	41.7011	7.9793	8.17623	26.5761	13.6605	12.0786	2.42975	0.742724	3.2714	0.00107015	0.0343298	Up
ENSG00000254081	CTD-3025N20.2	10	56	2	10	31	50	11	862	191	19.7782	18.9219	3.11481	9.19765	49.7205	66.4942	17.9877	297.515	130.458	68.132	2.71188	0.649987	4.17221	3.01659e-05	0.0028746	Up
ENSG00000118523	CTGF	305	1908	224	338	853	1359	1253	1556	1735	603.234	644.697	348.859	310.88	1368.12	1807.31	2048.96	537.045	1185.05	983.795	1.46128	0.423787	3.44816	0.000564422	0.0226484	Up
ENSG00000183230	CTNNA3	29	971	88	668	927	1228	352	11390	3264	57.3567	328.093	137.052	614.403	1486.8	1633.1	575.606	3931.2	2229.4	1221.45	2.49077	0.589296	4.22668	2.3716e-05	0.00241311	Up
ENSG00000166394	CYB5R2	205	1357	64	217	1121	553	262	11003	1781	405.452	458.519	99.674	199.589	1797.96	735.426	428.434	3797.63	1216.47	1015.46	2.20916	0.571625	3.8647	0.000111225	0.00693175	Up
ENSG00000108669	CYTH1	1106	7229	1329	1600	2874	2223	2299	31257	6340	2187.46	2442.62	2069.79	1471.62	4609.57	2956.33	3759.43	10788.2	4330.39	3846.16	1.30576	0.41111	3.17618	0.0014923	0.0426543	Up
ENSG00000146122	DAAM2	289	8617	1853	2987	6630	7774	5512	58156	16259	571.589	2911.61	2885.87	2747.34	10633.8	10338.5	9013.47	20072.2	11105.3	7808.86	2.2741	0.459056	4.95385	7.27585e-07	0.000201531	Up
ENSG00000035664	DAPK2	132	780	142	151	532	292	191	4174	941	261.072	263.556	221.152	138.884	853.268	388.326	312.332	1440.63	642.728	502.439	1.61476	0.457146	3.53226	0.000412019	0.0179017	Up
ENSG00000244274	DBNDD2	163	1564	212	149	1590	748	1053	18697	2112	322.384	528.463	330.17	137.045	2550.18	994.753	1721.91	6453.17	1442.55	1608.96	2.74113	0.531954	5.15295	2.56419e-07	0.000108611	Up
ENSG00000204580	DDR1	1319	18622	2539	2963	6217	7713	5529	56513	13576	2608.74	6292.22	3954.25	2725.26	9971.36	10257.4	9041.27	19505.2	9272.77	8180.94	1.50752	0.387604	3.88934	0.000100517	0.00659414	Up
ENSG00000198563	DDX39B	155	1661	320	177	612	629	580	4097	1092	306.561	561.238	498.37	162.798	981.579	836.497	948.442	1414.06	745.865	717.268	1.30218	0.40053	3.25113	0.00114945	0.0361001	Up
ENSG00000213782	DDX47	0	29	2	1	19	16	5	134	23	0	9.79886	3.11481	0.919765	30.4738	21.2781	8.17623	46.2494	15.7096	15.0801	2.20005	0.699481	3.14526	0.00165938	0.0453618	Up
ENSG00000121690	DEPDC7	3	184	21	67	186	44	36	1603	346	5.93345	62.1721	32.7055	61.6242	298.323	58.5149	58.8688	553.267	236.327	151.971	2.2229	0.638937	3.47906	0.000503175	0.0207932	Up
ENSG00000155792	DEPTOR	117	1089	228	285	380	522	232	4319	1303	231.404	367.964	355.089	262.133	609.477	694.199	379.377	1490.68	889.984	586.701	1.34996	0.409639	3.29548	0.000982536	0.0322423	Up
ENSG00000095397	DFNB31	147	1375	369	422	754	577	709	12030	2231	290.739	464.601	574.683	388.141	1209.33	767.343	1159.39	4152.09	1523.83	1170.02	1.90129	0.475748	3.99643	6.43053e-05	0.0048394	Up
ENSG00000066084	DIP2B	385	8021	1520	2445	3470	4760	2463	40559	8664	761.459	2710.23	2367.26	2248.82	5565.49	6330.25	4027.61	13998.7	5917.75	4880.84	1.71523	0.454633	3.77279	0.000161432	0.00919839	Up
ENSG00000272268	DKFZP761K2322	190	1872	419	428	873	777	368	10044	1728	375.785	632.533	652.553	393.659	1400.19	1033.32	601.77	3466.63	1180.27	1081.86	1.4776	0.472098	3.12986	0.00174889	0.0468792	Up
ENSG00000198719	DLL1	20	792	60	270	310	172	309	2795	1127	39.5563	267.61	93.4444	248.336	497.205	228.74	505.291	964.679	769.771	401.626	1.70454	0.532273	3.20238	0.00136296	0.0403534	Up
ENSG00000173253	DMRT2	3	163	10	26	122	55	35	2087	454	5.93345	55.0763	15.5741	23.9139	195.674	73.1436	57.2336	720.317	310.094	161.884	2.93005	0.655117	4.47256	7.72899e-06	0.00111695	Up
ENSG00000142700	DMRTA2	0	21	2	17	70	8	9	587	42	0	7.09573	3.11481	15.636	112.272	10.6391	14.7172	202.6	28.6871	43.8624	2.77946	0.748605	3.71285	0.000204941	0.0108339	Up
ENSG00000187775	DNAH17	50	540	55	79	455	369	472	9604	773	98.8908	182.462	85.6573	72.6614	729.768	490.727	771.836	3314.77	527.98	697.194	3.08524	0.553885	5.57018	2.54482e-08	2.67112e-05	Up
ENSG00000182397	DNM1P46	1	16	4	3	15	39	6	89	30	1.97782	5.40627	6.22962	2.75929	24.0583	51.8655	9.81147	30.7179	20.4908	17.0352	2.39432	0.594022	4.03069	5.56123e-05	0.00435964	Up
ENSG00000259660	DNM1P47	0	10	2	4	12	13	17	84	5	0	3.37892	3.11481	3.67906	19.2466	17.2885	27.7992	28.9921	3.41513	11.8794	2.36499	0.679646	3.47974	0.000501908	0.0207932	Up
ENSG00000079805	DNM2	898	6952	1102	1648	2030	2652	2245	29606	5532	1776.08	2349.02	1716.26	1515.77	3255.89	3526.85	3671.13	10218.3	3778.5	3534.21	1.34343	0.407422	3.29738	0.000975906	0.0321694	Up
ENSG00000135905	DOCK10	48	2515	615	544	1696	1876	716	19411	5059	94.9352	849.798	957.805	500.352	2720.19	2494.86	1170.84	6699.6	3455.43	2104.87	2.22001	0.565356	3.92675	8.61007e-05	0.00600615	Up
ENSG00000147459	DOCK5	149	1922	96	329	1164	1699	739	17440	3883	294.695	649.428	149.511	302.603	1866.92	2259.47	1208.45	6019.32	2652.19	1711.4	2.77375	0.504486	5.49817	3.83749e-08	3.22831e-05	Up
ENSG00000188641	DPYD	28	468	65	166	145	217	96	2813	568	55.3789	158.133	101.231	152.681	232.564	288.585	156.984	970.892	387.959	278.267	1.65438	0.517179	3.19887	0.00137969	0.040703	Up
ENSG00000140254	DUOXA1	1	12	0	2	5	2	6	248	28	1.97782	4.0547	0	1.83953	8.01943	2.65977	9.81147	85.5959	19.1248	14.787	2.7325	0.793632	3.44303	0.000575231	0.0227568	Up
ENSG00000143507	DUSP10	35	596	78	313	424	311	161	3650	1103	69.2236	201.383	121.478	287.886	680.048	413.594	263.274	1259.78	753.379	450.005	1.83695	0.49822	3.68703	0.000226889	0.011632	Up
ENSG00000135636	DYSF	243	2153	177	349	1029	1087	429	22984	3559	480.609	727.481	275.661	320.998	1650.4	1445.58	701.52	7932.8	2430.89	1773.99	2.38471	0.570814	4.17774	2.94419e-05	0.00283652	Up
ENSG00000164176	EDIL3	1766	19941	3374	9781	11844	10213	4240	134753	29676	3492.82	6737.9	5254.69	8996.22	18996.4	13582.1	6933.44	46509.3	20269.5	14530.3	1.66844	0.490531	3.40128	0.0006707	0.0251424	Up
ENSG00000115468	EFHD1	1955	14897	1308	6256	8061	6298	3535	94686	14187	3866.63	5033.57	2037.09	5754.05	12928.9	8375.61	5780.59	32680.4	9690.1	9571.88	1.6074	0.498067	3.22727	0.00124978	0.0381466	Up
ENSG00000169242	EFNA1	102	880	114	821	970	594	240	7009	3131	201.737	297.345	177.544	755.127	1555.77	789.951	392.459	2419.12	2138.56	969.734	1.84547	0.543381	3.39627	0.000683102	0.0253689	Up
ENSG00000100842	EFS	144	1736	162	278	1058	714	791	12480	1946	284.806	586.58	252.3	255.695	1696.91	949.537	1293.48	4307.4	1329.17	1217.32	2.3058	0.476765	4.83634	1.32253e-06	0.000310298	Up
ENSG00000066322	ELOVL1	615	5215	552	499	4882	2713	2306	65273	7112	1216.36	1762.11	859.688	458.963	7830.17	3607.97	3770.88	22528.6	4857.69	5210.27	2.70958	0.552169	4.90716	9.24055e-07	0.000245712	Up
ENSG00000132205	EMILIN2	50	495	64	102	90	155	238	1868	377	98.8908	167.256	99.674	93.816	144.35	206.132	389.188	644.73	257.501	233.504	1.42169	0.452773	3.13995	0.00168975	0.0458485	Up
ENSG00000134531	EMP1	63	785	92	292	438	1156	531	418	3195	124.602	265.245	143.281	268.571	702.502	1537.35	868.315	144.27	2182.27	692.934	2.20172	0.561282	3.92267	8.75737e-05	0.00602052	Up
ENSG00000127507	EMR2	3	42	4	16	7	32	24	596	45	5.93345	14.1915	6.22962	14.7162	11.2272	42.5563	39.2459	205.706	30.7362	41.1714	2.28184	0.660961	3.4523	0.000555829	0.0224391	Up
ENSG00000132199	ENOSF1	39	444	55	125	340	249	214	4359	1077	77.1348	150.024	85.6573	114.971	545.321	331.141	349.942	1504.49	735.62	432.7	2.51411	0.472625	5.31946	1.04074e-07	5.60956e-05	Up
ENSG00000165675	ENOX2	108	1307	247	230	341	610	371	4772	963	213.604	441.624	384.679	211.546	546.925	811.229	606.676	1647.03	657.755	613.452	1.37293	0.423115	3.24481	0.00117529	0.036738	Up
ENSG00000136960	ENPP2	293	13573	1435	1365	8604	9015	3873	143839	20574	579.5	4586.2	2234.88	1255.48	13799.8	11988.9	6333.3	49645.2	14052.6	11608.4	2.80252	0.59245	4.73038	2.24096e-06	0.000433898	Up
ENSG00000164303	ENPP6	64	673	128	120	483	261	320	12079	692	126.58	227.401	199.348	110.372	774.677	347.1	523.278	4169	472.655	772.268	2.5762	0.613136	4.20168	2.64943e-05	0.00257745	Up
ENSG00000065361	ERBB3	402	3476	435	874	2425	2009	1157	30682	6700	795.082	1174.51	677.472	803.874	3889.43	2671.74	1891.98	10589.7	4576.28	3007.79	2.29429	0.468587	4.89619	9.77114e-07	0.000251463	Up
ENSG00000105722	ERF	374	3034	589	555	818	1270	1069	12286	2308	739.703	1025.16	917.312	510.469	1311.98	1688.95	1748.08	4240.45	1576.43	1528.73	1.33586	0.413192	3.23303	0.00122485	0.0376964	Up
ENSG00000136541	ERMN	1343	22141	2479	5390	23506	17251	6539	305636	52671	2656.21	7481.26	3860.81	4957.53	37701	22941.8	10692.9	105489	35975.7	25750.6	2.88694	0.539685	5.34931	8.82897e-08	4.97617e-05	Up
ENSG00000126860	EVI2A	248	3583	404	437	3050	2076	631	40572	5876	490.498	1210.67	629.192	401.937	4891.85	2760.84	1031.84	14003.2	4013.47	3270.39	2.66417	0.574827	4.63473	3.57399e-06	0.000604035	Up
ENSG00000103089	FA2H	398	2926	284	763	2925	1206	1024	36965	8534	787.171	988.671	442.303	701.78	4691.37	1603.84	1674.49	12758.3	5828.95	3275.21	2.60906	0.540937	4.82323	1.41255e-06	0.000324847	Up
ENSG00000065809	FAM107B	257	8659	614	1718	5329	5980	2926	90756	14771	508.299	2925.8	956.247	1580.16	8547.11	7952.7	4784.73	31323.9	10089	7629.78	2.77566	0.55963	4.95981	7.05617e-07	0.000201531	Up
ENSG00000150510	FAM124A	327	1938	209	539	1242	1007	488	15788	3038	646.746	654.834	325.498	495.753	1992.03	1339.19	798	5449.14	2075.04	1530.69	1.98027	0.494465	4.00488	6.20492e-05	0.00472308	Up
ENSG00000188732	FAM221A	65	1034	182	310	573	414	170	3817	961	128.558	349.38	283.448	285.127	919.027	550.572	277.992	1317.42	656.389	529.768	1.41447	0.456254	3.10018	0.00193402	0.0495182	Up
ENSG00000139438	FAM222A	115	1488	218	377	993	738	547	15313	2155	227.449	502.783	339.515	346.751	1592.66	981.454	894.479	5285.2	1471.92	1293.58	2.33117	0.511261	4.55964	5.12408e-06	0.000817517	Up
ENSG00000174137	FAM53A	10	108	28	20	33	33	53	750	127	19.7782	36.4923	43.6074	18.3953	52.9283	43.8862	86.668	258.858	86.7444	71.9287	1.68423	0.53867	3.12664	0.00176818	0.0468931	Up
ENSG00000189319	FAM53B	781	3768	510	845	1221	1638	1102	16053	4293	1544.67	1273.18	794.277	777.201	1958.35	2178.35	1802.04	5540.61	2932.23	2088.99	1.32429	0.416412	3.18023	0.00147158	0.0424768	Up
ENSG00000143409	FAM63A	122	1318	241	228	373	660	641	6809	991	241.294	445.341	375.335	209.706	598.25	877.723	1048.19	2350.09	676.88	758.09	1.69647	0.451036	3.76127	0.000169053	0.00955349	Up
ENSG00000181544	FANCB	1	15	1	0	9	13	7	126	49	1.97782	5.06838	1.55741	0	14.435	17.2885	11.4467	43.4882	33.4683	14.3034	2.80074	0.685877	4.08345	4.43726e-05	0.0037026	Up
ENSG00000126266	FFAR1	0	10	0	1	5	5	1	114	24	0	3.37892	0	0.919765	8.01943	6.64942	1.63525	39.3465	16.3926	8.48243	2.55431	0.817055	3.12624	0.00177057	0.0468931	Up
ENSG00000113578	FGF1	1455	14196	2453	8968	10517	9549	4510	85398	41137	2877.72	4796.71	3820.32	8248.45	16868.1	12699.1	7374.96	29474.7	28097.7	12695.3	1.81793	0.458601	3.96408	7.36803e-05	0.0053628	Up
ENSG00000066468	FGFR2	1230	10947	1565	4192	4537	4104	2909	38626	12149	2432.71	3698.9	2437.34	3855.65	7276.83	5457.84	4756.93	13331.6	8298.09	5727.32	1.27927	0.374768	3.4135	0.000641333	0.0245021	Up
ENSG00000136068	FLNB	420	2742	629	701	1192	1719	973	12568	3350	830.683	926.499	979.608	644.755	1911.83	2286.07	1591.09	4337.78	2288.14	1755.16	1.49806	0.359264	4.1698	3.04873e-05	0.0028746	Up
ENSG00000128591	FLNC	106	802	203	240	509	746	253	5847	1352	209.649	270.989	316.153	220.744	816.378	992.093	413.717	2018.06	923.452	686.804	1.91546	0.427173	4.48405	7.32396e-06	0.00106614	Up
ENSG00000086205	FOLH1	96	1375	153	107	1406	1498	694	17561	2834	189.87	464.601	238.283	98.4148	2255.06	1992.17	1134.86	6061.08	1935.7	1596.67	3.15127	0.51962	6.06456	1.32314e-09	3.76964e-06	Up
ENSG00000134612	FOLH1B	5	7	13	7	43	147	95	98	10	9.88908	2.36524	20.2463	6.43835	68.9671	195.493	155.348	33.8242	6.83027	55.4891	2.74303	0.698567	3.92666	8.61335e-05	0.00600615	Up
ENSG00000114541	FRMD4B	37	1225	268	204	1032	956	462	14427	2634	73.1792	413.917	417.385	187.632	1655.21	1271.37	755.483	4979.4	1799.09	1283.63	2.65587	0.558845	4.75243	2.00982e-06	0.000396851	Up
ENSG00000171877	FRMD5	161	2488	494	857	1140	1107	587	10049	3142	318.428	840.675	769.359	788.238	1828.43	1472.18	959.889	3468.36	2146.07	1399.07	1.45726	0.428735	3.39898	0.000676385	0.0252288	Up
ENSG00000075539	FRYL	427	4677	882	1014	2137	2958	1465	26579	7153	844.527	1580.32	1373.63	932.641	3427.51	3933.8	2395.63	9173.6	4885.69	3171.93	1.90728	0.419511	4.54643	5.45641e-06	0.000850134	Up
ENSG00000163820	FYCO1	81	1305	289	404	430	811	376	2077	1930	160.203	440.949	450.09	371.585	689.671	1078.54	614.852	716.865	1318.24	648.999	1.25178	0.394642	3.17193	0.00151427	0.0429376	Up
ENSG00000109458	GAB1	135	2567	475	1195	1712	1290	602	17079	5477	267.005	867.368	739.768	1099.12	2745.85	1715.55	984.417	5894.72	3740.94	2006.08	1.86167	0.512553	3.63216	0.000281058	0.0135718	Up
ENSG00000033327	GAB2	475	5279	1053	3403	3399	3596	1692	28893	10375	939.463	1783.73	1639.95	3129.96	5451.61	4782.26	2766.83	9972.26	7086.4	4172.5	1.58744	0.439728	3.61006	0.000306129	0.0143989	Up
ENSG00000128242	GAL3ST1	137	904	111	112	806	387	349	7478	1604	270.961	305.454	172.872	103.014	1292.73	514.665	570.701	2580.99	1095.58	767.441	2.32161	0.498815	4.65425	3.25163e-06	0.000558591	Up
ENSG00000131386	GALNT15	225	3872	361	372	1099	4304	1042	14331	4506	445.009	1308.32	562.224	342.152	1762.67	5723.82	1703.93	4946.27	3077.72	2208.01	2.20284	0.490437	4.49158	7.0696e-06	0.00103668	Up
ENSG00000139629	GALNT6	60	1042	30	227	497	345	260	11251	1143	118.669	352.083	46.7222	208.787	797.132	458.81	425.164	3883.22	780.7	785.699	2.44849	0.630389	3.88409	0.000102713	0.00671607	Up
ENSG00000239521	GATS	80	755	228	312	442	500	293	2941	943	158.225	255.108	355.089	286.967	708.918	664.942	479.127	1015.07	644.094	507.504	1.36399	0.34762	3.92381	8.71605e-05	0.00602052	Up
ENSG00000115271	GCA	195	2408	405	878	1033	989	537	9655	2327	385.674	813.643	630.749	807.553	1656.81	1315.25	878.127	3332.37	1589.4	1267.73	1.33897	0.4204	3.18498	0.00144764	0.042085	Up
ENSG00000147536	GINS4	4	35	11	12	19	33	11	248	65	7.91126	11.8262	17.1315	11.0372	30.4738	43.8862	17.9877	85.5959	44.3967	30.0274	1.76486	0.512639	3.4427	0.000575934	0.0227568	Up
ENSG00000010310	GIPR	0	70	2	31	110	7	22	969	156	0	23.6524	3.11481	28.5127	176.428	9.30919	35.9754	334.445	106.552	79.7766	2.56871	0.760079	3.37953	0.000726089	0.0264373	Up
ENSG00000169562	GJB1	201	1839	129	194	1590	692	1067	25496	2756	397.541	621.383	200.905	178.434	2550.18	920.279	1744.81	8799.81	1882.42	1921.75	2.85835	0.575846	4.96373	6.91509e-07	0.000201531	Up
ENSG00000198835	GJC2	409	1579	241	804	1367	595	599	12839	3080	808.927	533.531	375.335	739.491	2192.51	791.281	979.512	4431.31	2103.72	1439.51	1.65084	0.485026	3.4036	0.000665037	0.0250715	Up
ENSG00000186417	GLDN	343	3179	331	367	3646	2254	1029	44348	4941	678.391	1074.16	515.501	337.554	5847.77	2997.56	1682.67	15306.5	3374.84	3534.99	2.86507	0.556296	5.15026	2.6013e-07	0.000108611	Up
ENSG00000122694	GLIPR2	333	1320	208	522	1163	811	530	9744	2251	658.613	446.017	323.94	480.117	1865.32	1078.54	866.68	3363.09	1537.49	1179.98	1.77078	0.427659	4.14064	3.46341e-05	0.00316839	Up
ENSG00000139433	GLTP	742	4044	668	1612	3813	1614	1145	33725	7918	1467.54	1366.43	1040.35	1482.66	6115.62	2146.43	1872.36	11640	5408.21	3615.51	1.87838	0.489132	3.84023	0.000122918	0.00749647	Up
ENSG00000147533	GOLGA7	1280	9426	1517	4722	4765	5157	2303	34963	18315	2531.6	3184.97	2362.58	4343.13	7642.52	6858.21	3765.97	12067.3	12509.6	6140.66	1.39699	0.399648	3.49555	0.000473083	0.0199888	Up
ENSG00000167588	GPD1	265	1347	261	210	1037	703	691	7996	1173	524.121	455.14	406.483	193.151	1663.23	934.908	1129.95	2759.78	801.191	985.328	1.77956	0.441251	4.03299	5.50725e-05	0.00434115	Up
ENSG00000182851	GPIHBP1	282	1599	99	266	438	387	817	16202	1694	557.744	540.289	154.183	244.657	702.502	514.665	1336	5592.03	1157.05	1199.9	2.05011	0.604986	3.3887	0.000702249	0.0257918	Up
ENSG00000170775	GPR37	74	7470	678	478	3542	4533	2818	76631	8369	146.358	2524.05	1055.92	439.647	5680.97	6028.36	4608.12	26448.8	5716.25	5849.83	2.7906	0.643466	4.33682	1.44558e-05	0.0017367	Up
ENSG00000180929	GPR62	203	953	96	184	1097	349	385	10706	1923	401.497	322.011	149.511	169.237	1759.46	464.129	629.569	3695.12	1313.46	989.333	2.36135	0.544339	4.33801	1.4378e-05	0.0017367	Up
ENSG00000167191	GPRC5B	4190	60224	7466	6368	21184	20144	12909	236743	48646	8287.05	20349.2	11627.6	5857.06	33976.7	26789.2	21109.4	81710.6	33226.5	26992.6	1.65541	0.471981	3.50737	0.00045256	0.019285	Up
ENSG00000166923	GREM1	7	914	121	165	530	408	272	10418	896	13.8447	308.833	188.446	151.761	850.06	542.593	444.787	3595.72	611.992	745.337	2.46186	0.658974	3.7359	0.000187044	0.0102088	Up
ENSG00000235865	GSN-AS1	1	12	1	2	18	26	27	73	6	1.97782	4.0547	1.55741	1.83953	28.87	34.577	44.1516	25.1956	4.09816	16.258	2.87376	0.673546	4.26661	1.98465e-05	0.00210532	Up
ENSG00000227693	GSTM3P1	1	11	2	1	11	2	6	148	31	1.97782	3.71681	3.11481	0.919765	17.6428	2.65977	9.81147	51.0814	21.1738	12.4554	2.50135	0.725796	3.44635	0.000568204	0.0227088	Up
ENSG00000215630	GUSBP9	2	2	1	1	3	16	5	43	8	3.95563	0.675783	1.55741	0.919765	4.81166	21.2781	8.17623	14.8412	5.46422	6.85334	2.3427	0.737843	3.17507	0.00149802	0.0426765	Up
ENSG00000113070	HBEGF	122	764	133	243	676	303	268	3699	1288	241.294	258.149	207.135	223.503	1084.23	402.955	438.246	1276.69	879.739	556.882	1.72848	0.401179	4.30851	1.64361e-05	0.00188383	Up
ENSG00000164161	HHIP	68	2518	177	719	1944	2370	454	18718	5262	134.491	850.811	275.661	661.311	3117.96	3151.82	742.401	6460.42	3594.09	2109.88	2.55142	0.563508	4.52775	5.96152e-06	0.000900686	Up
ENSG00000127946	HIP1	184	3331	1086	675	1543	1871	1372	20420	4441	363.918	1125.52	1691.34	620.841	2474.8	2488.21	2243.56	7047.85	3033.32	2343.26	1.73192	0.488144	3.54797	0.00038821	0.0171285	Up
ENSG00000180573	HIST1H2AC	189	1292	251	186	870	498	322	6749	1164	373.807	436.556	390.909	171.076	1395.38	662.282	526.549	2329.38	795.043	786.776	1.6218	0.472264	3.4341	0.000594525	0.0231573	Up
ENSG00000159399	HK2	47	842	127	227	173	507	223	3122	842	92.9574	284.505	197.791	208.787	277.472	674.251	364.66	1077.54	575.109	417.008	1.49891	0.455218	3.29273	0.000992214	0.0324389	Up
ENSG00000221887	HMSD	7	95	17	12	54	29	13	465	130	13.8447	32.0997	26.4759	11.0372	86.6099	38.5666	21.2582	160.492	88.7935	53.242	1.73483	0.558215	3.10782	0.00188473	0.0487511	Up
ENSG00000206053	HN1L	137	982	177	282	1196	569	560	16690	1834	270.961	331.81	275.661	259.374	1918.25	756.704	915.737	5760.46	1252.67	1304.63	2.65408	0.52873	5.01974	5.17417e-07	0.000177841	Up
ENSG00000224189	HOXD-AS1	13	226	18	38	349	145	130	5219	847	25.7116	76.3635	28.0333	34.9511	559.756	192.833	212.582	1801.31	578.524	390.007	3.56974	0.588404	6.06681	1.30475e-09	3.76964e-06	Up
ENSG00000128645	HOXD1	5	54	13	29	196	35	34	1252	535	9.88908	18.2462	20.2463	26.6732	314.362	46.5459	55.5983	432.121	365.419	143.233	3.26946	0.597794	5.4692	4.52059e-08	3.4655e-05	Up
ENSG00000105707	HPN	73	241	27	142	270	119	129	2058	536	144.381	81.4319	42.05	130.607	433.049	158.256	210.947	710.308	366.102	253.015	1.78466	0.488606	3.65256	0.000259639	0.0128486	Up
ENSG00000227392	HPN-AS1	15	114	0	26	85	51	31	1635	160	29.6672	38.5197	0	23.9139	136.33	67.8241	50.6926	564.311	109.284	113.394	2.50214	0.705818	3.54503	0.000392574	0.0172828	Up
ENSG00000110756	HPS5	53	1164	137	316	418	636	285	4099	1145	104.824	393.306	213.365	290.646	670.425	845.806	466.045	1414.75	782.066	575.692	1.63681	0.437555	3.7408	0.000183436	0.0101619	Up
ENSG00000126803	HSPA2	910	11368	871	1059	7381	5444	4202	125583	13291	1799.81	3841.15	1356.5	974.031	11838.3	7239.89	6871.3	43344.3	9078.11	9593.71	2.68492	0.564216	4.75867	1.94869e-06	0.000392552	Up
ENSG00000109854	HTATIP2	220	1346	290	393	577	562	347	6741	1654	435.12	454.802	451.648	361.467	925.443	747.395	567.43	2326.62	1129.73	822.183	1.35002	0.417887	3.23058	0.00123541	0.0378461	Up
ENSG00000160223	ICOSLG	190	2650	229	344	1651	1168	517	24131	3641	375.785	895.413	356.646	316.399	2648.02	1553.3	845.422	8328.68	2486.9	1978.51	2.44662	0.559545	4.37251	1.22828e-05	0.00153896	Up
ENSG00000119922	IFIT2	61	1977	366	538	516	704	425	7393	6154	120.647	668.012	570.011	494.833	827.606	936.238	694.979	2551.65	4203.35	1229.7	1.79368	0.569022	3.15221	0.00162038	0.0446229	Up
ENSG00000161896	IP6K3	35	714	5	11	123	542	330	9334	530	69.2236	241.255	7.78703	10.1174	197.278	720.797	539.631	3221.58	362.004	596.63	2.90071	0.749703	3.86914	0.000109219	0.00685041	Up
ENSG00000140575	IQGAP1	187	3500	753	859	1389	1733	838	12302	4900	369.852	1182.62	1172.73	790.078	2227.8	2304.69	1370.34	4245.97	3346.83	1890.1	1.53028	0.432882	3.53509	0.000407633	0.0177887	Up
ENSG00000164171	ITGA2	10	461	66	90	326	302	116	5379	638	19.7782	155.768	102.789	82.7788	522.867	401.625	189.688	1856.53	435.771	418.622	2.58114	0.600845	4.29585	1.74024e-05	0.00196077	Up
ENSG00000102221	JADE3	35	393	89	111	220	184	71	2040	486	69.2236	132.791	138.609	102.094	352.855	244.699	116.102	704.095	331.951	243.602	1.55247	0.470571	3.29912	0.000969888	0.032024	Up
ENSG00000166086	JAM3	751	4844	555	1173	3729	3054	1581	44040	7875	1485.34	1636.75	864.36	1078.88	5980.89	4061.46	2585.32	15200.2	5378.84	4252.45	2.23146	0.47558	4.69209	2.70425e-06	0.000490281	Up
ENSG00000183960	KCNH8	49	824	52	195	1646	509	245	11332	2751	96.913	278.423	80.9851	179.354	2640	676.911	400.635	3911.18	1879.01	1127.04	3.21265	0.573285	5.60394	2.09536e-08	2.45811e-05	Up
ENSG00000123700	KCNJ2	44	453	108	377	589	326	179	5535	1172	87.0239	153.065	168.2	346.751	944.689	433.542	292.709	1910.38	800.508	570.763	2.02641	0.530202	3.82196	0.000132393	0.0079496	Up
ENSG00000267365	KCNJ2-AS1	5	89	31	21	75	53	24	891	190	9.88908	30.0724	48.2796	19.3151	120.292	70.4838	39.2459	307.524	129.775	86.0974	2.08629	0.566521	3.68263	0.000230837	0.0117438	Up
ENSG00000100433	KCNK10	118	1006	140	178	702	1300	303	4295	1427	233.382	339.919	218.037	163.718	1125.93	1728.85	495.479	1482.4	974.679	751.376	2.17323	0.403648	5.38397	7.28606e-08	4.70587e-05	Up
ENSG00000197993	KEL	23	75	7	43	35	67	42	715	129	45.4898	25.3419	10.9018	39.5499	56.136	89.1022	68.6803	246.778	88.1105	74.4545	1.72015	0.52264	3.29126	0.000997387	0.0325202	Up
ENSG00000164659	KIAA1324L	224	2977	697	552	1361	1419	843	18850	2103	443.031	1005.9	1085.51	507.71	2182.89	1887.1	1378.51	6505.97	1436.41	1825.89	1.68062	0.501235	3.35296	0.000799535	0.0279249	Up
ENSG00000187164	KIAA1598	1199	15672	2452	5952	8956	7288	3526	103621	20832	2371.4	5295.44	3818.76	5474.44	14364.4	9692.19	5765.87	35764.2	14228.8	10752.8	1.77902	0.486083	3.65991	0.000252306	0.012548	Up
ENSG00000149633	KIAA1755	376	2092	186	590	1225	689	576	10198	2664	743.659	706.869	289.678	542.661	1964.76	916.29	941.901	3519.78	1819.58	1271.69	1.58109	0.45582	3.46867	0.000523046	0.0213752	Up
ENSG00000137177	KIF13A	293	3473	776	1604	1469	1519	1087	11168	4216	579.5	1173.5	1208.55	1475.3	2356.11	2020.09	1777.51	3854.57	2879.64	1924.98	1.16847	0.370359	3.15496	0.00160522	0.0445861	Up
ENSG00000197892	KIF13B	135	3424	486	369	1338	1918	1361	19776	3059	267.005	1156.94	756.899	339.393	2146	2550.72	2225.57	6825.58	2089.38	2039.72	2.15223	0.504107	4.2694	1.96003e-05	0.00209032	Up
ENSG00000164627	KIF6	75	377	62	142	232	188	159	2878	650	148.336	127.385	96.5592	130.607	372.102	250.018	260.004	993.326	443.967	313.589	1.77999	0.44219	4.02539	5.68809e-05	0.00443116	Up
ENSG00000186231	KLHL32	147	2930	544	583	1242	1757	522	14933	4344	290.739	990.023	847.229	536.223	1992.03	2336.61	853.598	5154.04	2967.07	1774.17	1.8534	0.49323	3.75769	0.000171491	0.00966113	Up
ENSG00000167755	KLK6	330	1485	96	116	2095	1022	1093	30021	3134	652.679	501.769	149.511	106.693	3360.14	1359.14	1787.32	10361.6	2140.61	2268.83	3.03268	0.607563	4.99155	5.98956e-07	0.000192661	Up
ENSG00000260439	LA16c-366D3.1	0	32	0	1	18	12	17	543	21	0	10.8125	0	0.919765	28.87	15.9586	27.7992	187.413	14.3436	31.7908	3.06328	0.801783	3.82058	0.000133138	0.0079496	Up
ENSG00000179630	LACC1	59	884	173	397	592	981	143	7270	2030	116.691	298.696	269.431	365.147	949.501	1304.62	233.84	2509.2	1386.54	825.963	2.08796	0.529963	3.93982	8.15439e-05	0.00580847	Up
ENSG00000196569	LAMA2	63	1069	211	244	386	624	308	2626	1391	124.602	361.206	328.613	224.423	619.1	829.847	503.655	906.35	950.09	538.654	1.48458	0.380946	3.89708	9.73596e-05	0.00646735	Up
ENSG00000005893	LAMP2	1055	21216	2460	6072	9923	11785	4166	131075	25933	2086.6	7168.71	3831.22	5584.81	15915.4	15672.7	6812.43	45239.8	17712.9	13336.1	1.95698	0.50586	3.86862	0.000109452	0.00685041	Up
ENSG00000204381	LAYN	68	882	119	153	429	290	287	5959	1895	134.491	298.02	185.331	140.724	688.067	385.666	469.315	2056.72	1294.34	628.074	2.19063	0.498718	4.39253	1.12041e-05	0.00147976	Up
ENSG00000122367	LDB3	163	1452	128	298	1097	1028	718	16620	2445	322.384	490.619	199.348	274.09	1759.46	1367.12	1174.11	5736.3	1670	1443.71	2.65692	0.491947	5.40082	6.63366e-08	4.5619e-05	Up
ENSG00000130164	LDLR	76	1396	174	400	579	489	583	2395	944	150.314	471.697	270.989	367.906	928.65	650.313	953.348	826.621	644.777	584.957	1.28597	0.369156	3.48353	0.000494849	0.0205904	Up
ENSG00000157978	LDLRAP1	115	782	136	294	724	292	313	8342	2473	227.449	264.231	211.807	270.411	1161.21	388.326	511.832	2879.2	1689.13	844.843	2.25608	0.509199	4.43065	9.39508e-06	0.0012746	Up
ENSG00000139292	LGR5	2	523	75	180	308	239	122	8589	915	3.95563	176.717	116.805	165.558	493.997	317.842	199.5	2964.45	624.97	562.643	2.47767	0.712342	3.47821	0.000504772	0.0207989	Up
ENSG00000050405	LIMA1	131	2200	376	374	855	750	459	5574	2497	259.094	743.362	585.585	343.992	1371.32	997.413	750.577	1923.84	1705.52	964.522	1.40785	0.413698	3.40308	0.000666304	0.0250719	Up
ENSG00000224924	LINC00320	137	2555	181	692	1124	1029	361	22470	4985	270.961	863.313	281.89	636.477	1802.77	1368.45	590.323	7755.4	3404.89	1886.05	2.26304	0.591908	3.82329	0.000131681	0.0079496	Up
ENSG00000226496	LINC00323	14	59	21	5	35	33	89	1079	185	27.6894	19.9356	32.7055	4.59882	56.136	43.8862	145.537	372.411	126.36	92.1399	2.50488	0.609364	4.11065	3.9454e-05	0.003421	Up
ENSG00000229645	LINC00341	21	243	17	135	114	122	29	1803	686	41.5341	82.1077	26.4759	124.168	182.843	162.246	47.4221	622.296	468.556	195.294	1.86927	0.603493	3.09742	0.00195215	0.0496804	Up
ENSG00000230876	LINC00486	1	23	1	8	13	20	8	238	16	1.97782	7.77151	1.55741	7.35812	20.8505	26.5977	13.082	82.1444	10.9284	19.1409	2.2415	0.671171	3.33969	0.000838721	0.0286906	Up
ENSG00000235180	LINC00601	2	3	0	0	5	13	1	64	27	3.95563	1.01368	0	0	8.01943	17.2885	1.63525	22.0893	18.4417	8.04927	2.82857	0.786834	3.59488	0.000324539	0.0149475	Up
ENSG00000257585	LINC00609	2	13	0	1	32	16	5	436	81	3.95563	4.39259	0	0.919765	51.3244	21.2781	8.17623	150.483	55.3252	32.8728	3.71573	0.722832	5.14051	2.73991e-07	0.000111514	Up
ENSG00000259070	LINC00639	5	336	39	21	121	143	125	3010	314	9.88908	113.532	60.7388	19.3151	194.07	190.173	204.406	1038.89	214.47	227.275	2.47633	0.636634	3.88972	0.000100361	0.00659414	Up
ENSG00000238266	LINC00707	0	10	1	4	9	8	2	104	34	0	3.37892	1.55741	3.67906	14.435	10.6391	3.27049	35.895	23.2229	10.6753	2.38873	0.70894	3.36944	0.000753214	0.02692	Up
ENSG00000237949	LINC00844	612	3145	155	855	1947	1134	492	26375	6234	1210.42	1062.67	241.398	786.399	3122.77	1508.09	804.541	9103.19	4257.99	2455.27	1.9541	0.588163	3.32238	0.000892541	0.0300168	Up
ENSG00000241163	LINC00877	2	46	7	28	46	33	11	575	145	3.95563	15.543	10.9018	25.7534	73.7788	43.8862	17.9877	198.458	99.0389	54.3671	2.29723	0.608604	3.77459	0.00016027	0.00918525	Up
ENSG00000235049	LINC00940	0	31	2	6	31	17	41	687	41	0	10.4746	3.11481	5.51859	49.7205	22.608	67.045	237.114	28.0041	47.0667	3.32067	0.690896	4.80632	1.5373e-06	0.000336906	Up
ENSG00000232044	LINC01105	47	453	187	76	190	349	193	2789	572	92.9574	153.065	291.235	69.9021	304.738	464.129	315.602	962.608	390.691	338.325	1.56941	0.485967	3.22945	0.00124026	0.0379365	Up
ENSG00000234807	LINC01135	2	76	3	21	30	24	27	318	84	3.95563	25.6798	4.67222	19.3151	48.1166	31.9172	44.1516	109.756	57.3743	38.3265	1.84707	0.56156	3.28918	0.0010048	0.0326895	Up
ENSG00000253807	LINC01170	3	25	0	6	31	22	4	300	114	5.93345	8.44729	0	5.51859	49.7205	29.2574	6.54098	103.543	77.8651	31.8696	2.86222	0.672903	4.25354	2.10415e-05	0.00218557	Up
ENSG00000107798	LIPA	619	8286	1296	1092	2947	3685	1530	61243	8210	1224.27	2799.77	2018.4	1004.38	4726.65	4900.62	2501.92	21137.7	5607.65	5102.37	1.9474	0.547342	3.55792	0.000373798	0.0167898	Up
ENSG00000079435	LIPE	469	2860	219	289	1180	1299	1399	23401	1427	927.596	966.37	341.072	265.812	1892.59	1727.52	2287.71	8076.73	974.679	1940.01	2.03293	0.571302	3.55841	0.000373111	0.0167898	Up
ENSG00000189067	LITAF	374	3940	481	1143	1669	1815	824	28531	5891	739.703	1331.29	749.112	1051.29	2676.89	2413.74	1347.44	9847.32	4023.71	2686.72	1.91281	0.503721	3.79737	0.00014624	0.00855268	Up
ENSG00000131899	LLGL1	601	8033	1432	1962	3164	3119	2284	41109	6756	1188.67	2714.28	2230.21	1804.58	5074.7	4147.91	3734.9	14188.5	4614.53	4410.92	1.57812	0.452329	3.48889	0.000485035	0.0203643	Up
ENSG00000073350	LLGL2	53	437	51	95	124	110	156	2095	456	104.824	147.659	79.4277	87.3776	198.882	146.287	255.098	723.078	311.46	228.233	1.53457	0.469854	3.26605	0.00109059	0.0345918	Up
ENSG00000227110	LMCD1-AS1	4	70	17	23	11	49	36	449	118	7.91126	23.6524	26.4759	21.1546	17.6428	65.1643	58.8688	154.97	80.5972	50.7152	1.74965	0.546388	3.20221	0.0013638	0.0403534	Up
ENSG00000198121	LPAR1	748	9787	1392	8251	11320	5909	2439	78472	26478	1479.41	3306.95	2167.91	7588.98	18156	7858.28	3988.36	27084.2	18085.2	9968.36	1.85951	0.550643	3.37699	0.000732843	0.0264596	Up
ENSG00000139263	LRIG3	6	310	33	90	157	121	74	1066	444	11.8669	104.746	51.3944	82.7788	251.81	160.916	121.008	367.924	303.264	161.745	1.77126	0.516004	3.43264	0.000597744	0.0231573	Up
ENSG00000081479	LRP2	15	542	12	82	411	450	374	18641	2010	29.6672	183.137	18.6889	75.4207	659.197	598.448	611.582	6433.84	1372.88	1109.21	3.91544	0.684795	5.71769	1.07982e-08	1.53821e-05	Up
ENSG00000137269	LRRC1	53	1042	54	184	254	372	172	5998	984	104.824	352.083	84.0999	169.237	407.387	494.717	281.262	2070.18	672.098	515.098	1.92845	0.568979	3.38931	0.00070068	0.0257817	Up
ENSG00000173988	LRRC63	3	56	4	15	82	28	18	1038	82	5.93345	18.9219	6.22962	13.7965	131.519	37.2367	29.4344	358.26	56.0082	73.0377	2.93831	0.651566	4.50961	6.49476e-06	0.000966604	Up
ENSG00000160285	LSS	803	7030	883	1036	2228	1903	2398	19190	4444	1588.19	2375.38	1375.19	952.876	3573.46	2530.77	3921.32	6623.32	3035.37	2886.21	1.26618	0.388471	3.2594	0.00111646	0.0353422	Up
ENSG00000198517	MAFK	40	573	172	237	243	283	301	1411	878	79.1126	193.612	267.874	217.984	389.744	376.357	492.209	486.999	599.698	344.843	1.25061	0.376125	3.32498	0.00088426	0.0298389	Up
ENSG00000105695	MAG	2409	14038	1055	1930	14434	8998	6431	157523	22102	4764.56	4743.32	1643.06	1775.15	23150.5	11966.3	10516.3	54368.2	15096.3	14224.8	2.59828	0.524361	4.95513	7.22803e-07	0.000201531	Up
ENSG00000165509	MAGEC3	9	36	0	7	6	24	14	421	116	17.8003	12.1641	0	6.43835	9.62332	31.9172	22.8934	145.306	79.2311	36.1526	2.23763	0.706211	3.1685	0.00153225	0.0432216	Up
ENSG00000102158	MAGT1	280	4247	579	717	1210	1898	812	13831	3512	553.789	1435.03	901.738	659.471	1940.7	2524.12	1327.82	4773.69	2398.79	1835.02	1.46298	0.430439	3.39881	0.000676798	0.0252288	Up
ENSG00000112893	MAN2A1	179	2719	542	663	1531	1360	682	15671	5755	354.029	918.728	844.114	609.804	2455.55	1808.64	1115.24	5408.76	3930.82	1938.41	1.97346	0.469234	4.20571	2.60265e-05	0.00254435	Up
ENSG00000071054	MAP4K4	1314	11249	3354	9013	8251	9253	5912	70780	27222	2598.85	3800.94	5223.54	8289.84	13233.7	12305.4	9667.57	24429.3	18593.4	10904.7	1.5705	0.413583	3.79731	0.000146277	0.00855268	Up
ENSG00000012983	MAP4K5	263	3251	648	960	1263	1400	638	12749	5280	520.166	1098.49	1009.2	882.974	2025.71	1861.84	1043.29	4400.25	3606.38	1827.59	1.47275	0.437648	3.36513	0.000765063	0.0271973	Up
ENSG00000135525	MAP7	628	6152	798	1372	2635	2887	2084	35782	7948	1242.07	2078.71	1242.81	1261.92	4226.24	3839.37	3407.85	12350	5428.7	3897.51	1.89883	0.429031	4.42586	9.6057e-06	0.00129437	Up
ENSG00000186056	MATN1-AS1	20	69	5	12	48	24	39	694	146	39.5563	23.3145	7.78703	11.0372	76.9866	31.9172	63.7746	239.53	99.7219	65.9584	2.10856	0.579415	3.63912	0.000273568	0.0133068	Up
ENSG00000172197	MBOAT1	9	33	13	9	44	18	13	571	121	17.8003	11.1504	20.2463	8.27788	70.571	23.9379	21.2582	197.078	82.6463	50.3295	2.2215	0.600821	3.69744	0.000217782	0.0113697	Up
ENSG00000197971	MBP	25016	245597	37642	220042	707090	197873	269304	3084665	785012	49477	82985.2	58623.9	202387	1.13409e+06	263148	440378	1.06466e+06	536184	425770	2.58584	0.511527	5.05513	4.30089e-07	0.00015595	Up
ENSG00000076706	MCAM	323	3347	665	917	2457	1803	963	17786	4612	638.835	1130.92	1035.67	843.424	3940.75	2397.78	1574.74	6138.74	3150.12	2316.78	1.82179	0.41041	4.43894	9.0402e-06	0.00125201	Up
ENSG00000100139	MICALL1	122	720	197	166	424	390	379	4370	989	241.294	243.282	306.809	152.681	680.048	518.655	619.758	1508.28	675.514	549.591	1.68579	0.395977	4.25728	2.06927e-05	0.0021606	Up
ENSG00000168404	MLKL	23	99	21	33	47	66	20	355	491	45.4898	33.4513	32.7055	30.3522	75.3827	87.7723	32.7049	122.526	335.366	88.4168	1.72302	0.547848	3.14508	0.00166044	0.0453618	Up
ENSG00000121211	MND1	6	39	4	26	26	27	5	346	173	11.8669	13.1778	6.22962	23.9139	41.7011	35.9069	8.17623	119.42	118.164	42.0618	1.95244	0.624154	3.12814	0.00175916	0.0468931	Up
ENSG00000120162	MOB3B	101	2424	530	415	1315	1178	562	16367	2335	199.759	819.049	825.425	381.702	2109.11	1566.6	919.008	5648.98	1594.87	1562.72	1.90718	0.53664	3.55393	0.000379515	0.0169322	Up
ENSG00000168314	MOBP	2615	26867	3907	18699	63880	16091	18260	334626	96732	5171.99	9078.14	6084.79	17198.7	102456	21399.2	29859.6	115494	66070.6	41423.7	2.60677	0.519971	5.0133	5.35047e-07	0.000177841	Up
ENSG00000204655	MOG	589	13704	992	1075	12421	6739	6140	180939	19278	1164.93	4630.47	1544.95	988.747	19921.9	8962.09	10040.4	62450.1	13167.4	13652.3	3.08674	0.588256	5.24727	1.54366e-07	7.46283e-05	Up
ENSG00000130150	MOSPD2	73	1304	277	430	987	951	417	8697	1999	144.381	440.611	431.401	395.499	1583.04	1264.72	681.897	3001.72	1365.37	1034.29	2.02657	0.459296	4.41235	1.02256e-05	0.00136866	Up
ENSG00000129422	MTUS1	316	7350	1273	707	3089	4549	2199	56169	8446	624.99	2483.5	1982.58	650.274	4954.41	6049.64	3595.9	19386.4	5768.85	5055.17	2.24711	0.545051	4.12275	3.74378e-05	0.00330971	Up
ENSG00000196814	MVB12B	886	6489	1486	1927	2640	2151	2102	39244	6830	1752.35	2192.58	2314.31	1772.39	4234.26	2860.58	3437.29	13544.9	4665.07	4085.96	1.42553	0.455975	3.12634	0.00176995	0.0468931	Up
ENSG00000176658	MYO1D	72	2028	245	199	989	1090	571	23818	2662	142.403	685.244	381.564	183.033	1586.24	1449.57	933.725	8220.65	1818.22	1711.18	2.66806	0.600837	4.44057	8.9719e-06	0.00125201	Up
ENSG00000157483	MYO1E	48	831	133	230	646	620	407	9073	1466	94.9352	280.788	207.135	211.546	1036.11	824.528	665.545	3131.5	1001.32	828.156	2.5475	0.4892	5.20748	1.91424e-07	8.48975e-05	Up
ENSG00000099331	MYO9B	706	3139	663	1351	1672	1507	1389	19874	5573	1396.34	1060.64	1032.56	1242.6	2681.7	2004.13	2271.36	6859.4	3806.51	2483.92	1.50243	0.402274	3.73484	0.000187837	0.0102088	Up
ENSG00000120729	MYOT	15	342	23	128	139	247	54	2833	666	29.6672	115.559	35.8203	117.73	222.94	328.481	88.3032	977.795	454.896	263.466	2.19875	0.58895	3.73333	0.000188964	0.0102405	Up
ENSG00000124920	MYRF	469	9269	709	2421	6914	5824	3414	101197	18962	927.596	3131.92	1104.2	2226.75	11089.3	7745.24	5582.73	34927.6	12951.6	8854.1	2.7159	0.530284	5.12159	3.02968e-07	0.000120842	Up
ENSG00000072864	NDE1	63	683	118	195	548	494	392	7046	977	124.602	230.78	183.774	179.354	878.93	656.963	641.016	2431.89	667.317	666.069	2.39613	0.456932	5.24396	1.57167e-07	7.46283e-05	Up
ENSG00000104419	NDRG1	3497	26852	2988	7118	8454	11037	9206	168418	28142	6916.42	9073.07	4653.53	6546.88	13559.3	14677.9	15054.1	58128.6	19221.7	16425.7	1.70948	0.469285	3.64273	0.000269762	0.0131859	Up
ENSG00000136098	NEK3	58	917	39	113	337	190	251	6522	1373	114.713	309.847	60.7388	103.933	540.51	252.678	410.446	2251.03	937.796	553.522	2.29618	0.588245	3.90345	9.48324e-05	0.00634645	Up
ENSG00000163531	NFASC	1321	12416	3064	4199	4472	8215	4550	42992	12853	2612.7	4195.26	4771.89	3862.09	7172.58	10925	7440.36	14838.5	8778.94	7177.48	1.30523	0.336864	3.87465	0.000106777	0.00683616	Up
ENSG00000272145	NFYC-AS1	0	33	6	0	31	11	19	169	30	0	11.1504	9.34444	0	49.7205	14.6287	31.0697	58.3294	20.4908	21.6371	2.23762	0.704762	3.175	0.00149837	0.0426765	Up
ENSG00000064300	NGFR	28	449	8	50	97	162	310	2631	160	55.3789	151.713	12.4592	45.9882	155.577	215.441	506.926	908.075	109.284	240.094	2.1844	0.633156	3.45002	0.000560538	0.0225379	Up
ENSG00000177551	NHLH2	36	282	48	42	165	76	83	1510	287	71.2014	95.2855	74.7555	38.6301	264.641	101.071	135.725	521.168	196.029	166.501	1.67517	0.488865	3.42666	0.000611055	0.0235711	Up
ENSG00000171840	NINJ2	179	809	40	54	571	329	169	8563	1379	354.029	273.354	62.2962	49.6673	915.819	437.532	276.356	2955.47	941.894	696.269	2.2496	0.636335	3.53524	0.00040741	0.0177887	Up
ENSG00000172548	NIPAL4	20	261	34	96	491	169	103	5548	977	39.5563	88.1897	52.9518	88.2974	787.508	224.75	168.43	1914.86	667.317	447.985	3.11452	0.580391	5.36624	8.03931e-08	4.71553e-05	Up
ENSG00000148826	NKX6-2	779	2479	136	502	2556	1415	1553	35510	7450	1540.72	837.634	211.807	461.722	4099.53	1881.79	2539.54	12256.1	5088.55	3213.04	2.48086	0.575131	4.31355	1.60654e-05	0.00185197	Up
ENSG00000141458	NPC1	149	3755	602	376	2054	1995	1273	24360	4426	294.695	1268.78	937.558	345.831	3294.38	2653.12	2081.67	8407.72	3023.08	2478.54	2.25501	0.515858	4.37137	1.23469e-05	0.00153896	Up
ENSG00000205927	OLIG2	1092	7975	907	1563	3572	2989	2521	43319	9830	2159.78	2694.69	1412.57	1437.59	5729.08	3975.02	4122.45	14951.3	6714.15	4799.63	1.77506	0.441447	4.021	5.79504e-05	0.00447022	Up
ENSG00000197430	OPALIN	1206	17780	1839	2291	16718	16348	5301	149255	27698	2385.25	6007.71	2864.07	2107.18	26813.8	21740.9	8668.43	51514.6	18918.5	15668.9	2.72643	0.487963	5.58738	2.30524e-08	2.55408e-05	Up
ENSG00000163113	OTUD7B	376	2633	383	1102	1310	1649	807	12343	3668	743.659	889.669	596.486	1013.58	2101.09	2192.98	1319.64	4260.12	2505.34	1735.84	1.54495	0.376742	4.10083	4.11675e-05	0.00353881	Up
ENSG00000089041	P2RX7	28	876	248	229	640	561	467	8071	1088	55.3789	295.993	386.237	210.626	1026.49	746.065	763.659	2785.66	743.133	779.249	2.14913	0.536895	4.00288	6.25753e-05	0.00472704	Up
ENSG00000117115	PADI2	1734	12560	1981	8530	7337	6344	3435	73157	28801	3429.53	4243.92	3085.22	7845.59	11767.7	8436.78	5617.07	25249.7	19671.9	9927.49	1.50148	0.468881	3.20227	0.00136348	0.0403534	Up
ENSG00000124374	PAIP2B	199	5698	967	3507	5985	4582	2343	41866	14732	393.585	1925.31	1506.01	3225.61	9599.26	6093.53	3831.38	14449.8	10062.4	5676.32	2.133	0.51934	4.10714	4.00582e-05	0.00345836	Up
ENSG00000140479	PCSK6	35	1034	190	72	452	1181	691	16413	1375	69.2236	349.38	295.907	66.2231	724.957	1570.59	1129.95	5664.86	939.162	1201.14	2.95798	0.615134	4.80867	1.51938e-06	0.000336678	Up
ENSG00000154678	PDE1C	396	3597	938	805	1818	2932	1286	27173	5174	783.215	1215.4	1460.85	740.411	2915.87	3899.22	2102.93	9378.61	3533.98	2892.27	1.93434	0.450543	4.29334	1.76004e-05	0.00197193	Up
ENSG00000133256	PDE6B	198	1720	146	212	1054	476	367	11453	1886	391.608	581.174	227.381	194.99	1690.5	633.025	600.135	3952.94	1288.19	1062.22	2.02991	0.540618	3.75479	0.000173485	0.00971476	Up
ENSG00000073417	PDE8A	142	2529	306	616	1611	998	687	19622	5922	280.85	854.528	476.566	566.575	2583.86	1327.22	1123.41	6772.43	4044.89	2003.37	2.33638	0.517326	4.51625	6.29435e-06	0.000943821	Up
ENSG00000019144	PHLDB1	288	5732	858	589	3084	4875	3289	47718	7781	569.611	1936.8	1336.25	541.741	4946.39	6483.18	5378.32	16469.6	5314.63	4775.17	2.61284	0.492024	5.31039	1.09389e-07	5.7409e-05	Up
ENSG00000154864	PIEZO2	12	306	57	107	444	441	181	8579	1403	23.7338	103.395	88.7721	98.4148	712.126	586.479	295.979	2961	958.287	647.576	3.40928	0.578445	5.89387	3.77257e-09	7.40981e-06	Up
ENSG00000133056	PIK3C2B	266	1858	589	566	1090	1082	792	11162	2560	526.099	627.803	917.312	520.587	1748.24	1438.93	1295.11	3852.5	1748.55	1408.35	1.56511	0.396322	3.94909	7.84503e-05	0.0056631	Up
ENSG00000150867	PIP4K2A	1509	14940	1597	5338	10186	11399	4445	133612	35615	2984.52	5048.1	2487.18	4909.7	16337.2	15159.3	7268.66	46115.5	24326	13848.5	2.33129	0.479688	4.86002	1.17376e-06	0.000292604	Up
ENSG00000176485	PLA2G16	1848	7526	897	2532	5003	4500	2954	66307	15086	3655	2542.97	1396.99	2328.84	8024.25	5984.48	4830.51	22885.5	10304.1	6883.63	1.93281	0.472515	4.09049	4.30467e-05	0.00363763	Up
ENSG00000115896	PLCL1	106	3541	815	772	1165	1856	1143	18573	3372	209.649	1196.47	1269.29	710.058	1868.53	2468.26	1869.09	6410.37	2303.17	2033.88	1.67131	0.518481	3.22347	0.00126647	0.0384434	Up
ENSG00000075651	PLD1	57	934	148	193	814	673	251	10030	1581	112.736	315.591	230.496	177.515	1305.56	895.012	410.446	3461.8	1079.87	887.669	2.54178	0.525369	4.83809	1.31094e-06	0.000310298	Up
ENSG00000126822	PLEKHG3	293	2976	441	527	2606	1709	960	28266	5545	579.5	1005.57	686.816	484.716	4179.73	2272.77	1569.84	9755.86	3787.38	2702.46	2.45863	0.488126	5.03688	4.73178e-07	0.00016851	Up
ENSG00000054690	PLEKHH1	200	6222	590	493	4785	3809	3085	66304	12308	395.563	2102.36	918.87	453.444	7674.6	5065.53	5044.73	22884.5	8406.7	5882.92	3.02993	0.552585	5.48319	4.1772e-08	3.33223e-05	Up
ENSG00000105355	PLIN3	128	2222	243	295	443	821	922	15827	1288	253.16	750.795	378.45	271.331	710.522	1091.83	1507.7	5462.6	879.739	1256.24	2.00383	0.566802	3.53533	0.000407259	0.0177887	Up
ENSG00000102934	PLLP	1834	10608	1128	2711	9075	4727	3358	95267	18799	3627.31	3584.36	1756.75	2493.48	14555.3	6286.36	5491.15	32880.9	12840.2	9279.53	2.15855	0.498122	4.33337	1.46846e-05	0.00175362	Up
ENSG00000106397	PLOD3	309	1446	207	505	657	612	521	6952	2024	611.145	488.591	322.383	464.481	1053.75	813.889	851.963	2399.44	1382.45	932.011	1.39842	0.396964	3.52278	0.000427044	0.0183965	Up
ENSG00000123560	PLP1	11430	295887	29811	31337	262123	202356	101310	3911831	578121	22606.4	99977.8	46427.8	28822.7	420416	269110	165667	1.35015e+06	394872	310894	3.05582	0.56905	5.37003	7.87246e-08	4.71553e-05	Up
ENSG00000198753	PLXNB3	85	2287	171	132	789	1113	857	14316	1997	168.114	772.758	266.316	121.409	1265.47	1480.16	1401.4	4941.09	1364	1308.97	2.39762	0.559431	4.28581	1.82074e-05	0.00201104	Up
ENSG00000109099	PMP22	1586	12553	1240	6032	7888	4586	2529	68406	16908	3136.82	4241.55	1931.18	5548.02	12651.5	6098.85	4135.53	23610	11548.6	8100.22	1.52718	0.490233	3.11521	0.00183814	0.0480227	Up
ENSG00000139323	POC1B	109	1820	288	430	665	802	244	8031	1901	215.582	614.963	448.533	395.499	1066.58	1066.57	399	2771.86	1298.43	919.669	1.53815	0.491078	3.13218	0.00173513	0.0466986	Up
ENSG00000110777	POU2AF1	1	26	5	19	32	8	11	343	76	1.97782	8.78518	7.78703	17.4755	51.3244	10.6391	17.9877	118.385	51.91	31.8079	2.12005	0.645923	3.2822	0.00103	0.0332939	Up
ENSG00000141934	PPAP2C	144	1182	78	223	1204	515	438	13353	2395	284.806	399.388	121.478	205.108	1931.08	684.89	716.237	4608.72	1635.85	1176.39	2.66227	0.540454	4.92599	8.39327e-07	0.000229297	Up
ENSG00000166387	PPFIBP2	163	945	160	346	624	487	307	5083	1580	322.384	319.308	249.185	318.239	1000.83	647.653	502.02	1754.37	1079.18	688.13	1.64696	0.391127	4.21082	2.5445e-05	0.00252462	Up
ENSG00000170836	PPM1D	15	619	111	85	240	253	147	2017	506	29.6672	209.155	172.872	78.18	384.933	336.461	240.381	696.157	345.612	277.046	1.57481	0.504497	3.12153	0.00179911	0.0472723	Up
ENSG00000167641	PPP1R14A	1106	3064	226	1119	4526	1350	2151	36656	5870	2187.46	1035.3	351.974	1029.22	7259.19	1795.34	3517.41	12651.6	4009.37	3759.65	2.12558	0.55489	3.83063	0.000127813	0.00777129	Up
ENSG00000124126	PREX1	1357	19975	3736	4334	6023	8675	6805	85951	12099	2683.9	6749.39	5818.47	3986.26	9660.21	11536.7	11127.8	29665.5	8263.94	9943.59	1.45726	0.445473	3.27126	0.00107071	0.0343298	Up
ENSG00000175785	PRIMA1	22	466	38	68	521	482	157	5435	1232	43.512	157.458	59.1814	62.544	835.625	641.004	256.733	1875.86	841.489	530.379	3.16233	0.526549	6.00576	1.90433e-09	4.74726e-06	Up
ENSG00000143125	PROK1	0	17	1	0	11	13	3	43	41	0	5.74416	1.55741	0	17.6428	17.2885	4.90574	14.8412	28.0041	9.99821	2.33466	0.742915	3.14257	0.00167472	0.0456269	Up
ENSG00000176381	PRR18	330	7596	365	569	2487	3680	2470	68436	5005	652.679	2566.63	568.453	523.346	3988.87	4893.97	4039.06	23620.3	3418.55	4919.1	2.55056	0.611469	4.17119	3.03007e-05	0.0028746	Up
ENSG00000135362	PRR5L	28	526	90	78	469	367	293	8052	1032	55.3789	177.731	140.167	71.7416	752.223	488.067	479.127	2779.1	704.884	627.603	2.92727	0.547543	5.34619	8.9827e-08	4.97617e-05	Up
ENSG00000130962	PRRG1	90	2814	375	622	1539	1479	753	21904	3019	178.003	950.827	584.027	572.094	2468.38	1966.9	1231.34	7560.05	2062.06	1952.63	2.20372	0.542282	4.0638	4.8281e-05	0.00394618	Up
ENSG00000080815	PSEN1	944	6321	1429	1087	3236	2523	1596	34561	6384	1867.06	2135.81	2225.53	999.784	5190.18	3355.3	2609.85	11928.5	4360.44	3852.5	1.50399	0.459909	3.2702	0.00107473	0.0343484	Up
ENSG00000131470	PSMC3IP	18	176	31	56	81	83	93	439	196	35.6007	59.4689	48.2796	51.5068	129.915	110.38	152.078	151.518	133.873	96.9579	1.41296	0.311915	4.52996	5.89959e-06	0.000898133	Up
ENSG00000169398	PTK2	1283	11206	2545	3282	4047	5083	2926	31552	10161	2537.54	3786.41	3963.6	3018.67	6490.93	6759.8	4784.73	10890	6940.24	5463.55	1.07566	0.324543	3.31438	0.000918479	0.0306308	Up
ENSG00000101213	PTK6	17	97	18	28	46	36	38	398	94	33.6229	32.7755	28.0333	25.7534	73.7788	47.8758	62.1393	137.368	64.2045	56.1723	1.30673	0.41383	3.15765	0.00159045	0.0443613	Up
ENSG00000184007	PTP4A2	2149	21269	3814	10131	13676	10450	4740	101913	39205	4250.33	7186.62	5939.95	9318.14	21934.8	13897.3	7751.06	35174.7	26778.1	14692.3	1.56773	0.439742	3.56512	0.000363688	0.0164468	Up
ENSG00000158079	PTPDC1	132	1350	274	222	737	522	409	7586	938	261.072	456.154	426.729	204.188	1182.06	694.199	668.815	2618.27	640.679	794.685	1.66421	0.477791	3.48313	0.000495582	0.0205904	Up
ENSG00000080031	PTPRH	36	190	30	64	192	146	65	2705	224	71.2014	64.1994	46.7222	58.8649	307.946	194.163	106.291	933.616	152.998	215.111	2.26608	0.550511	4.11633	3.84952e-05	0.00336715	Up
ENSG00000177469	PTRF	640	3674	677	2435	2045	1729	1216	14695	8215	1265.8	1241.41	1054.36	2239.63	3279.95	2299.37	1988.46	5071.9	5611.07	2672.44	1.26812	0.407278	3.11365	0.00184787	0.048162	Up
ENSG00000168297	PXK	273	4606	642	706	2132	2356	1203	31760	5571	539.944	1556.33	999.855	649.354	3419.49	3133.21	1967.2	10961.8	3805.14	3003.59	2.14167	0.500122	4.2823	1.84967e-05	0.00202681	Up
ENSG00000151552	QDPR	4540	29646	2614	9531	13225	13591	7342	121592	45213	8979.29	10017.1	4071.06	8766.28	21211.4	18074.4	12006	41966.8	30881.7	17330.5	1.55692	0.421899	3.69028	0.00022401	0.0115956	Up
ENSG00000136237	RAPGEF5	556	11407	3525	4004	5163	6045	4493	68753	12073	1099.67	3854.33	5489.86	3682.74	8280.87	8039.15	7347.16	23729.7	8246.18	7752.19	1.53824	0.490136	3.1384	0.0016987	0.0460289	Up
ENSG00000152689	RASGRP3	26	712	107	188	745	494	193	11709	2630	51.4232	240.579	166.642	172.916	1194.9	656.963	315.602	4041.3	1796.36	959.631	2.97272	0.592859	5.01421	5.32515e-07	0.000177841	Up
ENSG00000103710	RASL12	95	1065	151	374	430	650	237	2066	1798	187.893	359.855	235.168	343.992	689.671	864.424	387.553	713.069	1228.08	556.634	1.39677	0.3873	3.60644	0.000310431	0.014559	Up
ENSG00000101265	RASSF2	943	11997	1825	3468	7042	7516	5273	91924	16678	1865.08	4053.69	2842.27	3189.74	11294.6	9995.41	8622.65	31727.1	11391.5	9442.44	2.1608	0.439062	4.9214	8.59252e-07	0.000231568	Up
ENSG00000162444	RBP7	115	573	22	91	343	202	131	5959	701	227.449	193.612	34.2629	83.6986	550.133	268.636	214.217	2056.72	478.802	456.392	2.11502	0.620452	3.40883	0.000652418	0.024878	Up
ENSG00000139547	RDH16	2	17	3	6	21	8	10	142	63	3.95563	5.74416	4.67222	5.51859	33.6816	10.6391	16.3525	49.0105	43.0307	19.1783	2.3361	0.57569	4.05791	4.95132e-05	0.00403037	Up
ENSG00000137710	RDX	471	7199	1370	2496	2634	3296	1777	28573	7144	931.551	2432.48	2133.65	2295.73	4224.64	4383.3	2905.83	9861.82	4879.54	3783.17	1.35559	0.424369	3.19436	0.00140142	0.0411006	Up
ENSG00000165476	REEP3	64	2523	485	596	1164	1747	753	16167	3589	126.58	852.501	755.342	548.18	1866.92	2323.31	1231.34	5579.95	2451.38	1748.39	2.05019	0.526169	3.89645	9.76118e-05	0.00646735	Up
ENSG00000092871	RFFL	61	1498	280	243	634	816	431	9977	1516	120.647	506.162	436.074	223.503	1016.86	1085.19	704.791	3443.51	1035.47	952.467	2.00124	0.520903	3.84186	0.000122107	0.00749647	Up
ENSG00000159496	RGL4	3	9	3	1	8	13	12	61	16	5.93345	3.04103	4.67222	0.919765	12.8311	17.2885	19.6229	21.0538	10.9284	10.699	2.04696	0.598577	3.41971	0.000626882	0.0240421	Up
ENSG00000158315	RHBDL2	46	419	47	109	208	154	186	4344	513	90.9795	141.577	73.1981	100.254	333.608	204.802	304.156	1499.31	350.393	344.253	2.19641	0.536458	4.09428	4.23481e-05	0.00359382	Up
ENSG00000116574	RHOU	1073	12532	857	2384	4789	6900	2983	70438	13010	2122.2	4234.46	1334.7	2192.72	7681.01	9176.2	4877.94	24311.3	8886.18	7201.85	2.00361	0.483591	4.14318	3.42524e-05	0.00316248	Up
ENSG00000129538	RNASE1	3720	10696	1409	2462	9687	6158	4088	84271	23335	7357.48	3614.09	2194.39	2264.46	15536.9	8189.42	6684.88	29085.7	15938.4	10096.2	1.82605	0.493166	3.70272	0.000213302	0.0111944	Up
ENSG00000101695	RNF125	18	443	68	50	194	263	120	3589	530	35.6007	149.686	105.904	45.9882	311.154	349.759	196.229	1238.72	362.004	310.561	2.30013	0.554416	4.14874	3.34312e-05	0.00310101	Up
ENSG00000082996	RNF13	588	8999	1199	1878	4137	3287	1400	40241	7699	1162.96	3040.69	1867.33	1727.32	6635.28	4371.33	2289.34	13889	5258.62	4471.31	1.61585	0.481693	3.35452	0.000795034	0.0278164	Up
ENSG00000173821	RNF213	345	3037	857	1171	906	1830	964	9567	4251	682.347	1026.18	1334.7	1077.04	1453.12	2433.69	1576.38	3302	2903.55	1754.33	1.13655	0.360531	3.15244	0.00161911	0.0446229	Up
ENSG00000228793	RP1-223B1.1	0	42	5	17	88	44	72	609	258	0	14.1915	7.78703	15.636	141.142	58.5149	117.738	210.193	176.221	82.3803	3.47283	0.532791	6.51819	7.11586e-11	3.54779e-07	Up
ENSG00000219392	RP1-265C24.5	3	48	13	31	32	25	25	535	71	5.93345	16.2188	20.2463	28.5127	51.3244	33.2471	40.8811	184.652	48.4949	47.7235	1.80864	0.573037	3.15623	0.00159821	0.0444534	Up
ENSG00000234694	RP1-92O14.3	1	1	1	1	11	1	6	84	10	1.97782	0.337892	1.55741	0.919765	17.6428	1.32988	9.81147	28.9921	6.83027	7.71104	2.78217	0.795468	3.49752	0.000469599	0.0198837	Up
ENSG00000271826	RP1-93I3.1	0	19	3	11	21	10	8	347	27	0	6.41994	4.67222	10.1174	33.6816	13.2988	13.082	119.765	18.4417	24.3865	2.37542	0.703496	3.3766	0.000733876	0.0264596	Up
ENSG00000215158	RP11-1023L17.1	4	73	4	41	52	49	28	557	159	7.91126	24.6661	6.22962	37.7103	83.4021	65.1643	45.7869	192.246	108.601	63.5242	2.11654	0.553687	3.82262	0.000132039	0.0079496	Up
ENSG00000261868	RP11-104O19.2	0	8	0	4	10	4	8	154	26	0	2.70313	0	3.67906	16.0389	5.31953	13.082	53.1523	17.7587	12.4148	2.83117	0.737227	3.8403	0.000122885	0.00749647	Up
ENSG00000262223	RP11-1055B8.3	45	190	8	17	81	129	86	1594	471	89.0017	64.1994	12.4592	15.636	129.915	171.555	140.631	550.16	321.706	166.14	2.2775	0.582263	3.91147	9.17374e-05	0.00622285	Up
ENSG00000248714	RP11-1079K10.3	1	56	4	3	8	31	20	499	19	1.97782	18.9219	6.22962	2.75929	12.8311	41.2264	32.7049	172.227	12.9775	33.5395	2.30042	0.7243	3.17606	0.00149289	0.0426543	Up
ENSG00000258342	RP11-116N8.1	1	14	0	2	25	9	12	446	27	1.97782	4.73048	0	1.83953	40.0972	11.969	19.6229	153.934	18.4417	28.0681	3.51135	0.738469	4.75491	1.98534e-06	0.000395936	Up
ENSG00000250198	RP11-143A12.3	1	59	2	4	43	15	6	749	219	1.97782	19.9356	3.11481	3.67906	68.9671	19.9483	9.81147	258.513	149.583	59.5034	3.03469	0.736235	4.1219	3.75753e-05	0.00330971	Up
ENSG00000227218	RP11-203J24.8	2	42	5	8	30	20	14	223	53	3.95563	14.1915	7.78703	7.35812	48.1166	26.5977	22.8934	76.9672	36.2004	27.1186	2.07063	0.531987	3.89225	9.93192e-05	0.00655868	Up
ENSG00000258844	RP11-259K15.2	14	47	4	19	124	13	17	927	173	27.6894	15.8809	6.22962	17.4755	198.882	17.2885	27.7992	319.949	118.164	83.262	2.60927	0.656483	3.97463	7.04895e-05	0.00518735	Up
ENSG00000227115	RP11-267C16.1	47	232	19	65	182	80	53	2427	306	92.9574	78.3909	29.5907	59.7847	291.907	106.391	86.668	837.666	209.006	199.151	2.00167	0.583149	3.43252	0.000598004	0.0231573	Up
ENSG00000243302	RP11-274B21.2	15	108	10	6	48	73	40	477	75	29.6672	36.4923	15.5741	5.51859	76.9866	97.0815	65.4098	164.634	51.227	60.2879	1.88433	0.528334	3.56654	0.000361727	0.0163953	Up
ENSG00000242861	RP11-285F7.2	29	275	14	72	160	74	25	1569	929	57.3567	92.9202	21.8037	66.2231	256.622	98.4114	40.8811	541.532	634.532	201.142	2.10555	0.619889	3.39665	0.000682157	0.0253689	Up
ENSG00000245293	RP11-286E11.1	11	51	1	18	73	41	24	604	169	21.756	17.2325	1.55741	16.5558	117.084	54.5252	39.2459	208.467	115.432	65.7617	2.60953	0.573212	4.55247	5.30188e-06	0.000832562	Up
ENSG00000234531	RP11-288G11.3	19	83	6	32	60	36	34	1366	353	37.5785	28.045	9.34444	29.4325	96.2332	47.8758	55.5983	471.467	241.109	112.965	2.4799	0.612868	4.04639	5.20141e-05	0.00418273	Up
ENSG00000259172	RP11-299G20.2	4	29	18	5	26	31	19	557	51	7.91126	9.79886	28.0333	4.59882	41.7011	41.2264	31.0697	192.246	34.8344	43.491	2.16692	0.628746	3.44641	0.000568088	0.0227088	Up
ENSG00000260082	RP11-2C24.5	2	3	0	2	6	7	1	64	33	3.95563	1.01368	0	1.83953	9.62332	9.30919	1.63525	22.0893	22.5399	8.00064	2.47537	0.756269	3.27314	0.00106361	0.0342123	Up
ENSG00000255337	RP11-315O6.1	11	88	14	49	59	53	20	356	181	21.756	29.7345	21.8037	45.0685	94.6293	70.4838	32.7049	122.871	123.628	62.52	1.48211	0.457693	3.23821	0.00120284	0.0371911	Up
ENSG00000273002	RP11-336K24.12	1	11	1	5	15	4	4	177	16	1.97782	3.71681	1.55741	4.59882	24.0583	5.31953	6.54098	61.0906	10.9284	13.3099	2.31896	0.7214	3.21453	0.00130658	0.0392426	Up
ENSG00000228510	RP11-339B21.8	0	5	0	1	9	1	4	44	37	0	1.68946	0	0.919765	14.435	1.32988	6.54098	15.1864	25.272	7.26371	2.88152	0.806352	3.57352	0.00035221	0.0160003	Up
ENSG00000261827	RP11-340F14.5	122	612	50	264	639	138	113	4457	1403	241.294	206.79	77.8703	242.818	1024.88	183.524	184.783	1538.31	958.287	517.618	1.81156	0.576905	3.14014	0.00168867	0.0458485	Up
ENSG00000262188	RP11-353N14.4	3	13	1	11	38	2	18	348	40	5.93345	4.39259	1.55741	10.1174	60.9477	2.65977	29.4344	120.11	27.3211	29.1638	2.59805	0.705818	3.68091	0.000232407	0.0117936	Up
ENSG00000262585	RP11-353N14.5	1	17	1	0	24	1	10	151	23	1.97782	5.74416	1.55741	0	38.4933	1.32988	16.3525	52.1168	15.7096	14.809	2.57857	0.775438	3.3253	0.000883228	0.0298389	Up
ENSG00000250969	RP11-364L4.3	0	3	2	1	10	19	2	18	35	0	1.01368	3.11481	0.919765	16.0389	25.2678	3.27049	6.2126	23.9059	8.86044	2.8483	0.751859	3.78835	0.000151653	0.00880675	Up
ENSG00000260589	RP11-390B4.5	1	7	1	1	10	14	4	85	26	1.97782	2.36524	1.55741	0.919765	16.0389	18.6184	6.54098	29.3373	17.7587	10.5683	2.84109	0.669392	4.24429	2.19289e-05	0.00226595	Up
ENSG00000244062	RP11-404G16.2	1	47	1	4	18	10	25	413	109	1.97782	15.8809	1.55741	3.67906	28.87	13.2988	40.8811	142.545	74.4499	35.9044	2.74671	0.686002	4.00394	6.22974e-05	0.00472395	Up
ENSG00000231427	RP11-436F9.1	13	10	3	9	18	5	17	810	52	25.7116	3.37892	4.67222	8.27788	28.87	6.64942	27.7992	279.567	35.5174	46.716	2.33648	0.750083	3.11496	0.00183971	0.0480227	Up
ENSG00000237931	RP11-469E19.1	1	23	7	8	15	29	13	99	20	1.97782	7.77151	10.9018	7.35812	24.0583	38.5666	21.2582	34.1693	13.6605	17.7469	1.70975	0.532901	3.20839	0.00133481	0.0398271	Up
ENSG00000261121	RP11-496D24.2	11	15	2	12	37	10	9	450	123	21.756	5.06838	3.11481	11.0372	59.3438	13.2988	14.7172	155.315	84.0123	40.8515	2.33304	0.669176	3.48644	0.000489497	0.0205085	Up
ENSG00000270547	RP11-536O18.2	1	24	6	1	16	13	34	120	23	1.97782	8.1094	9.34444	0.919765	25.6622	17.2885	55.5983	41.4173	15.7096	19.5586	2.24373	0.622331	3.60536	0.000311723	0.014559	Up
ENSG00000272564	RP11-548P2.2	3	43	0	5	39	24	7	450	62	5.93345	14.5293	0	4.59882	62.5516	31.9172	11.4467	155.315	42.3477	36.5155	2.68633	0.693404	3.87412	0.000107011	0.00683616	Up
ENSG00000251429	RP11-597D13.7	2	225	16	6	198	177	62	3647	825	3.95563	76.0256	24.9185	5.51859	317.57	235.389	101.385	1258.74	563.497	287.445	3.47003	0.693483	5.00377	5.622e-07	0.000183802	Up
ENSG00000235033	RP11-61I13.3	4	89	9	17	121	159	248	1418	137	7.91126	30.0724	14.0167	15.636	194.07	211.451	405.541	489.415	93.5747	162.41	3.65941	0.521237	7.02063	2.20863e-12	2.20233e-08	Up
ENSG00000263843	RP11-649A18.12	4	32	13	9	23	37	16	138	42	7.91126	10.8125	20.2463	8.27788	36.8894	49.2057	26.1639	47.6299	28.6871	26.2027	1.59626	0.460984	3.46272	0.000534741	0.0217997	Up
ENSG00000259668	RP11-707P17.2	1	17	1	8	10	6	3	154	79	1.97782	5.74416	1.55741	7.35812	16.0389	7.9793	4.90574	53.1523	53.9591	16.9636	2.20931	0.704401	3.13644	0.0017101	0.0461497	Up
ENSG00000239922	RP11-71N10.1	25	86	11	45	126	39	38	1393	234	49.4454	29.0587	17.1315	41.3894	202.09	51.8655	62.1393	480.786	159.828	121.526	2.2347	0.578963	3.85983	0.000113464	0.00702737	Up
ENSG00000203472	RP11-77K12.4	0	14	9	1	24	47	6	132	53	0	4.73048	14.0167	0.919765	38.4933	62.5045	9.81147	45.5591	36.2004	23.5817	2.557	0.665612	3.84158	0.000122247	0.00749647	Up
ENSG00000251138	RP11-81H3.2	2	34	0	0	24	16	6	539	171	3.95563	11.4883	0	0	38.4933	21.2781	9.81147	186.033	116.798	43.0953	3.21904	0.785898	4.09601	4.2034e-05	0.00359382	Up
ENSG00000236494	RP11-89N17.4	24	126	20	15	150	113	18	427	371	47.4676	42.5744	31.1481	13.7965	240.583	150.277	29.4344	147.377	253.403	106.229	2.08843	0.539132	3.8737	0.000107197	0.00683616	Up
ENSG00000253877	RP11-946L20.2	0	91	3	1	50	56	13	1013	128	0	30.7481	4.67222	0.919765	80.1943	74.4735	21.2582	349.631	87.4274	72.1472	2.90922	0.766261	3.79664	0.000146669	0.00855268	Up
ENSG00000261710	RP11-953B20.1	8	38	5	5	34	24	7	723	115	15.8225	12.8399	7.78703	4.59882	54.5321	31.9172	11.4467	249.54	78.5481	51.8924	2.63646	0.661985	3.98265	6.81504e-05	0.00510008	Up
ENSG00000257337	RP11-983P16.4	152	878	117	439	914	315	342	5344	1738	300.628	296.669	182.217	403.777	1465.95	418.913	559.254	1844.45	1187.1	739.885	1.77246	0.457555	3.87376	0.000107169	0.00683616	Up
ENSG00000228624	RP3-399L15.3	8	143	22	76	77	54	35	933	316	15.8225	48.3185	34.2629	69.9021	123.499	71.8137	57.2336	322.02	215.837	106.523	1.73004	0.544035	3.18001	0.0014727	0.0424768	Up
ENSG00000235189	RP4-537K23.4	4	27	2	4	15	14	4	156	67	7.91126	9.12308	3.11481	3.67906	24.0583	18.6184	6.54098	53.8426	45.7628	19.1835	2.03681	0.618884	3.2911	0.000997962	0.0325202	Up
ENSG00000241345	RP4-630C24.3	1	34	1	7	33	5	9	607	30	1.97782	11.4883	1.55741	6.43835	52.9283	6.64942	14.7172	209.503	20.4908	36.1945	2.73847	0.755014	3.62704	0.000286683	0.0137436	Up
ENSG00000238194	RP4-719C8.1	0	42	1	0	11	16	15	394	43	0	14.1915	1.55741	0	17.6428	21.2781	24.5287	135.987	29.3702	27.1728	2.6263	0.787508	3.33495	0.000853162	0.0291346	Up
ENSG00000228204	RP4-724E13.2	0	3	0	2	9	11	1	44	15	0	1.01368	0	1.83953	14.435	14.6287	1.63525	15.1864	10.2454	6.55377	2.83838	0.77885	3.64432	0.000268098	0.0131388	Up
ENSG00000235513	RP4-756G23.5	5	68	13	8	27	30	11	299	115	9.88908	22.9766	20.2463	7.35812	43.3049	39.8965	17.9877	103.198	78.5481	38.1562	1.72568	0.547508	3.15188	0.0016222	0.0446229	Up
ENSG00000223396	RPS10P7	3	21	8	7	16	26	5	230	57	5.93345	7.09573	12.4592	6.43835	25.6622	34.577	8.17623	79.3832	38.9325	24.2953	2.02778	0.586409	3.45796	0.000544275	0.022062	Up
ENSG00000117676	RPS6KA1	199	931	241	288	397	491	274	4399	1765	393.585	314.577	375.335	264.892	636.743	652.973	448.057	1518.29	1205.54	645.555	1.34215	0.403176	3.32895	0.000871755	0.0296174	Up
ENSG00000114993	RTKN	1170	6219	357	1019	2141	2647	2085	49284	5480	2314.04	2101.35	555.994	937.24	3433.92	3520.2	3409.49	17010.1	3742.99	4113.93	1.87683	0.560068	3.35107	0.000805	0.0279829	Up
ENSG00000180739	S1PR5	245	1140	106	325	1718	612	710	14103	2642	484.565	385.197	165.085	298.923	2755.48	813.889	1161.02	4867.57	1804.56	1415.14	2.56402	0.504213	5.08519	3.67262e-07	0.000140852	Up
ENSG00000064932	SBNO2	84	759	189	336	205	360	367	2367	996	166.137	256.46	294.35	309.041	328.797	478.758	600.135	816.957	680.295	436.77	1.13636	0.357373	3.17977	0.0014739	0.0424768	Up
ENSG00000099194	SCD	5266	60850	11712	23172	38850	29211	17789	215345	94008	10415.2	20560.7	18240.3	21312.8	62311	38847.2	29089.4	74325.2	64210	37701.3	1.54352	0.375248	4.11333	3.89986e-05	0.00339629	Up
ENSG00000103184	SEC14L5	577	3978	859	855	2054	1524	1736	26600	1854	1141.2	1344.13	1337.81	786.399	3294.38	2026.74	2838.79	9180.85	1266.33	2579.63	1.56544	0.501107	3.12397	0.0017843	0.0469451	Up
ENSG00000188404	SELL	24	199	36	90	74	283	59	1685	577	47.4676	67.2404	56.0666	82.7788	118.688	376.357	96.4795	581.569	394.107	202.306	2.12826	0.505928	4.20665	2.59186e-05	0.00254435	Up
ENSG00000012171	SEMA3B	1625	6089	412	1157	3389	3156	3156	55817	8220	3213.95	2057.42	641.651	1064.17	5435.57	4197.11	5160.83	19264.9	5614.48	5183.35	1.99643	0.536116	3.72388	0.000196187	0.010546	Up
ENSG00000168758	SEMA4C	473	3681	568	694	1220	1567	1288	12863	2527	935.507	1243.78	884.607	638.317	1956.74	2083.93	2106.2	4439.59	1726.01	1779.41	1.35504	0.375086	3.61261	0.000303132	0.0143025	Up
ENSG00000187764	SEMA4D	1420	8237	1152	2448	6524	6176	3782	77842	12515	2808.5	2783.21	1794.13	2251.58	10463.8	8213.36	6184.5	26866.7	8548.08	7768.21	2.19129	0.441206	4.96658	6.81432e-07	0.000201531	Up
ENSG00000092421	SEMA6A	318	3939	646	1089	2147	2149	1135	24552	3901	628.946	1330.96	1006.08	1001.62	3443.54	2857.92	1856	8473.99	2664.49	2584.84	1.84277	0.451789	4.07884	4.52612e-05	0.00374541	Up
ENSG00000250722	SEPP1	43	2897	481	165	929	1942	1189	24388	2185	85.0461	978.872	749.112	151.761	1490.01	2582.63	1944.31	8417.39	1492.41	1987.95	2.3489	0.636265	3.6917	0.000222756	0.0115688	Up
ENSG00000186522	SEPT10	16	1437	154	415	606	855	426	7967	2287	31.6451	485.55	239.841	381.702	971.955	1137.05	696.614	2749.77	1562.08	917.356	2.08545	0.572723	3.64128	0.000271283	0.0132278	Up
ENSG00000108387	SEPT4	7715	25690	2912	16312	29599	14164	12177	216545	58581	15258.9	8680.44	4535.17	15003.2	47473.4	18836.5	19912.4	74739.3	40012.4	27161.3	1.75682	0.483148	3.6362	0.000276689	0.0134258	Up
ENSG00000164402	SEPT8	1811	20604	4069	5388	10451	7254	7586	132258	19689	3581.82	6961.92	6337.08	4955.69	16762.2	9646.98	12405	45648.1	13448.1	13305.2	1.72562	0.465581	3.70639	0.000210236	0.0110626	Up
ENSG00000188488	SERPINA5	2	20	0	13	1	115	7	302	293	3.95563	6.75783	0	11.9569	1.60389	152.937	11.4467	104.234	200.127	54.7798	3.09513	0.786669	3.93447	8.33795e-05	0.00587575	Up
ENSG00000021355	SERPINB1	158	1296	138	476	375	704	240	5125	1968	312.495	437.908	214.922	437.808	601.458	936.238	392.459	1768.87	1344.2	716.261	1.4329	0.450935	3.17762	0.0014849	0.042641	Up
ENSG00000155542	SETD9	26	105	49	75	175	95	76	284	344	51.4232	35.4786	76.3129	68.9823	280.68	126.339	124.279	98.0211	234.961	121.831	1.4973	0.427072	3.50597	0.000454942	0.0193452	Up
ENSG00000104332	SFRP1	123	1785	246	683	998	1527	352	5287	4685	243.271	603.137	383.122	628.199	1600.68	2030.73	575.606	1824.78	3199.98	1232.17	1.86399	0.463611	4.02058	5.80548e-05	0.00447022	Up
ENSG00000118515	SGK1	397	11767	450	1328	2251	6126	2822	72485	7686	785.193	3975.97	700.833	1221.45	3610.35	8146.87	4614.66	25017.8	5249.74	5924.76	2.20282	0.599701	3.67321	0.000239526	0.0120022	Up
ENSG00000101049	SGK2	32	443	56	34	316	393	215	5199	490	63.2901	149.686	87.2147	31.272	506.828	522.644	351.578	1794.41	334.683	426.845	2.79252	0.550949	5.06857	4.00814e-07	0.000149896	Up
ENSG00000164023	SGMS2	30	329	76	101	181	112	70	2142	629	59.3345	111.166	118.363	92.8962	290.303	148.947	114.467	739.3	429.624	233.822	1.70945	0.508949	3.35879	0.000782841	0.0276322	Up
ENSG00000130147	SH3BP4	218	2617	367	457	762	875	471	8085	2234	431.164	884.263	571.568	420.332	1222.16	1163.65	770.2	2790.49	1525.88	1086.63	1.30264	0.420413	3.09849	0.00194509	0.0496048	Up
ENSG00000109686	SH3D19	65	1355	317	413	717	620	283	4011	1974	128.558	457.843	493.698	379.863	1149.99	824.528	462.774	1384.37	1348.3	736.658	1.41321	0.447362	3.15899	0.00158314	0.0443436	Up
ENSG00000169247	SH3TC2	28	651	71	86	649	631	393	9964	1120	55.3789	219.968	110.576	79.0998	1040.92	839.157	642.651	3439.02	764.99	799.085	3.21174	0.540835	5.93847	2.87687e-09	6.37483e-06	Up
ENSG00000185634	SHC4	56	883	187	279	415	335	155	6044	1392	110.758	298.358	291.235	256.614	665.613	445.511	253.463	2086.05	950.773	595.375	1.71901	0.531969	3.23142	0.00123178	0.0377929	Up
ENSG00000180730	SHISA2	6	69	7	20	74	66	10	574	109	11.8669	23.3145	10.9018	18.3953	118.688	87.7723	16.3525	198.113	74.4499	62.206	2.34261	0.561875	4.16927	3.05579e-05	0.0028746	Up
ENSG00000158352	SHROOM4	52	649	157	132	486	905	416	9067	1494	102.846	219.292	244.513	121.409	779.489	1203.54	680.262	3129.43	1020.44	833.469	2.77634	0.485276	5.72116	1.05801e-08	1.53821e-05	Up
ENSG00000160584	SIK3	1293	7672	1811	2434	2866	3688	2210	23655	7268	2557.32	2592.31	2820.46	2238.71	4596.74	4904.61	3613.89	8164.39	4964.24	4050.3	1.01231	0.311074	3.25425	0.00113694	0.0358199	Up
ENSG00000139737	SLAIN1	720	13681	1378	2174	7453	7272	4376	120969	17438	1424.03	4622.7	2146.11	1999.57	11953.8	9670.91	7155.83	41751.8	11910.6	10292.8	2.47192	0.523358	4.7232	2.32164e-06	0.000440956	Up
ENSG00000064651	SLC12A2	334	6138	1130	1851	2561	3150	1339	27015	7517	660.591	2073.98	1759.87	1702.48	4107.55	4189.13	2189.59	9324.08	5134.31	3460.18	1.586	0.452466	3.50524	0.000456198	0.0193574	Up
ENSG00000158296	SLC13A3	275	1022	129	422	431	634	417	5647	1168	543.899	345.325	200.905	388.141	691.275	843.146	681.897	1949.03	797.775	715.711	1.3531	0.425431	3.18053	0.00147005	0.0424768	Up
ENSG00000163393	SLC22A15	112	1312	311	486	755	740	290	7018	2119	221.515	443.314	484.353	447.006	1210.93	984.114	474.221	2422.22	1447.33	903.891	1.61197	0.447933	3.59869	0.000319826	0.0147988	Up
ENSG00000004864	SLC25A13	60	1063	177	178	369	458	225	6724	1133	118.669	359.179	275.661	163.718	591.834	609.087	367.93	2320.75	773.869	620.078	1.85693	0.522839	3.55164	0.000382845	0.0169601	Up
ENSG00000174502	SLC26A9	5	124	10	32	51	73	49	1126	213	9.88908	41.8986	15.5741	29.4325	81.7982	97.0815	80.127	388.633	145.485	98.8798	2.42833	0.555287	4.37311	1.22489e-05	0.00153896	Up
ENSG00000136867	SLC31A2	0	87	3	7	52	73	108	1196	50	0	29.3966	4.67222	6.43835	83.4021	97.0815	176.606	412.793	34.1513	93.8379	3.25306	0.70334	4.62516	3.74307e-06	0.000627294	Up
ENSG00000130958	SLC35D2	123	705	89	135	407	304	197	3516	939	243.271	238.214	138.609	124.168	652.782	404.285	322.143	1213.53	641.362	442.04	1.70105	0.434181	3.91784	8.93465e-05	0.00608136	Up
ENSG00000070214	SLC44A1	1355	15294	2088	3017	8997	9615	3604	134240	27016	2679.94	5167.72	3251.86	2774.93	14430.2	12786.8	5893.42	46332.2	18452.7	12418.9	2.30966	0.501731	4.60338	4.15682e-06	0.000679504	Up
ENSG00000158715	SLC45A3	63	638	34	98	497	447	444	10344	1627	124.602	215.575	52.9518	90.1369	797.132	594.458	726.049	3570.18	1111.28	809.152	3.16628	0.549703	5.75998	8.41242e-09	1.39807e-05	Up
ENSG00000164889	SLC4A2	139	1441	299	187	501	580	532	5993	872	274.916	486.902	465.664	171.996	803.547	771.333	869.95	2068.45	595.599	723.151	1.45419	0.451645	3.21977	0.00128292	0.0387657	Up
ENSG00000158865	SLC5A11	127	800	92	65	964	377	424	12079	1380	251.183	270.313	143.281	59.7847	1546.15	501.366	693.344	4169	942.577	953	2.79301	0.579482	4.81984	1.43674e-06	0.0003256	Up
ENSG00000196517	SLC6A9	137	1061	179	371	536	531	663	8632	1581	270.961	358.503	278.776	341.233	859.683	706.168	1084.17	2979.29	1079.87	884.294	1.98591	0.436978	4.54465	5.50266e-06	0.000850694	Up
ENSG00000084453	SLCO1A2	476	5632	1046	1860	4761	5311	1648	55234	14353	941.44	1903.01	1629.05	1710.76	7636.1	7063.01	2694.88	19063.7	9803.49	5827.27	2.40886	0.475479	5.06618	4.05875e-07	0.000149896	Up
ENSG00000176463	SLCO3A1	313	2584	408	641	1083	1194	723	14200	2931	619.056	873.112	635.422	589.569	1737.01	1587.88	1182.28	4901.05	2001.95	1569.7	1.6552	0.428601	3.86186	0.000112528	0.00699108	Up
ENSG00000166750	SLFN5	37	894	255	140	337	508	231	2359	2094	73.1792	302.075	397.139	128.767	540.51	675.581	377.742	814.196	1430.26	526.605	1.63172	0.508342	3.20989	0.00132785	0.0397111	Up
ENSG00000204323	SMIM5	67	151	5	83	240	75	90	2707	493	132.514	51.0216	7.78703	76.3405	384.933	99.7413	147.172	934.306	336.732	241.172	2.18994	0.637398	3.43575	0.000590925	0.0230623	Up
ENSG00000259120	SMIM6	23	112	4	10	72	31	23	1601	171	45.4898	37.8439	6.22962	9.19765	115.48	41.2264	37.6106	552.576	116.798	106.939	2.37278	0.688736	3.44513	0.000570791	0.0227568	Up
ENSG00000028528	SNX1	837	8745	1827	2719	3252	3274	2665	34545	7018	1655.43	2954.86	2845.38	2500.84	5215.84	4354.04	4357.93	11923	4793.48	4511.2	1.24226	0.393378	3.15792	0.00158899	0.0443613	Up
ENSG00000100146	SOX10	815	5954	885	2936	4536	3050	2197	44462	11949	1611.92	2011.81	1378.3	2700.43	7275.23	4056.15	3592.63	15345.8	8161.49	5125.97	1.88094	0.446245	4.21505	2.49728e-05	0.00250267	Up
ENSG00000242808	SOX2-OT	1139	21844	2092	4688	11073	11090	5405	182757	30340	2252.73	7380.91	3258.09	4311.86	17759.8	14748.4	8838.5	63077.6	20723	15816.8	2.32562	0.530191	4.38638	1.15255e-05	0.00149969	Up
ENSG00000005513	SOX8	1740	10112	1221	3445	6036	2848	2942	56263	11169	3441.4	3416.76	1901.59	3168.59	9681.06	3787.51	4810.89	19418.9	7628.73	6361.71	1.50301	0.46392	3.23979	0.00119616	0.0371911	Up
ENSG00000182957	SPATA13	142	2592	327	1193	1208	1471	577	14120	4738	280.85	875.815	509.272	1097.28	1937.5	1956.26	943.536	4873.44	3236.18	1745.57	1.76562	0.497046	3.55223	0.000381984	0.0169601	Up
ENSG00000196104	SPOCK3	638	11791	2361	1756	5113	5640	2906	68933	12300	1261.85	3984.08	3677.04	1615.11	8200.67	7500.54	4752.02	23791.8	8401.23	7020.49	1.84934	0.501433	3.68811	0.000225923	0.0116315	Up
ENSG00000118785	SPP1	1045	13681	1065	1313	4734	10619	7216	162399	18183	2066.82	4622.7	1658.64	1207.65	7592.8	14122	11799.9	56051.1	12419.5	12393.5	2.79485	0.56155	4.97703	6.45659e-07	0.000201193	Up
ENSG00000171621	SPSB1	76	876	183	293	384	412	303	3798	1057	150.314	295.993	285.005	269.491	615.892	547.912	495.479	1310.86	721.959	521.434	1.4935	0.385647	3.8727	0.000107635	0.00683616	Up
ENSG00000100596	SPTLC2	977	6774	1508	1678	2668	4281	2128	38082	7426	1932.33	2288.88	2348.57	1543.37	4279.17	5693.23	3479.8	13143.8	5072.16	4420.14	1.5609	0.416099	3.75126	0.000175945	0.00980132	Up
ENSG00000147488	ST18	55	1571	121	577	1390	1406	617	21781	5798	108.78	530.828	188.446	530.704	2229.4	1869.82	1008.95	7517.59	3960.19	1993.86	2.95876	0.568191	5.20734	1.91565e-07	8.48975e-05	Up
ENSG00000184005	ST6GALNAC3	69	1472	192	206	413	547	255	4051	1538	136.469	497.377	299.022	189.472	662.405	727.446	416.987	1398.18	1050.5	597.539	1.50012	0.457048	3.28219	0.00103005	0.0332939	Up
ENSG00000159433	STARD9	85	728	101	273	384	369	396	3274	1534	168.114	245.985	157.298	251.096	615.892	490.727	647.557	1130	1047.76	528.271	1.86024	0.361258	5.14934	2.61411e-07	0.000108611	Up
ENSG00000100242	SUN2	630	10824	1039	368	3663	5729	2926	45439	7307	1246.02	3657.34	1618.14	338.473	5875.04	7618.9	4784.73	15683	4990.88	5090.28	1.98275	0.550069	3.60455	0.000312692	0.0145702	Up
ENSG00000165124	SVEP1	89	454	53	143	343	875	163	2866	566	176.026	153.403	82.5425	131.526	550.133	1163.65	266.545	989.184	386.593	433.289	2.16249	0.459337	4.70786	2.50331e-06	0.000458014	Up
ENSG00000176438	SYNE3	19	89	23	13	17	142	56	545	124	37.5785	30.0724	35.8203	11.9569	27.2661	188.843	91.5737	188.104	84.6953	77.3234	1.85203	0.534917	3.46228	0.000535619	0.0217997	Up
ENSG00000108639	SYNGR2	631	2882	434	624	1608	950	1111	22687	4946	1248	973.804	675.914	573.933	2579.05	1263.39	1816.76	7830.29	3378.25	2259.93	1.81691	0.495297	3.66833	0.000244138	0.0121721	Up
ENSG00000078269	SYNJ2	383	4270	637	1088	2341	2369	1922	34293	6155	757.504	1442.8	992.068	1000.7	3754.7	3150.49	3142.94	11836	4204.03	3364.59	2.17909	0.448344	4.86031	1.17201e-06	0.000292604	Up
ENSG00000008282	SYPL1	307	5323	783	1035	2048	1578	968	23278	4141	607.19	1798.6	1219.45	951.956	3284.76	2098.56	1582.92	8034.28	2828.41	2489.57	1.52427	0.487507	3.12666	0.00176806	0.0468931	Up
ENSG00000149591	TAGLN	301	768	157	384	406	543	626	2557	1488	595.323	259.501	244.513	353.19	651.178	722.127	1023.66	882.535	1016.34	638.708	1.20226	0.355567	3.38125	0.000721559	0.0263554	Up
ENSG00000115183	TANC1	57	1267	251	229	449	697	348	4211	1452	112.736	428.109	390.909	210.626	720.145	926.929	569.065	1453.4	991.755	644.853	1.60973	0.436755	3.68565	0.000228118	0.0116352	Up
ENSG00000108239	TBC1D12	85	2951	590	418	1324	1591	883	16574	2641	168.114	997.118	918.87	384.462	2123.55	2115.84	1443.92	5720.43	1803.87	1741.8	1.92027	0.529286	3.62803	0.000285588	0.0137241	Up
ENSG00000095383	TBC1D2	138	560	55	149	329	264	212	3135	1309	272.939	189.219	85.6573	137.045	527.679	351.089	346.672	1082.03	894.082	431.823	1.78938	0.458861	3.89961	9.6347e-05	0.00642625	Up
ENSG00000070759	TESK2	49	578	158	101	431	288	207	4194	773	96.913	195.301	246.07	92.8962	691.275	383.006	338.496	1447.54	527.98	446.608	1.95636	0.485432	4.03014	5.57443e-05	0.00435964	Up
ENSG00000091513	TF	3130	34355	2590	2229	25969	17316	13892	412455	43458	6190.56	11608.3	4033.68	2050.16	41651.3	23028.3	22716.8	142357	29683	31479.9	2.79463	0.580222	4.81649	1.46106e-06	0.000327391	Up
ENSG00000163235	TGFA	87	1580	227	334	960	865	397	11259	1937	172.07	533.869	353.531	307.201	1539.73	1150.35	649.192	3885.98	1323.02	1101.66	2.15088	0.496938	4.32827	1.50283e-05	0.001763	Up
ENSG00000119699	TGFB3	118	1111	167	606	1044	768	410	9714	2850	233.382	375.398	260.087	557.377	1674.46	1021.35	670.45	3352.73	1946.63	1121.32	2.13313	0.468028	4.55769	5.17201e-06	0.000818615	Up
ENSG00000130775	THEMIS2	100	939	109	116	382	270	243	5182	658	197.782	317.28	169.757	106.693	612.685	359.069	397.365	1788.54	449.432	488.733	1.72009	0.51153	3.36263	0.000772048	0.0273967	Up
ENSG00000221995	TIAF1	12	317	36	35	169	145	88	2424	325	23.7338	107.112	56.0666	32.1918	271.057	192.833	143.902	836.63	221.984	209.501	2.34614	0.557521	4.20816	2.57456e-05	0.0025418	Up
ENSG00000137221	TJAP1	358	1685	175	593	1295	674	739	14615	3066	708.058	569.348	272.546	545.42	2077.03	896.342	1208.45	5044.29	2094.16	1490.63	1.9634	0.488184	4.02185	5.7744e-05	0.00447022	Up
ENSG00000119139	TJP2	233	5301	625	605	2691	3128	850	26080	6288	460.831	1791.16	973.379	556.458	4316.06	4159.88	1389.96	9001.37	4294.87	2993.77	2.11198	0.512454	4.12131	3.76725e-05	0.00330971	Up
ENSG00000106829	TLE4	220	3354	632	1009	1142	1370	816	10666	2903	435.12	1133.29	984.281	928.042	1831.64	1821.94	1334.36	3681.31	1982.83	1570.31	1.23242	0.397632	3.09939	0.00193921	0.0495182	Up
ENSG00000135926	TMBIM1	535	7775	937	1842	2045	2728	1579	19145	7111	1058.13	2627.11	1459.29	1694.21	3279.95	3627.92	2582.05	6607.79	4857	3088.16	1.2376	0.386666	3.2007	0.00137096	0.0405053	Up
ENSG00000141524	TMC6	341	2033	251	439	1108	881	832	22398	2954	674.435	686.934	390.909	403.777	1777.11	1171.63	1360.52	7730.55	2017.66	1801.5	2.18335	0.528217	4.13342	3.57401e-05	0.00322962	Up
ENSG00000170537	TMC7	18	761	77	81	471	468	245	7224	951	35.6007	257.136	119.92	74.5009	755.431	622.386	400.635	2493.32	649.559	600.944	2.69826	0.577114	4.67545	2.93317e-06	0.000510763	Up
ENSG00000057704	TMCC3	146	2417	256	386	1272	1694	698	19042	3722	288.761	816.684	398.696	355.029	2040.14	2252.82	1141.4	6572.24	2542.23	1823.11	2.45208	0.494881	4.9549	7.23677e-07	0.000201531	Up
ENSG00000179178	TMEM125	451	1705	157	217	2042	809	921	23022	3251	891.995	576.105	244.513	199.589	3275.14	1075.88	1506.06	7945.92	2220.52	1992.86	2.47238	0.569747	4.33944	1.42846e-05	0.0017367	Up
ENSG00000178826	TMEM139	4	35	4	7	51	25	17	770	70	7.91126	11.8262	6.22962	6.43835	81.7982	33.2471	27.7992	265.761	47.8119	54.3137	3.03682	0.627483	4.83968	1.30049e-06	0.000310298	Up
ENSG00000146859	TMEM140	33	359	97	47	186	281	189	2832	827	65.2679	121.303	151.068	43.2289	298.323	373.697	309.061	977.449	564.863	322.696	2.24633	0.476002	4.71916	2.36815e-06	0.000444821	Up
ENSG00000164124	TMEM144	436	12783	1081	1189	8590	8332	3548	155822	14010	862.328	4319.27	1683.56	1093.6	13777.4	11080.6	5801.85	53781.1	9569.21	11329.9	2.87389	0.600885	4.78277	1.72899e-06	0.00036296	Up
ENSG00000134851	TMEM165	273	3989	559	944	1503	1339	937	22638	5590	539.944	1347.85	870.59	868.258	2410.64	1780.71	1532.22	7813.38	3818.12	2331.3	1.79987	0.488076	3.68769	0.000226296	0.0116315	Up
ENSG00000065600	TMEM206	239	2758	383	399	2018	1055	802	22112	2216	472.698	931.905	596.486	366.986	3236.64	1403.03	1311.47	7631.84	1513.59	1940.52	2.15193	0.529295	4.06566	4.78966e-05	0.00393087	Up
ENSG00000204278	TMEM235	204	1064	33	126	971	629	775	12364	3233	403.474	359.517	51.3944	115.89	1557.37	836.497	1267.31	4267.37	2208.23	1229.67	2.8143	0.568012	4.95464	7.24639e-07	0.000201531	Up
ENSG00000095209	TMEM38B	37	877	123	176	357	328	184	4572	764	73.1792	296.331	191.561	161.879	572.588	436.202	300.885	1578	521.833	459.162	1.76315	0.510969	3.45061	0.000559331	0.0225348	Up
ENSG00000196187	TMEM63A	281	2789	272	371	2286	1767	1349	37690	4892	555.766	942.38	423.614	341.233	3666.48	2349.9	2205.95	13008.5	3341.37	2981.69	2.85355	0.53008	5.38326	7.31495e-08	4.70587e-05	Up
ENSG00000205116	TMEM88B	23	350	41	15	239	418	379	5293	426	45.4898	118.262	63.8536	13.7965	383.329	555.891	619.758	1826.85	290.969	435.356	3.21786	0.583581	5.51399	3.50779e-08	3.17981e-05	Up
ENSG00000006042	TMEM98	324	2732	288	449	1970	1174	759	22695	4058	640.812	923.12	448.533	412.974	3159.66	1561.28	1241.15	7833.06	2771.72	2110.26	2.26233	0.506494	4.46664	7.94589e-06	0.00114004	Up
ENSG00000179104	TMTC2	78	2733	434	587	1298	1902	796	21041	3138	154.27	923.458	675.914	539.902	2081.84	2529.44	1301.66	7262.19	2143.34	1956.89	2.20381	0.539606	4.0841	4.42472e-05	0.0037026	Up
ENSG00000125247	TMTC4	264	3485	487	708	1347	2127	903	21496	4860	522.143	1177.55	758.457	651.193	2160.44	2828.66	1476.63	7419.23	3319.51	2257.09	2.00981	0.464318	4.32852	1.50112e-05	0.001763	Up
ENSG00000041982	TNC	16	316	288	113	740	1695	145	1771	2286	31.6451	106.774	448.533	103.933	1186.88	2254.15	237.111	611.251	1561.4	726.853	2.40929	0.633428	3.80358	0.000142622	0.00841512	Up
ENSG00000204282	TNRC6C-AS1	20	354	36	29	172	87	89	4085	508	39.5563	119.614	56.0666	26.6732	275.869	115.7	145.537	1409.92	346.978	281.768	2.54757	0.631195	4.0361	5.43469e-05	0.00431809	Up
ENSG00000124251	TP53TG5	37	152	25	63	221	99	45	2161	229	73.1792	51.3595	38.9351	57.9452	354.459	131.658	73.586	745.857	156.413	187.044	2.17515	0.561881	3.87119	0.000108307	0.00685041	Up
ENSG00000159713	TPPP3	2072	7381	560	3783	6036	3286	2828	43640	12153	4098.03	2493.98	872.147	3479.47	9681.06	4370	4624.47	15062.1	8300.83	5886.9	1.50734	0.485217	3.10653	0.001893	0.0489017	Up
ENSG00000100181	TPTEP1	15	263	18	117	210	123	73	2993	421	29.6672	88.8655	28.0333	107.612	336.816	163.576	119.373	1033.02	287.554	243.835	2.31914	0.591201	3.92276	8.75415e-05	0.00602052	Up
ENSG00000056558	TRAF1	99	730	85	191	266	296	362	3710	976	195.804	246.661	132.38	175.675	426.634	393.646	591.959	1280.49	666.634	456.653	1.7502	0.410371	4.26493	1.99969e-05	0.00211004	Up
ENSG00000115993	TRAK2	816	6876	1981	3432	4376	2988	2521	18728	8174	1613.9	2323.34	3085.22	3156.63	7018.61	3973.69	4122.45	6463.87	5583.06	4148.98	1.05972	0.332528	3.18685	0.00143832	0.0418751	Up
ENSG00000132274	TRIM22	78	1283	239	283	163	997	489	2829	2955	154.27	433.515	372.22	260.293	261.434	1325.89	799.635	976.414	2018.34	733.558	1.68121	0.502155	3.34799	0.000813994	0.0281831	Up
ENSG00000213186	TRIM59	2	390	76	112	864	213	106	7028	1348	3.95563	131.778	118.363	103.014	1385.76	283.265	173.336	2425.68	920.72	616.207	2.98245	0.686277	4.34584	1.38746e-05	0.00169756	Up
ENSG00000116525	TRIM62	101	1098	206	209	509	415	378	6032	948	199.759	371.005	320.826	192.231	816.378	551.902	618.123	2081.91	647.51	644.405	1.69124	0.452833	3.7348	0.000187868	0.0102088	Up
ENSG00000119121	TRPM6	40	294	71	51	200	188	91	2234	547	79.1126	99.3402	110.576	46.908	320.777	250.018	148.807	771.053	373.616	244.468	2.01375	0.47145	4.2714	1.94247e-05	0.00208273	Up
ENSG00000099282	TSPAN15	545	2487	336	432	2422	1470	1128	24671	3074	1077.91	840.337	523.288	397.338	3884.61	1954.93	1844.56	8515.06	2099.62	2348.63	2.19044	0.500917	4.37287	1.22626e-05	0.00153896	Up
ENSG00000127324	TSPAN8	16	92	1	17	6	88	38	903	233	31.6451	31.086	1.55741	15.636	9.62332	117.03	62.1393	311.666	159.145	82.1697	2.29114	0.691975	3.31101	0.000929605	0.0309501	Up
ENSG00000175764	TTLL11	91	742	281	130	412	306	422	2986	742	179.981	250.716	437.631	119.569	660.801	406.944	690.073	1030.6	506.806	475.903	1.34248	0.429071	3.1288	0.00175521	0.0468931	Up
ENSG00000141540	TTYH2	167	9351	990	308	3740	4934	3758	68175	7578	330.295	3159.63	1541.83	283.288	5998.54	6561.65	6145.25	23530.2	5175.98	5858.52	2.48318	0.625919	3.96725	7.27074e-05	0.00533089	Up
ENSG00000117289	TXNIP	531	9721	1080	1052	2638	3685	2554	42767	8576	1050.22	3284.65	1682	967.592	4231.05	4900.62	4176.42	14760.8	5857.64	4545.66	1.81965	0.48853	3.72475	0.000195509	0.0105379	Up
ENSG00000176890	TYMS	10	352	14	43	136	155	63	2784	821	19.7782	118.938	21.8037	39.5499	218.129	206.132	103.02	960.882	560.765	249.889	2.65	0.61991	4.27481	1.913e-05	0.00206908	Up
ENSG00000269553	U62631.5	0	0	0	0	16	6	9	137	20	0	0	0	0	25.6622	7.9793	14.7172	47.2848	13.6605	12.1449	4.95436	0.842489	5.88063	4.08705e-09	7.40981e-06	Up
ENSG00000137831	UACA	85	1201	235	350	448	536	319	3544	1713	168.114	405.808	365.99	321.918	718.541	712.818	521.643	1223.19	1170.03	623.117	1.39846	0.384703	3.63515	0.000277816	0.0134478	Up
ENSG00000174607	UGT8	156	5494	647	986	5042	3140	1971	64140	16019	308.539	1856.38	1007.64	906.888	8086.8	4175.83	3223.07	22137.6	10941.4	5849.35	2.93716	0.560977	5.2358	1.64274e-07	7.61887e-05	Up
ENSG00000107731	UNC5B	264	3611	675	883	1622	1445	1186	17671	3338	522.143	1220.13	1051.25	812.152	2601.5	1921.68	1939.4	6099.05	2279.94	2049.69	1.62631	0.430985	3.77347	0.000160994	0.00919839	Up
ENSG00000182168	UNC5C	193	1894	495	1012	1153	987	537	9976	2488	381.719	639.967	770.916	930.802	1849.28	1312.6	878.127	3443.16	1699.37	1322.88	1.35493	0.429621	3.15377	0.00161175	0.0446229	Up
ENSG00000124602	UNC5CL	8	50	5	16	60	19	9	418	148	15.8225	16.8946	7.78703	14.7162	96.2332	25.2678	14.7172	144.27	101.088	48.533	2.2	0.588558	3.73794	0.000185531	0.0101673	Up
ENSG00000006611	USH1C	86	776	39	87	657	241	309	5760	742	170.092	262.204	60.7388	80.0195	1053.75	320.502	505.291	1988.03	506.806	549.715	2.36616	0.55157	4.28986	1.78789e-05	0.00199195	Up
ENSG00000189423	USP32P3	5	134	16	2	80	49	49	589	203	9.88908	45.2775	24.9185	1.83953	128.311	65.1643	80.127	203.29	138.654	77.4968	2.26611	0.603623	3.75419	0.000173904	0.00971476	Up
ENSG00000166348	USP54	439	5228	852	1306	2282	3408	2210	31781	6308	868.261	1766.5	1326.91	1201.21	3660.07	4532.24	3613.89	10969	4308.53	3582.96	1.96692	0.413045	4.762	1.91682e-06	0.000391966	Up
ENSG00000049245	VAMP3	853	9496	1180	2959	4026	3611	1662	43188	10101	1687.08	3208.62	1837.74	2721.58	6457.25	4802.21	2717.78	14906.1	6899.25	5026.4	1.50011	0.457793	3.27684	0.00104978	0.0338765	Up
ENSG00000028116	VRK2	2	223	56	49	240	276	132	3064	809	3.95563	75.3499	87.2147	45.0685	384.933	367.048	215.852	1057.52	552.569	309.946	2.9253	0.587011	4.98338	6.24823e-07	0.000197791	Up
ENSG00000179403	VWA1	2017	6308	656	1488	3967	2957	2188	48439	8834	3989.26	2131.42	1021.66	1368.61	6362.62	3932.47	3577.92	16718.5	6033.86	5015.14	1.64334	0.514021	3.19703	0.00138848	0.0409001	Up
ENSG00000139668	WDFY2	72	513	165	217	228	364	240	1987	727	142.403	173.338	256.972	199.589	365.686	484.078	392.459	685.802	496.561	355.21	1.29182	0.32454	3.98048	6.8776e-05	0.00510008	Up
ENSG00000196981	WDR5B	16	286	51	73	138	131	64	1300	277	31.6451	96.637	79.4277	67.1428	221.336	174.215	104.656	448.688	189.198	156.994	1.61083	0.465359	3.46147	0.000537242	0.0218212	Up
ENSG00000115935	WIPF1	141	2260	388	924	1684	1265	870	16719	4889	278.872	763.635	604.274	849.863	2700.95	1682.3	1422.66	5770.47	3339.32	1934.7	2.11243	0.465234	4.54058	5.61004e-06	0.000860624	Up
ENSG00000109046	WSB1	492	6153	792	1347	2610	1925	1834	25092	9197	973.086	2079.05	1233.47	1238.92	4186.14	2560.03	2999.04	8660.37	6281.8	3356.88	1.74249	0.422585	4.12341	3.73307e-05	0.00330971	Up
ENSG00000065978	YBX1	828	11812	2887	4142	4889	4654	3319	29954	16459	1637.63	3991.18	4496.23	3809.67	7841.4	6189.28	5427.38	10338.5	11241.9	6108.13	1.1846	0.382198	3.09944	0.00193887	0.0495182	Up
ENSG00000132846	ZBED3	74	1039	193	448	663	657	270	5791	807	146.358	351.069	300.579	412.055	1063.38	873.734	441.516	1998.73	551.203	682.069	1.59154	0.470982	3.37918	0.000727012	0.0264373	Up
ENSG00000250802	ZBED3-AS1	16	88	26	59	105	71	40	708	134	31.6451	29.7345	40.4926	54.2661	168.408	94.4217	65.4098	244.362	91.5256	91.1406	1.66651	0.453257	3.67674	0.000236234	0.0119574	Up
ENSG00000168795	ZBTB5	110	1000	179	256	393	447	235	2782	748	217.56	337.892	278.776	235.46	630.327	594.458	384.283	960.192	510.904	461.095	1.16228	0.34431	3.37567	0.000736352	0.0264596	Up
ENSG00000188706	ZDHHC9	617	8144	1027	1235	4320	3504	1520	61234	8173	1220.31	2751.79	1599.46	1135.91	6928.79	4659.91	2485.57	21134.6	5582.38	5277.63	2.08597	0.534223	3.90467	9.43536e-05	0.00633567	Up
ENSG00000169554	ZEB2	763	13569	3563	6935	7383	7845	4132	64802	20964	1509.07	4584.85	5549.04	6378.57	11841.5	10432.9	6756.83	22366.1	14319	9304.2	1.45081	0.455766	3.18323	0.00145644	0.0422177	Up
ENSG00000204644	ZFP57	19	213	18	62	267	77	101	2914	329	37.5785	71.9709	28.0333	57.0254	428.238	102.401	165.16	1005.75	224.716	235.653	2.6759	0.572181	4.67666	2.9158e-06	0.000510763	Up
ENSG00000198597	ZNF536	168	2666	379	1025	1912	1520	1004	26066	3211	332.273	900.819	590.257	942.759	3066.63	2021.42	1641.79	8996.54	2193.2	2298.41	2.18448	0.515138	4.24057	2.22952e-05	0.00229192	Up
ENSG00000172888	ZNF621	63	837	276	279	393	616	333	1988	1176	124.602	282.815	429.844	256.614	630.327	819.208	544.537	686.147	803.24	508.593	1.29472	0.371612	3.48405	0.000493884	0.0205904	Up
ENSG00000248487	ABHD14A	2429	3006	547	2598	615	449	483	1337	839	4804.12	1015.7	851.901	2389.55	986.39	597.118	789.823	461.458	573.06	1385.46	-1.61159	0.48895	-3.29602	0.000980659	0.0322423	Down
ENSG00000267750	AC003102.3	95	292	74	181	15	54	38	87	68	187.893	98.6644	115.248	166.477	24.0583	71.8137	62.1393	30.0276	46.4458	89.1963	-1.52441	0.414904	-3.67413	0.000238662	0.011989	Down
ENSG00000231200	AC068490.2	4	111	17	42	8	2	1	1	7	7.91126	37.506	26.4759	38.6301	12.8311	2.65977	1.63525	0.345145	4.78119	14.7529	-2.29103	0.707471	-3.23834	0.00120227	0.0371911	Down
ENSG00000214546	AC087491.2	15	28	7	37	5	2	2	4	6	29.6672	9.46097	10.9018	34.0313	8.01943	2.65977	3.27049	1.38058	4.09816	11.4989	-2.18158	0.643633	-3.38948	0.000700243	0.0257817	Down
ENSG00000230733	AC092171.4	1238	4599	734	2683	411	657	627	1280	1233	2448.54	1553.96	1143.14	2467.73	659.197	873.734	1025.3	441.785	842.172	1272.84	-1.25898	0.368097	-3.42023	0.000625689	0.0240421	Down
ENSG00000226490	AC138647.1	161	124	12	146	3	12	15	0	7	318.428	41.8986	18.6889	134.286	4.81166	15.9586	24.5287	0	4.78119	62.598	-2.93758	0.775512	-3.78793	0.000151909	0.00880675	Down
ENSG00000159251	ACTC1	75	218	53	127	29	35	15	41	66	148.336	73.6604	82.5425	116.81	46.5127	46.5459	24.5287	14.1509	45.0798	66.463	-1.49076	0.445421	-3.34686	0.000817317	0.0282491	Down
ENSG00000156140	ADAMTS3	93	413	193	211	64	50	18	26	31	183.937	139.549	300.579	194.07	102.649	66.4942	29.4344	8.97376	21.1738	116.318	-1.97178	0.561809	-3.5097	0.000448613	0.0191578	Down
ENSG00000189275	AL450307.1	92	203	62	121	24	32	13	2	15	181.959	68.592	96.5592	111.292	38.4933	42.5563	21.2582	0.690289	10.2454	63.5161	-2.03936	0.658435	-3.09728	0.00195304	0.0496804	Down
ENSG00000226645	AP006216.10	171	461	46	782	61	39	20	125	230	338.207	155.768	71.6407	719.256	97.8371	51.8655	32.7049	43.1431	157.096	185.28	-1.84716	0.591247	-3.12417	0.00178309	0.0469451	Down
ENSG00000214694	ARHGEF33	150	505	131	275	70	85	68	115	157	296.672	170.635	204.02	252.935	112.272	113.04	111.197	39.6916	107.235	156.411	-1.20904	0.388863	-3.10916	0.00187623	0.0487511	Down
ENSG00000113966	ARL6	237	1545	378	560	141	223	181	619	280	468.742	522.043	588.699	515.068	226.148	296.564	295.979	213.644	191.248	368.682	-1.07873	0.275052	-3.92191	8.78489e-05	0.00602052	Down
ENSG00000196503	ARL9	163	168	48	146	37	7	26	25	41	322.384	56.7658	74.7555	134.286	59.3438	9.30919	42.5164	8.62861	28.0041	81.777	-2.06788	0.603578	-3.42605	0.000612438	0.0235788	Down
ENSG00000100628	ASB2	111	509	78	387	12	27	67	50	106	219.538	171.987	121.478	355.949	19.2466	35.9069	109.561	17.2572	72.4009	124.814	-1.91958	0.540551	-3.55116	0.000383544	0.0169601	Down
ENSG00000161944	ASGR2	36	65	15	24	3	1	8	28	5	71.2014	21.963	23.3611	22.0744	4.81166	1.32988	13.082	9.66405	3.41513	18.9892	-2.11762	0.608715	-3.47884	0.000503591	0.0207932	Down
ENSG00000172232	AZU1	11	59	7	42	4	5	2	2	7	21.756	19.9356	10.9018	38.6301	6.41555	6.64942	3.27049	0.690289	4.78119	12.5589	-2.17071	0.637114	-3.40709	0.000656592	0.0249418	Down
ENSG00000176383	B3GNT4	220	511	70	203	44	75	53	41	62	435.12	172.663	109.018	186.712	70.571	99.7413	86.668	14.1509	42.3477	135.221	-1.69974	0.53612	-3.17045	0.00152202	0.0430547	Down
ENSG00000152785	BMP3	1	102	43	46	0	5	2	0	2	1.97782	34.465	66.9685	42.3092	0	6.64942	3.27049	0	1.36605	17.4452	-3.15476	0.799014	-3.94832	7.8702e-05	0.0056631	Down
ENSG00000137948	BRDT	5	59	3	71	0	2	0	6	13	9.88908	19.9356	4.67222	65.3033	0	2.65977	0	2.07087	8.87935	12.6011	-2.43598	0.783645	-3.10852	0.00188029	0.0487511	Down
ENSG00000177875	C12orf68	1136	5090	1063	3185	462	352	842	344	636	2246.8	1719.87	1655.52	2929.45	740.996	468.119	1376.88	118.73	434.405	1298.97	-1.62556	0.523891	-3.10285	0.00191664	0.0492571	Down
ENSG00000095932	C19orf77	195	238	73	344	49	26	35	54	64	385.674	80.4182	113.691	316.399	78.5904	34.577	57.2336	18.6378	43.7137	125.437	-2.09105	0.525333	-3.98043	6.87921e-05	0.00510008	Down
ENSG00000162913	C1orf145	119	262	50	147	20	6	24	10	36	235.36	88.5276	77.8703	135.205	32.0777	7.9793	39.2459	3.45145	24.589	71.5896	-2.3915	0.585138	-4.08707	4.36848e-05	0.00367597	Down
ENSG00000144119	C1QL2	1119	2273	344	1236	185	249	315	486	789	2213.18	768.028	535.748	1136.83	296.719	331.141	515.102	167.74	538.908	722.599	-1.54691	0.469422	-3.29536	0.000982968	0.0322423	Down
ENSG00000171695	C20orf201	320	439	46	288	35	39	49	74	145	632.901	148.334	71.6407	264.892	56.136	51.8655	80.127	25.5407	99.0389	158.942	-1.95889	0.555237	-3.52802	0.000418679	0.0181515	Down
ENSG00000197261	C6orf141	118	177	98	140	25	7	9	96	22	233.382	59.8068	152.626	128.767	40.0972	9.30919	14.7172	33.1339	15.0266	76.3184	-2.45936	0.507399	-4.84701	1.25338e-06	0.000308594	Down
ENSG00000107159	CA9	15	56	5	65	4	1	1	4	18	29.6672	18.9219	7.78703	59.7847	6.41555	1.32988	1.63525	1.38058	12.2945	15.4685	-2.20701	0.703508	-3.13716	0.00170595	0.0461497	Down
ENSG00000172137	CALB2	1832	3359	801	2041	227	267	414	248	1155	3623.36	1134.98	1247.48	1877.24	364.082	355.079	676.991	85.5959	788.896	1128.19	-1.93504	0.538249	-3.59507	0.000324305	0.0149475	Down
ENSG00000164326	CARTPT	367	2332	131	1253	37	29	35	69	58	725.859	787.963	204.02	1152.47	59.3438	38.5666	57.2336	23.815	39.6156	343.209	-3.79001	0.472144	-8.02722	9.971e-16	1.98852e-11	Down
ENSG00000147144	CCDC120	126	575	107	440	78	86	61	228	163	249.205	194.288	166.642	404.696	125.103	114.37	99.7499	78.693	111.333	171.565	-1.22067	0.358255	-3.40726	0.000656184	0.0249418	Down
ENSG00000152669	CCNO	196	401	108	217	31	21	59	7	36	387.652	135.495	168.2	199.589	49.7205	27.9276	96.4795	2.41601	24.589	121.341	-2.17646	0.632741	-3.43973	0.000582305	0.022775	Down
ENSG00000227617	CERS6-AS1	6	24	7	51	0	0	1	3	5	11.8669	8.1094	10.9018	46.908	0	0	1.63525	1.03543	3.41513	9.31911	-3.07609	0.759577	-4.04975	5.12733e-05	0.00413985	Down
ENSG00000159259	CHAF1B	167	689	141	172	67	88	89	283	153	330.295	232.807	219.594	158.2	107.46	117.03	145.537	97.6759	104.503	168.122	-1.00942	0.322721	-3.12785	0.0017609	0.0468931	Down
ENSG00000123500	COL10A1	19	93	127	20	9	8	13	9	7	37.5785	31.4239	197.791	18.3953	14.435	10.6391	21.2582	3.1063	4.78119	37.712	-2.37142	0.665877	-3.56135	0.000368949	0.0166469	Down
ENSG00000130635	COL5A1	101	390	163	390	39	56	85	64	131	199.759	131.778	253.857	358.708	62.5516	74.4735	138.996	22.0893	89.4765	147.965	-1.50383	0.48561	-3.0968	0.00195625	0.0496986	Down
ENSG00000204262	COL5A2	452	3711	1188	1241	172	159	344	228	200	893.973	1253.92	1850.2	1141.43	275.869	211.451	562.524	78.693	136.605	711.629	-2.17895	0.49685	-4.38552	1.15712e-05	0.00149969	Down
ENSG00000226328	CTA-217C2.1	650	2403	430	1842	366	325	338	1241	537	1285.58	811.954	669.685	1694.21	587.023	432.212	552.713	428.324	366.785	758.72	-1.19323	0.356031	-3.35148	0.000803798	0.0279829	Down
ENSG00000273287	CTA-268H5.14	47	46	5	47	6	5	8	9	10	92.9574	15.543	7.78703	43.2289	9.62332	6.64942	13.082	3.1063	6.83027	22.0897	-2.06384	0.643698	-3.20622	0.0013449	0.0400318	Down
ENSG00000266903	CTB-171A8.1	10	34	7	44	1	3	1	0	8	19.7782	11.4883	10.9018	40.4696	1.60389	3.98965	1.63525	0	5.46422	10.5923	-2.47287	0.742772	-3.32925	0.000870813	0.0296174	Down
ENSG00000267890	CTD-2126E3.4	195	276	47	728	53	20	44	34	74	385.674	93.2581	73.1981	669.589	85.006	26.5977	71.9508	11.7349	50.544	163.061	-2.32681	0.623803	-3.73004	0.000191448	0.010347	Down
ENSG00000272828	CTD-2555O16.3	12	44	6	59	6	4	5	9	5	23.7338	14.8672	9.34444	54.2661	9.62332	5.31953	8.17623	3.1063	3.41513	14.6502	-1.94196	0.615711	-3.154	0.00161046	0.0446229	Down
ENSG00000262873	CTD-2561B21.11	68	51	7	39	9	5	0	6	8	134.491	17.2325	10.9018	35.8708	14.435	6.64942	0	2.07087	5.46422	25.2351	-2.59287	0.722382	-3.58933	0.000331528	0.0151643	Down
ENSG00000183248	CTD-3193O13.9	2769	4157	1093	5291	593	625	864	295	920	5476.57	1404.62	1702.24	4866.47	951.105	831.177	1412.85	101.818	628.385	1930.58	-1.88748	0.57766	-3.26746	0.00108519	0.0345716	Down
ENSG00000233932	CTXN2	14	132	9	49	1	11	6	5	10	27.6894	44.6017	14.0167	45.0685	1.60389	14.6287	9.81147	1.72572	6.83027	18.4418	-2.03728	0.62235	-3.27353	0.00106214	0.0342123	Down
ENSG00000205279	CTXN3	54	2451	91	191	12	27	84	11	37	106.802	828.173	141.724	175.675	19.2466	35.9069	137.361	3.79659	25.272	163.773	-2.38287	0.702923	-3.38995	0.000699065	0.0257817	Down
ENSG00000188011	CXXC11	556	1107	125	670	72	113	89	86	368	1099.67	374.046	194.676	616.242	115.48	150.277	145.537	29.6824	251.354	330.773	-1.85658	0.553322	-3.35534	0.000792688	0.0278164	Down
ENSG00000036530	CYP46A1	10204	13907	4490	7504	2691	1806	2373	1881	2394	20181.6	4699.06	6992.75	6901.91	4316.06	2401.77	3880.44	649.217	1635.17	5739.78	-1.74748	0.537322	-3.25221	0.00114511	0.0360203	Down
ENSG00000003249	DBNDD1	4854	12071	3110	6350	1721	1148	2192	1723	2066	9600.32	4078.69	4843.53	5840.51	2760.29	1526.71	3584.46	594.684	1411.13	3804.48	-1.51582	0.47937	-3.16212	0.00156626	0.0439324	Down
ENSG00000273164	DGCR10	216	81	53	543	20	10	36	1	48	427.208	27.3692	82.5425	499.432	32.0777	13.2988	58.8688	0.345145	32.7853	130.436	-2.62341	0.754729	-3.47597	0.000509016	0.0208875	Down
ENSG00000184544	DHRS7C	21	35	2	28	0	0	1	1	5	41.5341	11.8262	3.11481	25.7534	0	0	1.63525	0.345145	3.41513	9.73601	-3.18459	0.79245	-4.01867	5.85281e-05	0.00448933	Down
ENSG00000105880	DLX5	68	212	40	176	17	28	25	10	23	134.491	71.633	62.2962	161.879	27.2661	37.2367	40.8811	3.45145	15.7096	61.6494	-1.93344	0.568798	-3.39916	0.000675931	0.0252288	Down
ENSG00000115423	DNAH6	87	249	73	171	22	42	41	102	79	172.07	84.135	113.691	157.28	35.2855	55.8551	67.045	35.2047	53.9591	86.0583	-1.35808	0.375292	-3.61874	0.000296038	0.0140819	Down
ENSG00000176410	DNAJC30	1015	1907	326	1274	302	303	317	973	490	2007.48	644.359	507.714	1171.78	484.374	402.955	518.373	335.826	334.683	711.95	-1.31226	0.421496	-3.11333	0.00184988	0.048162	Down
ENSG00000143590	EFNA3	577	1655	241	1599	209	186	146	125	268	1141.2	559.211	375.335	1470.7	335.212	247.358	238.746	43.1431	183.051	510.44	-1.91219	0.528543	-3.61784	0.000297069	0.0140819	Down
ENSG00000237647	ERICH1-AS1	17	41	19	13	1	4	3	2	3	33.6229	13.8536	29.5907	11.9569	1.60389	5.31953	4.90574	0.690289	2.04908	11.5103	-2.63301	0.651023	-4.04442	5.24534e-05	0.0041986	Down
ENSG00000183807	FAM162B	63	319	103	190	21	48	62	102	70	124.602	107.787	160.413	174.755	33.6816	63.8344	101.385	35.2047	47.8119	94.3862	-1.28149	0.407443	-3.14521	0.00165969	0.0453618	Down
ENSG00000106125	FAM188B	68	85	9	120	5	5	12	12	32	134.491	28.7208	14.0167	110.372	8.01943	6.64942	19.6229	4.14173	21.8569	38.6546	-2.24769	0.638863	-3.51827	0.000434375	0.0186697	Down
ENSG00000213714	FAM209B	16	29	8	31	0	3	1	18	9	31.6451	9.79886	12.4592	28.5127	0	3.98965	1.63525	6.2126	6.14724	11.1556	-2.03351	0.650832	-3.12447	0.00178126	0.0469451	Down
ENSG00000186188	FFAR4	75	322	93	124	36	50	36	103	49	148.336	108.801	144.839	114.051	57.7399	66.4942	58.8688	35.5499	33.4683	85.3498	-1.32413	0.35205	-3.7612	0.000169101	0.00955349	Down
ENSG00000134285	FKBP11	214	864	231	488	78	173	94	247	276	423.253	291.938	359.761	448.845	125.103	230.07	153.713	85.2507	188.515	256.272	-1.23778	0.35985	-3.43971	0.000582348	0.022775	Down
ENSG00000114861	FOXP1	1299	4182	1361	4880	1020	807	610	2337	1424	2569.18	1413.06	2119.63	4488.45	1635.96	1073.22	997.499	806.603	972.63	1786.25	-1.21645	0.389347	-3.12433	0.00178208	0.0469451	Down
ENSG00000183090	FREM3	170	1355	807	72	46	31	36	24	14	336.229	457.843	1256.83	66.2231	73.7788	41.2264	58.8688	8.28347	9.56238	256.538	-3.266	0.667224	-4.89491	9.83509e-07	0.000251463	Down
ENSG00000174951	FUT1	146	511	75	359	63	68	36	61	84	288.761	172.663	116.805	330.195	101.045	90.4321	58.8688	21.0538	57.3743	137.467	-1.6813	0.476663	-3.52724	0.000419917	0.0181657	Down
ENSG00000221946	FXYD7	5315	6134	812	14220	1054	585	833	1633	1570	10512.1	2072.63	1264.61	13079.1	1690.5	777.982	1362.16	563.621	1072.35	3599.44	-2.35959	0.576221	-4.09493	4.22288e-05	0.00359382	Down
ENSG00000188910	GJB3	15	52	5	70	1	0	4	3	2	29.6672	17.5704	7.78703	64.3835	1.60389	0	6.54098	1.03543	1.36605	14.4394	-3.28074	0.716712	-4.57749	4.70599e-06	0.000756867	Down
ENSG00000178015	GPR150	112	357	43	178	27	42	35	36	22	221.515	120.627	66.9685	163.718	43.3049	55.8551	57.2336	12.4252	15.0266	84.075	-1.82544	0.52253	-3.49347	0.000476793	0.0201029	Down
ENSG00000123901	GPR83	172	1394	161	848	44	97	83	5	163	340.184	471.021	250.742	779.96	70.571	128.999	135.725	1.72572	111.333	254.474	-2.04209	0.658832	-3.09955	0.00193813	0.0495182	Down
ENSG00000134443	GRP	102	251	36	39	5	11	10	63	34	201.737	84.8108	56.0666	35.8708	8.01943	14.6287	16.3525	21.7441	23.2229	51.3837	-2.25062	0.526575	-4.27407	1.91937e-05	0.00206908	Down
ENSG00000272361	GS1-166A23.2	29	163	6	76	13	6	3	18	13	57.3567	55.0763	9.34444	69.9021	20.8505	7.9793	4.90574	6.2126	8.87935	26.723	-2.09768	0.579843	-3.61767	0.000297271	0.0140819	Down
ENSG00000272163	GS1-72M22.1	226	848	257	236	75	128	119	169	124	446.986	286.532	400.253	217.064	120.292	170.225	194.594	58.3294	84.6953	219.886	-1.36081	0.419734	-3.24209	0.00118657	0.0370324	Down
ENSG00000111305	GSG1	106	246	80	312	36	8	12	12	20	209.649	83.1214	124.592	286.967	57.7399	10.6391	19.6229	4.14173	13.6605	90.0148	-2.75471	0.597422	-4.61099	4.00755e-06	0.000666021	Down
ENSG00000197465	GYPE	17	60	15	35	2	3	5	11	2	33.6229	20.2735	23.3611	32.1918	3.20777	3.98965	8.17623	3.79659	1.36605	14.4428	-2.55239	0.554983	-4.59904	4.24438e-06	0.000688177	Down
ENSG00000140287	HDC	20	29	22	14	4	1	2	0	1	39.5563	9.79886	34.2629	12.8767	6.41555	1.32988	3.27049	0	0.683027	12.0215	-2.86408	0.749585	-3.82089	0.000132971	0.0079496	Down
ENSG00000115756	HPCAL1	7254	16179	3037	19245	1972	1737	3566	3166	4144	14347.1	5466.75	4729.84	17700.9	3162.86	2310.01	5831.28	1092.73	2830.46	6385.77	-1.65832	0.507067	-3.27041	0.00107393	0.0343484	Down
ENSG00000244040	IL12A-AS1	10	96	10	69	3	3	4	4	9	19.7782	32.4376	15.5741	63.4638	4.81166	3.98965	6.54098	1.38058	6.14724	17.1249	-2.59736	0.606115	-4.28527	1.8252e-05	0.00201104	Down
ENSG00000157542	KCNJ6	1027	3231	1296	3395	534	455	379	139	355	2031.22	1091.73	2018.4	3122.6	856.475	605.097	619.758	47.9751	242.475	1181.75	-1.90989	0.577923	-3.30475	0.000950602	0.0315439	Down
ENSG00000186081	KRT5	79	349	62	103	13	3	42	12	3	156.247	117.924	96.5592	94.7358	20.8505	3.98965	68.6803	4.14173	2.04908	62.7975	-2.17751	0.695676	-3.13007	0.00174765	0.0468792	Down
ENSG00000259840	LA16c-380A1.1	104	152	18	303	13	10	20	5	45	205.693	51.3595	28.0333	278.689	20.8505	13.2988	32.7049	1.72572	30.7362	73.6767	-2.43403	0.670604	-3.62961	0.000283854	0.0136737	Down
ENSG00000235770	LINC00607	2	40	9	19	0	3	1	6	3	3.95563	13.5157	14.0167	17.4755	0	3.98965	1.63525	2.07087	2.04908	6.52315	-2.21939	0.696242	-3.18767	0.00143426	0.0418584	Down
ENSG00000127399	LRRC61	338	1362	223	592	160	123	151	380	254	668.502	460.209	347.302	544.501	256.622	163.576	246.922	131.155	173.489	332.475	-1.33768	0.340939	-3.92352	8.72631e-05	0.00602052	Down
ENSG00000062524	LTK	391	588	132	170	17	19	38	23	44	773.326	198.68	205.578	156.36	27.2661	25.2678	62.1393	7.93832	30.0532	165.179	-3.12675	0.568914	-5.496	3.88505e-08	3.22831e-05	Down
ENSG00000167656	LY6D	50	80	6	66	9	1	9	3	2	98.8908	27.0313	9.34444	60.7045	14.435	1.32988	14.7172	1.03543	1.36605	25.4283	-2.44077	0.734039	-3.32512	0.000883811	0.0298389	Down
ENSG00000176956	LY6H	11810	15341	2309	17270	2392	2429	1354	854	3870	23358	5183.6	3596.05	15884.3	3836.5	3230.29	2214.12	294.753	2643.31	6693.44	-2.04084	0.60337	-3.38241	0.000718523	0.026341	Down
ENSG00000124159	MATN4	31	33	5	34	1	3	5	5	12	61.3123	11.1504	7.78703	31.272	1.60389	3.98965	8.17623	1.72572	8.19632	15.0237	-2.17027	0.677535	-3.20318	0.00135918	0.0403534	Down
ENSG00000198598	MMP17	2689	4894	969	3780	876	636	994	2199	1100	5318.35	1653.64	1509.13	3476.71	1405	845.806	1625.43	758.973	751.33	1927.15	-1.38837	0.445272	-3.11802	0.00182069	0.0477136	Down
ENSG00000116151	MORN1	207	344	40	342	48	63	36	107	109	409.408	116.235	62.2962	314.559	76.9866	83.7827	58.8688	36.9305	74.4499	137.057	-1.6352	0.508275	-3.21716	0.00129467	0.0390614	Down
ENSG00000205592	MUC19	30	5	8	27	0	2	2	0	7	59.3345	1.68946	12.4592	24.8336	0	2.65977	3.27049	0	4.78119	12.1143	-2.61517	0.8258	-3.16683	0.0015411	0.0434099	Down
ENSG00000106631	MYL7	66	51	7	100	2	10	3	22	24	130.536	17.2325	10.9018	91.9765	3.20777	13.2988	4.90574	7.59318	16.3926	32.8939	-2.37011	0.659475	-3.59393	0.000325723	0.0149675	Down
ENSG00000162992	NEUROD1	147	461	109	902	19	18	84	9	23	290.739	155.768	169.757	829.628	30.4738	23.9379	137.361	3.1063	15.7096	184.053	-2.62931	0.696583	-3.77458	0.00016028	0.00918525	Down
ENSG00000109255	NMU	152	274	89	144	32	8	45	11	23	300.628	92.5823	138.609	132.446	51.3244	10.6391	73.586	3.79659	15.7096	91.0357	-2.13762	0.634093	-3.37115	0.000748562	0.0268018	Down
ENSG00000166741	NNMT	311	225	67	303	30	47	53	34	136	615.101	76.0256	104.346	278.689	48.1166	62.5045	86.668	11.7349	92.8917	152.897	-1.91157	0.605275	-3.15819	0.00158752	0.0443613	Down
ENSG00000126368	NR1D1	1041	5395	1172	3461	626	718	787	1334	753	2058.91	1822.93	1825.28	3183.31	1004.03	954.856	1286.94	460.423	514.319	1456.78	-1.3383	0.388731	-3.44273	0.000575877	0.0227568	Down
ENSG00000154358	OBSCN	386	1546	385	709	94	181	226	160	352	763.437	522.381	599.601	652.113	150.765	240.709	369.565	55.2231	240.425	399.358	-1.49196	0.459109	-3.24969	0.00115531	0.0362268	Down
ENSG00000257542	OR7E47P	19	32	8	76	9	2	2	1	4	37.5785	10.8125	12.4592	69.9021	14.435	2.65977	3.27049	0.345145	2.73211	17.1328	-2.37676	0.733847	-3.23877	0.00120048	0.0371911	Down
ENSG00000165621	OXGR1	12	200	41	34	7	3	9	13	10	23.7338	67.5783	63.8536	31.272	11.2272	3.98965	14.7172	4.48688	6.83027	25.2988	-2.36839	0.532252	-4.44975	8.59702e-06	0.00121596	Down
ENSG00000075891	PAX2	36	18	10	46	0	0	2	7	4	71.2014	6.08205	15.5741	42.3092	0	0	3.27049	2.41601	2.73211	15.9539	-3.42327	0.732177	-4.67547	2.93287e-06	0.000510763	Down
ENSG00000123360	PDE1B	2960	6689	1448	4555	850	946	1059	649	863	5854.34	2260.16	2255.12	4189.53	1363.3	1258.07	1731.72	223.999	589.452	2191.74	-1.67252	0.519094	-3.22201	0.00127295	0.0385811	Down
ENSG00000170962	PDGFD	117	358	117	150	17	18	67	116	44	231.404	120.965	182.217	137.965	27.2661	23.9379	109.561	40.0368	30.0532	100.378	-1.74766	0.478978	-3.64873	0.000263537	0.0129771	Down
ENSG00000139200	PIANP	5400	12300	2339	13865	1885	1835	1643	1075	2898	10680.2	4156.07	3642.77	12752.5	3023.33	2440.34	2686.71	371.03	1979.41	4636.93	-1.73264	0.536113	-3.23185	0.00122991	0.0377929	Down
ENSG00000184363	PKP3	22	193	22	41	3	11	7	6	25	43.512	65.2131	34.2629	37.7103	4.81166	14.6287	11.4467	2.07087	17.0757	25.6369	-1.98989	0.565838	-3.5167	0.000436941	0.0187396	Down
ENSG00000130822	PNCK	6014	8949	966	6693	696	1263	1054	681	3000	11894.6	3023.79	1504.45	6155.98	1116.31	1679.64	1723.55	235.043	2049.08	3264.72	-1.84034	0.583818	-3.15224	0.00162024	0.0446229	Down
ENSG00000204851	PNMAL2	4842	13596	1832	9658	1587	1235	2094	1709	1955	9576.59	4593.98	2853.17	8883.09	2545.37	1642.41	3424.2	589.852	1335.32	3938.22	-1.63427	0.500345	-3.26629	0.00108967	0.0345918	Down
ENSG00000226038	PPIAP21	32	43	9	30	2	0	3	2	4	63.2901	14.5293	14.0167	27.5929	3.20777	0	4.90574	0.690289	2.73211	14.5517	-3.19769	0.687286	-4.65264	3.2771e-06	0.000558591	Down
ENSG00000204314	PRRT1	4716	7805	2048	8119	1593	1137	1604	1774	1435	9327.38	2637.24	3189.57	7467.57	2554.99	1512.08	2622.93	612.286	980.144	3433.8	-1.6407	0.501868	-3.26919	0.00107856	0.0344155	Down
ENSG00000196415	PRTN3	152	163	34	158	8	13	9	1	4	300.628	55.0763	52.9518	145.323	12.8311	17.2885	14.7172	0.345145	2.73211	66.877	-3.29085	0.695195	-4.7337	2.2046e-06	0.000431043	Down
ENSG00000125650	PSPN	233	447	78	398	69	72	46	196	164	460.831	151.038	121.478	366.066	110.668	95.7516	75.2213	67.6483	112.016	173.413	-1.48494	0.439759	-3.37671	0.000733586	0.0264596	Down
ENSG00000267060	PTGES3L	60	162	34	103	10	19	16	24	14	118.669	54.7385	52.9518	94.7358	16.0389	25.2678	26.1639	8.28347	9.56238	45.1568	-2.1262	0.478925	-4.43952	9.01582e-06	0.00125201	Down
ENSG00000164611	PTTG1	120	330	57	225	55	35	28	109	116	237.338	111.504	88.7721	206.947	88.2138	46.5459	45.7869	37.6208	79.2311	104.662	-1.36215	0.428444	-3.17931	0.00147628	0.0424841	Down
ENSG00000130701	RBBP8NL	22	68	3	25	3	0	3	0	1	43.512	22.9766	4.67222	22.9941	4.81166	0	4.90574	0	0.683027	11.6173	-2.87776	0.787462	-3.65448	0.000257703	0.0127845	Down
ENSG00000189056	RELN	257	2733	1074	1398	193	322	315	480	845	508.299	923.458	1672.65	1285.83	309.55	428.223	515.102	165.669	577.158	709.549	-1.37733	0.443703	-3.10417	0.00190811	0.0491013	Down
ENSG00000212864	RNF208	4539	5338	835	7161	753	650	1161	783	1579	8977.31	1803.67	1300.43	6586.43	1207.73	864.424	1898.52	270.248	1078.5	2665.25	-1.9205	0.574845	-3.34091	0.000835042	0.0286906	Down
ENSG00000201136	RNU6-353P	25	59	7	73	5	1	2	2	13	49.4454	19.9356	10.9018	67.1428	8.01943	1.32988	3.27049	0.690289	8.87935	18.8461	-2.60318	0.688474	-3.78109	0.000156146	0.00900007	Down
ENSG00000260647	RP1-178F10.1	16	21	10	32	0	2	1	8	6	31.6451	7.09573	15.5741	29.4325	0	2.65977	1.63525	2.76116	4.09816	10.5446	-2.627	0.668174	-3.93161	8.43771e-05	0.00592512	Down
ENSG00000272476	RP1-191J18.66	11	84	27	34	8	6	2	34	6	21.756	28.3829	42.05	31.272	12.8311	7.9793	3.27049	11.7349	4.09816	18.1528	-1.7784	0.516928	-3.44032	0.00058102	0.022775	Down
ENSG00000250686	RP1-240B8.3	94	110	35	49	11	10	11	9	38	185.915	37.1681	54.5092	45.0685	17.6428	13.2988	17.9877	3.1063	25.955	44.5168	-2.11138	0.597629	-3.53292	0.000411	0.0178964	Down
ENSG00000261015	RP1-90J20.11	248	599	61	351	70	45	61	255	152	490.498	202.397	95.0018	322.837	112.272	59.8448	99.7499	88.0119	103.82	174.937	-1.4878	0.448285	-3.31887	0.000903817	0.030243	Down
ENSG00000260534	RP11-1006G14.4	136	551	125	557	99	66	64	272	163	268.983	186.178	194.676	512.309	158.785	87.7723	104.656	93.8793	111.333	190.952	-1.32664	0.394821	-3.36011	0.000779111	0.0275982	Down
ENSG00000272301	RP11-111M22.4	41	175	28	234	26	21	19	32	19	81.0905	59.131	43.6074	215.225	41.7011	27.9276	31.0697	11.0446	12.9775	58.1971	-1.85445	0.544715	-3.40444	0.000662996	0.0250419	Down
ENSG00000227388	RP11-112J3.16	47	106	14	211	10	8	6	49	30	92.9574	35.8165	21.8037	194.07	16.0389	10.6391	9.81147	16.9121	20.4908	46.5045	-2.27362	0.573805	-3.96236	7.42116e-05	0.00538183	Down
ENSG00000270235	RP11-122K13.14	161	251	17	222	10	25	26	5	44	318.428	84.8108	26.4759	204.188	16.0389	33.2471	42.5164	1.72572	30.0532	84.1649	-2.30712	0.670656	-3.44009	0.000581514	0.022775	Down
ENSG00000273084	RP11-1275H24.3	134	219	23	146	24	29	27	35	43	265.027	73.9983	35.8203	134.286	38.4933	38.5666	44.1516	12.0801	29.3702	74.6437	-1.80418	0.543812	-3.31765	0.000907783	0.0303248	Down
ENSG00000232445	RP11-132A1.4	10	38	18	23	2	2	4	12	7	19.7782	12.8399	28.0333	21.1546	3.20777	2.65977	6.54098	4.14173	4.78119	11.4597	-2.02716	0.556258	-3.64428	0.000268138	0.0131388	Down
ENSG00000250397	RP11-1391J7.1	42	43	12	121	8	3	11	10	12	83.0683	14.5293	18.6889	111.292	12.8311	3.98965	17.9877	3.45145	8.19632	30.4482	-2.31403	0.642227	-3.60313	0.000314412	0.0146161	Down
ENSG00000269908	RP11-1406H17.1	93	193	31	313	24	9	21	19	32	183.937	65.2131	48.2796	287.886	38.4933	11.969	34.3401	6.55775	21.8569	77.6148	-2.43455	0.585481	-4.15821	3.20752e-05	0.00300304	Down
ENSG00000272343	RP11-140I16.3	92	398	34	703	33	41	12	57	85	181.959	134.481	52.9518	646.595	52.9283	54.5252	19.6229	19.6732	58.0573	135.644	-2.35328	0.593613	-3.96433	7.36028e-05	0.0053628	Down
ENSG00000248285	RP11-158J3.2	203	411	34	204	19	14	11	1	58	401.497	138.873	52.9518	187.632	30.4738	18.6184	17.9877	0.345145	39.6156	98.6661	-2.70195	0.691765	-3.90588	9.38842e-05	0.00632545	Down
ENSG00000264608	RP11-192H23.8	143	434	35	237	25	23	37	66	138	282.828	146.645	54.5092	217.984	40.0972	30.5873	60.5041	22.7795	94.2577	105.577	-1.67424	0.518897	-3.22654	0.00125296	0.0381492	Down
ENSG00000237250	RP11-193H5.1	10	58	47	53	3	2	10	1	3	19.7782	19.5977	73.1981	48.7475	4.81166	2.65977	16.3525	0.345145	2.04908	20.8377	-2.55147	0.70892	-3.59909	0.000319333	0.0147988	Down
ENSG00000229587	RP11-197P3.5	11	21	5	61	0	5	1	9	8	21.756	7.09573	7.78703	56.1056	0	6.64942	1.63525	3.1063	5.46422	12.1777	-2.2643	0.718339	-3.15214	0.00162079	0.0446229	Down
ENSG00000271830	RP11-1C8.7	48	141	25	99	8	8	3	6	10	94.9352	47.6427	38.9351	91.0567	12.8311	10.6391	4.90574	2.07087	6.83027	34.4274	-2.98156	0.539934	-5.52209	3.34996e-08	3.17981e-05	Down
ENSG00000271769	RP11-216P16.2	97	175	28	142	28	16	11	38	58	191.848	59.131	43.6074	130.607	44.9088	21.2781	17.9877	13.1155	39.6156	62.4554	-1.7991	0.522499	-3.44325	0.000574769	0.0227568	Down
ENSG00000272885	RP11-2H3.6	15	95	8	82	1	6	6	20	24	29.6672	32.0997	12.4592	75.4207	1.60389	7.9793	9.81147	6.90289	16.3926	21.3708	-1.87818	0.600643	-3.12695	0.00176631	0.0468931	Down
ENSG00000253642	RP11-317N12.1	6	42	12	47	0	2	1	1	3	11.8669	14.1915	18.6889	43.2289	0	2.65977	1.63525	0.345145	2.04908	10.5184	-3.40565	0.709155	-4.80241	1.5677e-06	0.000339833	Down
ENSG00000261185	RP11-317P15.5	257	456	164	357	66	60	90	37	113	508.299	154.079	255.415	328.356	105.857	79.793	147.172	12.7703	77.182	185.436	-1.72246	0.54308	-3.17166	0.00151572	0.0429376	Down
ENSG00000260878	RP11-320H14.1	552	3568	532	2906	497	266	164	234	565	1091.75	1205.6	828.54	2672.84	797.132	353.749	268.18	80.7638	385.91	853.829	-1.77942	0.534605	-3.32847	0.000873254	0.0296179	Down
ENSG00000250584	RP11-325I22.2	97	305	68	71	21	25	18	2	7	191.848	103.057	105.904	65.3033	33.6816	33.2471	29.4344	0.690289	4.78119	63.1052	-2.1771	0.674652	-3.227	0.00125096	0.0381466	Down
ENSG00000260977	RP11-333I13.1	30	53	41	93	8	13	16	26	17	59.3345	17.9083	63.8536	85.5381	12.8311	17.2885	26.1639	8.97376	11.6115	33.7226	-1.75705	0.517557	-3.3949	0.000686534	0.025449	Down
ENSG00000234111	RP11-364P22.1	78	159	17	51	2	7	11	20	4	154.27	53.7248	26.4759	46.908	3.20777	9.30919	17.9877	6.90289	2.73211	35.7242	-2.81185	0.601516	-4.6746	2.94528e-06	0.000510763	Down
ENSG00000271778	RP11-379F4.8	28	65	10	213	7	3	5	8	28	55.3789	21.963	15.5741	195.91	11.2272	3.98965	8.17623	2.76116	19.1248	37.1227	-2.55056	0.682147	-3.73901	0.000184745	0.0101673	Down
ENSG00000261925	RP11-388M20.9	59	46	13	85	7	3	8	12	12	116.691	15.543	20.2463	78.18	11.2272	3.98965	13.082	4.14173	8.19632	30.1441	-2.51647	0.617747	-4.07362	4.62884e-05	0.00381459	Down
ENSG00000261292	RP11-389G6.3	230	1749	285	856	65	80	53	53	145	454.898	590.973	443.861	787.319	104.253	106.391	86.668	18.2927	99.0389	299.077	-2.61333	0.465772	-5.61076	2.01441e-08	2.45811e-05	Down
ENSG00000272349	RP11-397O8.7	16	137	12	161	7	6	4	19	30	31.6451	46.2912	18.6889	148.082	11.2272	7.9793	6.54098	6.55775	20.4908	33.0559	-2.24959	0.601835	-3.73789	0.000185574	0.0101673	Down
ENSG00000273108	RP11-416N2.4	312	620	107	803	49	59	60	25	227	617.079	209.493	166.642	738.571	78.5904	78.4631	98.1147	8.62861	155.047	238.959	-2.10719	0.603312	-3.49271	0.000478154	0.0201178	Down
ENSG00000225106	RP11-429E11.2	68	42	24	38	2	2	3	0	8	134.491	14.1915	37.3777	34.9511	3.20777	2.65977	4.90574	0	5.46422	26.361	-3.40309	0.721362	-4.71759	2.3866e-06	0.000444821	Down
ENSG00000224153	RP11-433C9.2	14	14	5	31	1	1	1	0	4	27.6894	4.73048	7.78703	28.5127	1.60389	1.32988	1.63525	0	2.73211	8.44675	-2.8121	0.782783	-3.59244	0.000327599	0.0150191	Down
ENSG00000247157	RP11-434C1.1	53	150	26	191	18	9	12	14	29	104.824	50.6838	40.4926	175.675	28.87	11.969	19.6229	4.83202	19.8078	50.753	-2.25069	0.555492	-4.0517	5.08458e-05	0.00412202	Down
ENSG00000257556	RP11-44N21.1	125	244	88	200	36	23	31	25	95	247.227	82.4456	137.052	183.953	57.7399	30.5873	50.6926	8.62861	64.8876	95.9126	-1.78406	0.52403	-3.4045	0.000662859	0.0250419	Down
ENSG00000229588	RP11-479J7.2	16	28	9	37	2	1	1	1	5	31.6451	9.46097	14.0167	34.0313	3.20777	1.32988	1.63525	0.345145	3.41513	11.0097	-2.97171	0.697148	-4.26267	2.01999e-05	0.00212024	Down
ENSG00000260025	RP11-490M8.1	627	1083	151	727	180	136	129	224	325	1240.09	365.937	235.168	668.669	288.7	180.864	210.947	77.3124	221.984	387.741	-1.55806	0.497557	-3.13142	0.00173965	0.0467572	Down
ENSG00000261668	RP11-50D9.3	24	23	5	75	0	3	1	5	7	47.4676	7.77151	7.78703	68.9823	0	3.98965	1.63525	1.72572	4.78119	16.0156	-3.04233	0.725862	-4.19133	2.77318e-05	0.00268474	Down
ENSG00000272375	RP11-51J9.6	66	183	38	169	23	18	4	28	79	130.536	61.8342	59.1814	155.44	36.8894	23.9379	6.54098	9.66405	53.9591	59.7759	-1.76464	0.563252	-3.13295	0.00173059	0.0466393	Down
ENSG00000261643	RP11-529E10.6	76	191	15	244	30	19	17	59	40	150.314	64.5373	23.3611	224.423	48.1166	25.2678	27.7992	20.3635	27.3211	67.9448	-1.79387	0.545585	-3.28797	0.00100912	0.0327235	Down
ENSG00000260838	RP11-531A24.3	44	343	43	388	31	20	30	5	35	87.0239	115.897	66.9685	356.869	49.7205	26.5977	49.0574	1.72572	23.9059	86.4183	-2.07994	0.650669	-3.19662	0.00139047	0.0409001	Down
ENSG00000224525	RP11-561I11.3	52	215	9	86	9	10	4	7	18	102.846	72.6467	14.0167	79.0998	14.435	13.2988	6.54098	2.41601	12.2945	35.2883	-2.51007	0.592471	-4.23661	2.2692e-05	0.00232075	Down
ENSG00000263938	RP11-579O24.3	12	16	1	41	2	0	1	2	1	23.7338	5.40627	1.55741	37.7103	3.20777	0	1.63525	0.690289	0.683027	8.29157	-2.97464	0.804441	-3.69777	0.000217502	0.0113697	Down
ENSG00000259291	RP11-617F23.1	1551	2428	412	3893	390	371	130	945	1314	3067.59	820.401	641.651	3580.64	625.516	493.387	212.582	326.162	897.497	1185.05	-1.81397	0.541332	-3.35093	0.000805405	0.0279829	Down
ENSG00000262951	RP11-670E13.2	28	118	32	121	21	7	13	8	20	55.3789	39.8712	49.837	111.292	33.6816	9.30919	21.2582	2.76116	13.6605	37.4499	-1.82934	0.582573	-3.1401	0.00168893	0.0458485	Down
ENSG00000265179	RP11-672L10.2	72	177	44	94	10	7	23	0	14	142.403	59.8068	68.5259	86.4579	16.0389	9.30919	37.6106	0	9.56238	47.746	-2.22441	0.707107	-3.14579	0.00165637	0.0453618	Down
ENSG00000267167	RP11-687F6.1	19	20	5	71	2	0	2	4	15	37.5785	6.75783	7.78703	65.3033	3.20777	0	3.27049	1.38058	10.2454	15.059	-2.39877	0.754995	-3.1772	0.00148702	0.042641	Down
ENSG00000260711	RP11-747H7.3	11	52	4	45	3	5	1	1	1	21.756	17.5704	6.22962	41.3894	4.81166	6.64942	1.63525	0.345145	0.683027	11.23	-2.5451	0.730274	-3.48513	0.000491896	0.0205658	Down
ENSG00000249106	RP11-806K15.1	85	23	9	71	9	5	4	1	19	168.114	7.77151	14.0167	65.3033	14.435	6.64942	6.54098	0.345145	12.9775	32.906	-2.40171	0.752547	-3.19144	0.00141564	0.0414569	Down
ENSG00000256538	RP11-847H18.3	9	60	16	4	0	4	0	9	1	17.8003	20.2735	24.9185	3.67906	0	5.31953	0	3.1063	0.683027	8.42003	-2.48966	0.754257	-3.30081	0.000964051	0.031937	Down
ENSG00000256422	RP11-886D15.1	94	444	38	61	8	24	24	10	30	185.915	150.024	59.1814	56.1056	12.8311	31.9172	39.2459	3.45145	20.4908	62.1291	-2.16003	0.585408	-3.6898	0.000224434	0.0115956	Down
ENSG00000231437	RP11-88H9.2	173	1497	166	589	101	103	85	108	311	342.162	505.824	258.529	541.741	161.993	136.978	138.996	37.2756	212.421	259.547	-1.49102	0.459445	-3.24526	0.00117343	0.0367374	Down
ENSG00000261586	RP11-923I11.6	56	159	15	115	16	14	22	39	34	110.758	53.7248	23.3611	105.773	25.6622	18.6184	35.9754	13.4606	23.2229	45.6173	-1.54728	0.497855	-3.10789	0.00188431	0.0487511	Down
ENSG00000261496	RP13-514E23.1	657	3696	648	1744	448	419	321	307	359	1299.43	1248.85	1009.2	1604.07	718.541	557.221	524.914	105.959	245.207	812.598	-1.48194	0.476718	-3.10862	0.00187965	0.0487511	Down
ENSG00000272102	RP3-355L5.5	49	96	9	47	8	8	9	11	14	96.913	32.4376	14.0167	43.2289	12.8311	10.6391	14.7172	3.79659	9.56238	26.4603	-1.99146	0.573352	-3.47337	0.000513967	0.0210473	Down
ENSG00000269925	RP3-467L1.6	23	44	8	88	0	5	2	15	15	45.4898	14.8672	12.4592	80.9393	0	6.64942	3.27049	5.17717	10.2454	19.8998	-2.44837	0.667298	-3.66908	0.000243428	0.0121671	Down
ENSG00000272078	RP4-734G22.3	30	108	11	60	6	2	8	11	13	59.3345	36.4923	17.1315	55.1859	9.62332	2.65977	13.082	3.79659	8.87935	22.9095	-2.28891	0.550597	-4.15715	3.22243e-05	0.00300304	Down
ENSG00000230387	RP4-737E23.2	5	54	19	24	1	0	1	0	1	9.88908	18.2462	29.5907	22.0744	1.60389	0	1.63525	0	0.683027	9.3025	-3.99956	0.744602	-5.3714	7.81268e-08	4.71553e-05	Down
ENSG00000272420	RP4-740C4.7	61	158	19	442	30	22	5	9	52	120.647	53.3869	29.5907	406.536	48.1166	29.2574	8.17623	3.1063	35.5174	81.5927	-2.22386	0.692114	-3.21314	0.00131292	0.0393739	Down
ENSG00000234646	RP4-753D10.3	39	64	6	49	4	1	2	1	2	77.1348	21.6251	9.34444	45.0685	6.41555	1.32988	3.27049	0.345145	1.36605	18.4333	-3.40596	0.703229	-4.84332	1.27689e-06	0.000310298	Down
ENSG00000255595	RP4-809F18.1	15	101	7	41	7	2	2	0	7	29.6672	34.1271	10.9018	37.7103	11.2272	2.65977	3.27049	0	4.78119	14.9272	-2.31276	0.714078	-3.23881	0.00120031	0.0371911	Down
ENSG00000257061	RP4-809F18.2	19	62	12	4	3	0	2	0	2	37.5785	20.9493	18.6889	3.67906	4.81166	0	3.27049	0	1.36605	10.0382	-2.79425	0.785718	-3.5563	0.000376112	0.0168557	Down
ENSG00000102104	RS1	177	338	49	501	56	35	48	30	91	350.073	114.207	76.3129	460.802	89.8177	46.5459	78.4918	10.3543	62.1554	143.196	-1.90932	0.586597	-3.25491	0.00113429	0.035793	Down
ENSG00000100218	RTDR1	78	294	43	231	31	27	39	43	63	154.27	99.3402	66.9685	212.466	49.7205	35.9069	63.7746	14.8412	43.0307	82.2575	-1.59167	0.476442	-3.34073	0.000835572	0.0286906	Down
ENSG00000183873	SCN5A	12	169	117	52	13	4	13	34	19	23.7338	57.1037	182.217	47.8278	20.8505	5.31953	21.2582	11.7349	12.9775	42.558	-2.20305	0.57273	-3.84658	0.00011978	0.00739555	Down
ENSG00000080293	SCTR	27	22	7	41	1	1	7	1	1	53.401	7.43362	10.9018	37.7103	1.60389	1.32988	11.4467	0.345145	0.683027	13.8728	-2.60206	0.771616	-3.37222	0.000745658	0.0267458	Down
ENSG00000146555	SDK1	115	715	229	283	46	102	84	182	133	227.449	241.593	356.646	260.293	73.7788	135.648	137.361	62.8163	90.8426	176.27	-1.39588	0.356273	-3.91802	8.92789e-05	0.00608136	Down
ENSG00000099937	SERPIND1	6	49	8	76	1	0	4	4	6	11.8669	16.5567	12.4592	69.9021	1.60389	0	6.54098	1.38058	4.09816	13.8232	-2.82224	0.714928	-3.94759	7.8942e-05	0.0056631	Down
ENSG00000182319	SGK223	327	1402	682	1016	158	224	260	753	317	646.746	473.724	1062.15	934.481	253.414	297.894	425.164	259.894	216.52	507.776	-1.37426	0.354068	-3.88135	0.000103877	0.00676997	Down
ENSG00000149742	SLC22A9	90	77	25	146	21	18	15	7	20	178.003	26.0177	38.9351	134.286	33.6816	23.9379	24.5287	2.41601	13.6605	52.8296	-1.99634	0.638248	-3.12785	0.0017609	0.0468931	Down
ENSG00000165349	SLC7A3	12	165	21	63	13	8	3	18	23	23.7338	55.7521	32.7055	57.9452	20.8505	10.6391	4.90574	6.2126	15.7096	25.3838	-1.75822	0.516779	-3.40227	0.000668288	0.0250992	Down
ENSG00000260630	SNAI3-AS1	891	1845	365	1547	208	206	314	350	629	1762.23	623.41	568.453	1422.88	333.608	273.956	513.467	120.801	429.624	672.048	-1.59975	0.473892	-3.37577	0.000736107	0.0264596	Down
ENSG00000198944	SOWAHA	2535	23247	4318	14417	1642	2181	2474	4185	7141	5013.76	7854.97	6724.88	13260.2	2633.58	2900.48	4045.6	1444.43	4877.5	5417.27	-1.30006	0.418759	-3.10456	0.00190561	0.0491002	Down
ENSG00000159674	SPON2	271	510	192	225	26	68	57	20	113	535.988	172.325	299.022	206.947	41.7011	90.4321	93.209	6.90289	77.182	169.301	-2.0716	0.572316	-3.61968	0.000294963	0.0140728	Down
ENSG00000137868	STRA6	10	79	12	81	5	5	8	6	8	19.7782	26.6934	18.6889	74.5009	8.01943	6.64942	13.082	2.07087	5.46422	19.4386	-2.13717	0.603694	-3.54015	0.0003999	0.0175665	Down
ENSG00000102387	TAF7L	55	128	23	33	18	3	3	7	22	108.78	43.2501	35.8203	30.3522	28.87	3.98965	4.90574	2.41601	15.0266	30.3789	-2.02781	0.639239	-3.17222	0.00151277	0.0429376	Down
ENSG00000178821	TMEM52	110	189	32	89	17	13	11	41	39	217.56	63.8615	49.837	81.8591	27.2661	17.2885	17.9877	14.1509	26.638	57.3832	-2.15129	0.490594	-4.38508	1.15944e-05	0.00149969	Down
ENSG00000120471	TP53AIP1	40	50	5	46	3	1	9	16	12	79.1126	16.8946	7.78703	42.3092	4.81166	1.32988	14.7172	5.52231	8.19632	20.0756	-2.07141	0.656177	-3.15679	0.00159517	0.0444307	Down
ENSG00000101255	TRIB3	208	608	115	280	93	70	55	288	210	411.386	205.438	179.102	257.534	149.161	93.0919	89.9385	99.4016	143.436	180.943	-1.14603	0.362418	-3.16216	0.00156603	0.0439324	Down
ENSG00000137699	TRIM29	32	157	25	128	13	11	5	0	23	63.2901	53.049	38.9351	117.73	20.8505	14.6287	8.17623	0	15.7096	36.9299	-2.16195	0.689223	-3.1368	0.00170803	0.0461497	Down
ENSG00000104321	TRPA1	6	54	7	24	1	1	0	16	3	11.8669	18.2462	10.9018	22.0744	1.60389	1.32988	0	5.52231	2.04908	8.17716	-2.28872	0.677359	-3.3789	0.000727778	0.0264373	Down
ENSG00000220205	VAMP2	24642	80350	15977	50700	14362	12616	10557	34764	26156	48737.3	27149.6	24882.7	46632.1	23035	16777.8	17263.3	11998.6	17865.3	26038	-1.04874	0.337726	-3.10531	0.00190082	0.0490402	Down
ENSG00000101443	WFDC2	521	678	223	350	112	54	126	399	198	1030.44	229.091	347.302	321.918	179.635	71.8137	206.041	137.713	135.239	295.466	-1.60715	0.476	-3.37636	0.000734513	0.0264596	Down
ENSG00000127578	WFIKKN1	107	545	52	193	23	37	50	247	99	211.626	184.151	80.9851	177.515	36.8894	49.2057	81.7623	85.2507	67.6197	108.334	-1.28075	0.400845	-3.19512	0.00139772	0.0410525	Down
ENSG00000122574	WIPF3	1051	3356	520	1859	293	518	482	586	425	2078.68	1133.96	809.851	1709.84	469.939	688.88	788.188	202.255	290.286	907.988	-1.46399	0.452734	-3.23366	0.00122216	0.0376716	Down
ENSG00000232694	XX-CR54.3	84	300	75	77	29	11	24	4	9	166.137	101.368	116.805	70.8219	46.5127	14.6287	39.2459	1.38058	6.14724	62.5607	-2.10719	0.653195	-3.22597	0.00125545	0.0381669	Down
ENSG00000272541	XXbac-BPGBPG55C20.1	83	137	17	236	15	9	15	80	58	164.159	46.2912	26.4759	217.064	24.0583	11.969	24.5287	27.6116	39.6156	64.6415	-1.92968	0.56679	-3.40457	0.000662685	0.0250419	Down
ENSG00000201678	Y_RNA	14	61	9	89	2	7	1	14	18	27.6894	20.6114	14.0167	81.8591	3.20777	9.30919	1.63525	4.83202	12.2945	19.495	-2.17813	0.632707	-3.44255	0.000576251	0.0227568	Down
ENSG00000250067	YJEFN3	1739	1245	235	1505	163	188	339	308	596	3439.42	420.675	365.99	1384.25	261.434	250.018	554.348	106.305	407.084	798.836	-1.91843	0.595553	-3.22126	0.00127628	0.0386233	Down
ENSG00000179456	ZBTB18	3238	17512	6535	21199	2967	2612	2622	3397	3381	6404.17	5917.16	10177.6	19498.1	4758.73	3473.66	4287.61	1172.46	2309.31	6444.32	-1.60212	0.473806	-3.38139	0.000721211	0.0263554	Down
