# Supplementary material for: Transcriptomic profiling of high- and low-spiking regions reveals novel epileptogenic mechanisms in focal cortical dysplasia type II patients
Source: Mol Brain. 2021 Jul 23;14:120. doi: 10.1186/s13041-021-00832-4 (PMC8305866; doi:10.1186/s13041-021-00832-4)
Supplement: Supplementary file 5 — Additional file 5. List of significantly altered genes analyzed by EdgeR. [file 13041_2021_832_MOESM5_ESM.xls]

## Sheet: Minimum vs Autopsy
Gene_ID	logFC	logCPM	PValue	FDR	Regulation
ENSG00000241556	4.07719	4.12713	3.67322e-05	0.0110396	Up
ENSG00000244734	3.99977	5.23909	1.61372e-07	0.000183677	Up
ENSG00000103226	3.72952	4.29172	1.77296e-05	0.00685368	Up
ENSG00000073737	3.58021	5.13282	2.85426e-07	0.000271963	Up
ENSG00000137699	3.04644	4.48025	7.45568e-06	0.00401979	Up
ENSG00000204389	-4.62054	8.28877	3.43e-09	0.00019791	Down
ENSG00000108342	-6.53082	0.448203	1.08e-08	0.00031305	Down
ENSG00000129654	-5.66339	3.97402	2.59e-08	0.00049936	Down
ENSG00000173110	-6.38515	3.28644	3.46e-08	0.00050043	Down
ENSG00000271653	-6.03123	2.07782	1.01e-07	0.00115188	Down
ENSG00000260942	-4.54655	2.04193	1.22e-07	0.00115188	Down
ENSG00000090920	-5.47477	6.01977	1.4e-07	0.00115188	Down
ENSG00000225217	-6.11696	1.68649	3.88e-07	0.00280294	Down
ENSG00000166928	-4.82859	2.01174	4.92e-07	0.00315601	Down
ENSG00000235111	-6.24921	-1.36493	6.26e-07	0.00361792	Down
ENSG00000232837	-5.4642	0.942993	7.13e-07	0.00374492	Down
ENSG00000181016	-4.10333	2.51612	9.11e-07	0.004387	Down
ENSG00000155749	-4.4788	0.640005	1.06e-06	0.00473147	Down
ENSG00000132002	-3.10739	8.30497	1.55e-06	0.00604901	Down
ENSG00000013441	-2.73268	6.27494	1.57e-06	0.00604901	Down
ENSG00000273113	-5.27897	1.1069	1.8e-06	0.0064976	Down
ENSG00000167968	-3.75855	2.33181	2.14e-06	0.00664028	Down
ENSG00000231852	-4.32066	0.167281	2.22e-06	0.00664028	Down
ENSG00000269679	-9.33225	-0.634629	2.28e-06	0.00664028	Down
ENSG00000073605	-3.49228	4.94251	2.3e-06	0.00664028	Down
ENSG00000206344	-3.77889	1.17739	2.45e-06	0.00674555	Down
ENSG00000168404	-3.21131	2.02921	2.67e-06	0.00701028	Down
ENSG00000149257	-3.24252	5.0476	2.94e-06	0.00738534	Down
ENSG00000125337	-4.38177	1.84614	3.98e-06	0.00958111	Down
ENSG00000230162	-6.23932	-1.09362	5.78e-06	0.0133566	Down
ENSG00000238260	-3.75036	1.39671	6.05e-06	0.0134493	Down
ENSG00000183793	-3.32083	4.43545	6.59e-06	0.0141017	Down
ENSG00000272057	-7.53991	-2.20717	9.78e-06	0.0201723	Down
ENSG00000198156	-3.86575	0.70903	1.05e-05	0.0208728	Down
ENSG00000226979	-4.8675	-0.189051	1.17e-05	0.0225485	Down
ENSG00000171790	-4.27825	1.19155	1.27e-05	0.0231372	Down
ENSG00000204388	-3.43198	7.47044	1.28e-05	0.0231372	Down
ENSG00000115602	-5.50799	1.47263	1.35e-05	0.0235814	Down
ENSG00000260981	-5.68842	-1.17837	1.44e-05	0.0245492	Down
ENSG00000256955	-4.66911	0.212472	1.68e-05	0.0276743	Down
ENSG00000213060	-6.44195	-1.54814	1.79e-05	0.0279934	Down
ENSG00000266513	-5.46894	-1.42702	1.82e-05	0.0279934	Down
ENSG00000254815	-4.98642	-1.39722	1.87e-05	0.0279934	Down
ENSG00000143199	-3.66301	0.575655	1.91e-05	0.0279934	Down
ENSG00000015520	-5.73198	1.9442	1.96e-05	0.0279934	Down
ENSG00000227078	-4.25432	0.0640358	1.99e-05	0.0279934	Down
ENSG00000230528	-6.27701	1.04793	2.34e-05	0.0321266	Down
ENSG00000271941	-3.6796	-0.553204	2.66e-05	0.0357454	Down
ENSG00000158373	-3.34776	2.39746	2.94e-05	0.0385588	Down
ENSG00000272568	-3.06674	1.66383	3.39e-05	0.0435025	Down
ENSG00000257596	-5.54175	-1.34759	3.52e-05	0.0442418	Down
ENSG00000230027	-6.10935	-1.3077	3.95e-05	0.0480655	Down
ENSG00000173432	-7.49227	-0.610174	3.99e-05	0.0480655	Down

## Sheet:  Maximum vs Autopsy
Gene_ID	Gene Name	logFC	logCPM	PValue	FDR	Regulation
ENSG00000230847	OCLNP1	7.6548	-1.159	0.00021226	0.0227512	Up
ENSG00000267432	DNAH17-AS1	7.16271	0.624267	0.000313329	0.0294341	Up
ENSG00000144227	NXPH2	6.80083	-0.144589	0.000363576	0.0319709	Up
ENSG00000235878	None	6.11261	-0.752666	0.000190521	0.0213313	Up
ENSG00000263305	AP005530.1	5.97766	0.370959	0.000233657	0.0241991	Up
ENSG00000273018	FAM106A	5.7539	-1.09485	0.000235745	0.0242776	Up
ENSG00000249908	BRD9P2	5.74996	-1.0758	0.000100906	0.0141153	Up
ENSG00000258405	ZNF578	5.61894	-1.18798	7.27715e-05	0.0116596	Up
ENSG00000242419	PCDHGC4	5.60311	1.74484	1.33066e-05	0.00369596	Up
ENSG00000132854	KANK4	5.54438	1.76788	0.000278748	0.0271113	Up
ENSG00000244734	HBB	5.44107	7.13038	1.77305e-09	8.57016e-06	Up
ENSG00000169313	P2RY12	5.43048	5.66537	5.708e-06	0.00216953	Up
ENSG00000170775	GPR37	5.38667	7.84065	2.86156e-08	5.16627e-05	Up
ENSG00000230849	GOT2P2	5.30508	-1.48803	0.000415887	0.0347494	Up
ENSG00000261795	AC093627.7	5.12834	1.04626	0.000488582	0.0385613	Up
ENSG00000178401	DNAJC22	5.08887	0.232326	0.000266407	0.0260425	Up
ENSG00000249577	AC010424.1	4.86363	0.364917	0.000170856	0.0198609	Up
ENSG00000253877	LINC01608	4.81229	1.57801	0.000225053	0.0235543	Up
ENSG00000073737	DHRS9	4.75505	3.21314	2.22303e-05	0.00517868	Up
ENSG00000134612	FOLH1B	4.74525	1.08639	0.000652537	0.0461432	Up
ENSG00000203472	AC009163.1	4.68859	-0.09059	0.000103552	0.0143122	Up
ENSG00000223658	C1GALT1C1L	4.63506	-0.120625	2.66334e-05	0.00589536	Up
ENSG00000171659	GPR34	4.62253	4.70703	0.000281827	0.0273647	Up
ENSG00000186417	GLDN	4.59584	7.11743	2.62631e-06	0.00128541	Up
ENSG00000178502	KLHL11	4.5896	1.73968	0.000282824	0.0274155	Up
ENSG00000103226	NOMO3	4.54203	1.47252	2.1503e-05	0.00504996	Up
ENSG00000251429	AC098679.2	4.53071	3.56882	0.000519573	0.0398636	Up
ENSG00000169562	GJB1	4.49881	6.24441	3.1865e-05	0.00674336	Up
ENSG00000041982	TNC	4.47952	4.76507	3.44793e-06	0.00153229	Up
ENSG00000013297	CLDN11	4.46907	8.95724	1.42586e-05	0.00385687	Up
ENSG00000198829	SUCNR1	4.46546	-0.917688	0.000409595	0.0345253	Up
ENSG00000261934	PCDHGA9	4.42064	1.91938	5.84259e-05	0.010167	Up
ENSG00000232560	LINC01549	4.4112	1.82454	0.000385091	0.0332554	Up
ENSG00000244062	AC080128.1	4.38424	0.576944	0.000746804	0.049892	Up
ENSG00000241697	TMEFF1	4.37578	1.59362	0.00027596	0.0268854	Up
ENSG00000268087	AC008764.2	4.34071	-0.0958682	0.000142671	0.0176123	Up
ENSG00000176890	TYMS	4.32298	3.29888	8.14712e-05	0.0124152	Up
ENSG00000164124	TMEM144	4.28883	8.81362	1.21528e-05	0.00350266	Up
ENSG00000250722	SELENOP	4.28324	6.24837	8.67628e-06	0.00283195	Up
ENSG00000253953	PCDHGB4	4.13871	-0.13633	0.000297665	0.0283433	Up
ENSG00000136960	ENPP2	4.08543	8.84172	5.89792e-06	0.00220085	Up
ENSG00000123560	PLP1	4.08383	13.6039	1.04559e-05	0.00324769	Up
ENSG00000183960	KCNH8	4.06692	5.50093	3.39139e-05	0.0069479	Up
ENSG00000241095	CYP51A1P1	4.05791	-0.27622	0.000744689	0.0498859	Up
ENSG00000248184	LINC02283	4.04267	-0.108091	0.000119039	0.0156487	Up
ENSG00000140650	PMM2	4.02587	0.668977	5.24765e-05	0.00959406	Up
ENSG00000140479	PCSK6	4.00937	5.59183	3.6717e-05	0.00731835	Up
ENSG00000164171	ITGA2	4.00814	4.0371	0.000100169	0.0140463	Up
ENSG00000105695	MAG	4.00015	9.10216	1.12655e-05	0.00341073	Up
ENSG00000149177	PTPRJ	3.97642	4.23642	0.000146021	0.0178353	Up
ENSG00000205116	TMEM88B	3.96812	4.13917	8.55379e-05	0.0127695	Up
ENSG00000235033	DAAM2-AS1	3.94876	2.72733	0.000160045	0.0189967	Up
ENSG00000253485	PCDHGA5	3.92921	0.415872	0.000396032	0.0339465	Up
ENSG00000168329	CX3CR1	3.92184	5.46514	0.000179985	0.0205906	Up
ENSG00000174607	UGT8	3.90957	7.86214	5.68356e-05	0.0100397	Up
ENSG00000164303	ENPP6	3.88122	4.93148	0.000584261	0.0427618	Up
ENSG00000126860	EVI2A	3.85042	7.00548	0.00010727	0.0146894	Up
ENSG00000179178	TMEM125	3.79671	6.26626	0.000104644	0.0143942	Up
ENSG00000011426	ANLN	3.75871	8.35756	2.01725e-05	0.00487627	Up
ENSG00000232310	AL078590.2	3.75662	2.28005	0.00033003	0.0299793	Up
ENSG00000164161	HHIP	3.74133	6.3508	9.5523e-06	0.00306592	Up
ENSG00000267221	C17orf113	3.73181	-0.539851	0.000741301	0.0498776	Up
ENSG00000010278	CD9	3.70228	7.86377	4.61512e-07	0.000418994	Up
ENSG00000101049	SGK2	3.70146	4.08276	0.000121883	0.0158414	Up
ENSG00000273409	LINC02712	3.68743	1.40434	0.000606342	0.0436548	Up
ENSG00000213186	TRIM59	3.67416	4.64435	0.000724409	0.0492368	Up
ENSG00000005893	LAMP2	3.63921	8.92849	6.39908e-06	0.00231491	Up
ENSG00000091513	TF	3.63721	10.292	0.000183618	0.0208282	Up
ENSG00000172508	CARNS1	3.6315	8.21812	4.56121e-05	0.00863983	Up
ENSG00000170381	SEMA3E	3.61515	3.24638	7.7719e-05	0.0120055	Up
ENSG00000164176	EDIL3	3.58446	8.99836	2.27822e-05	0.00522301	Up
ENSG00000099282	TSPAN15	3.57488	6.46036	1.65602e-05	0.00417786	Up
ENSG00000118523	CTGF	3.56487	5.02345	1.47764e-05	0.00386279	Up
ENSG00000176381	PRR18	3.55855	7.59969	0.000144555	0.0177312	Up
ENSG00000080200	CRYBG3	3.47661	2.93847	0.000386203	0.0333017	Up
ENSG00000180929	GPR62	3.47297	5.24866	0.000470836	0.0379381	Up
ENSG00000170537	TMC7	3.45904	4.57794	0.000146796	0.0178544	Up
ENSG00000141540	TTYH2	3.45636	7.8405	9.79764e-05	0.0139076	Up
ENSG00000118515	SGK1	3.44257	7.82238	0.000135924	0.0169606	Up
ENSG00000166394	CYB5R2	3.44061	5.27117	0.000250273	0.025278	Up
ENSG00000166046	TCP11L2	3.43559	3.15786	0.000600222	0.0434	Up
ENSG00000158859	ADAMTS4	3.43057	6.30866	9.76156e-05	0.0138905	Up
ENSG00000197430	OPALIN	3.43034	9.26265	1.02714e-05	0.00320761	Up
ENSG00000150656	CNDP1	3.42954	7.65652	4.35894e-06	0.00178602	Up
ENSG00000250182	EEF1A1P13	3.38286	2.46972	0.000358984	0.0316152	Up
ENSG00000141338	ABCA8	3.36834	6.48652	0.000521346	0.039901	Up
ENSG00000180488	MIGA1	3.35919	5.56937	2.47934e-05	0.00559526	Up
ENSG00000154642	C21orf91	3.35905	6.32719	0.000164098	0.0192343	Up
ENSG00000269378	AC022149.1	3.33162	2.48833	7.66115e-05	0.0119337	Up
ENSG00000158715	SLC45A3	3.28367	5.05255	0.000716919	0.0488771	Up
ENSG00000064651	SLC12A2	3.25955	6.91337	6.02899e-06	0.00223278	Up
ENSG00000169247	SH3TC2	3.25926	5.03477	0.000302823	0.0285866	Up
ENSG00000188153	COL4A5	3.25691	6.40817	0.00012202	0.0158414	Up
ENSG00000167588	GPD1	3.24943	5.13552	1.94149e-05	0.00471286	Up
ENSG00000163235	TGFA	3.24941	5.37624	0.000126146	0.0161952	Up
ENSG00000102934	PLLP	3.23984	8.45104	0.000135243	0.0169352	Up
ENSG00000114541	FRMD4B	3.23893	5.67063	0.00012851	0.0164257	Up
ENSG00000123146	ADGRE5	3.23821	3.79393	0.000145112	0.0177618	Up
ENSG00000065809	FAM107B	3.23664	8.25485	8.89736e-05	0.012995	Up
ENSG00000086205	FOLH1	3.21652	6.02259	6.44961e-05	0.0110241	Up
ENSG00000131370	SH3BP5	3.2083	4.05173	0.000314615	0.0294591	Up
ENSG00000149218	ENDOD1	3.20772	7.71995	0.000245098	0.0248859	Up
ENSG00000147488	ST18	3.19977	6.33722	0.00018709	0.0211109	Up
ENSG00000107798	LIPA	3.19657	7.57119	0.000347662	0.0309484	Up
ENSG00000123610	TNFAIP6	3.18366	1.78395	0.000709699	0.0486034	Up
ENSG00000196104	SPOCK3	3.18345	7.99991	0.000318232	0.0295582	Up
ENSG00000126803	HSPA2	3.17278	8.5827	0.000371778	0.0325474	Up
ENSG00000065600	PACC1	3.16408	6.20205	0.000412346	0.0345253	Up
ENSG00000136541	ERMN	3.15702	10.0209	0.000258783	0.0258569	Up
ENSG00000163513	TGFBR2	3.15685	5.49572	0.000107856	0.0146894	Up
ENSG00000165476	REEP3	3.15265	6.03105	3.79239e-05	0.00742705	Up
ENSG00000117594	HSD11B1	3.13667	2.67502	0.000710219	0.0486034	Up
ENSG00000129538	RNASE1	3.13124	8.51569	7.26085e-05	0.0116596	Up
ENSG00000179104	TMTC2	3.0825	6.22586	0.000124022	0.0160653	Up
ENSG00000054690	PLEKHH1	3.08043	7.90465	0.000222563	0.023336	Up
ENSG00000174599	TRAM1L1	3.06411	3.92392	0.00018807	0.0211388	Up
ENSG00000148123	PLPPR1	3.06085	5.95555	1.44199e-05	0.00385687	Up
ENSG00000251333	RTN3P1	3.0535	3.31061	0.000220149	0.0231702	Up
ENSG00000139737	SLAIN1	3.04602	8.65788	0.00017043	0.0198513	Up
ENSG00000180739	S1PR5	3.04555	5.79658	0.000200813	0.0218892	Up
ENSG00000167641	PPP1R14A	3.04472	7.15343	0.000182127	0.0207945	Up
ENSG00000008282	SYPL1	2.99041	6.44669	0.000115885	0.0153908	Up
ENSG00000116574	RHOU	2.97917	8.06976	7.3578e-05	0.0116857	Up
ENSG00000244274	DBNDD2	2.9686	6.0116	0.000500495	0.0388644	Up
ENSG00000124920	MYRF	2.96737	8.47114	0.000716263	0.0488771	Up
ENSG00000057704	TMCC3	2.96539	6.15612	0.000166447	0.0194265	Up
ENSG00000130962	PRRG1	2.9484	6.23105	0.000331808	0.0300463	Up
ENSG00000166091	CMTM5	2.94402	6.70595	0.000475338	0.0379924	Up
ENSG00000076706	MCAM	2.93248	6.38892	3.21355e-05	0.00677578	Up
ENSG00000143418	CERS2	2.92599	6.26014	0.000200918	0.0218892	Up
ENSG00000166750	SLFN5	2.90866	4.22197	0.000237243	0.0243558	Up
ENSG00000120162	MOB3B	2.89178	5.8633	0.000498835	0.0387876	Up
ENSG00000183196	CHST6	2.88856	2.82627	0.000679914	0.0474404	Up
ENSG00000173786	CNP	2.88065	11.1779	0.000544229	0.0411541	Up
ENSG00000122367	LDB3	2.87292	5.84965	0.000371822	0.0325474	Up
ENSG00000087253	LPCAT2	2.82838	4.68215	0.000717424	0.0488771	Up
ENSG00000138448	ITGAV	2.81611	7.16279	3.10162e-06	0.00143352	Up
ENSG00000136859	ANGPTL2	2.80827	4.6898	0.000344784	0.0308825	Up
ENSG00000242808	SOX2-OT	2.80318	9.27293	0.000705513	0.0484692	Up
ENSG00000128052	KDR	2.78091	3.88573	0.000498287	0.0387876	Up
ENSG00000135905	DOCK10	2.77409	6.34741	0.00029488	0.0282469	Up
ENSG00000079931	MOXD1	2.76851	5.08884	0.000314392	0.0294591	Up
ENSG00000135392	DNAJC14	2.74853	3.26623	0.00034647	0.0309376	Up
ENSG00000102158	MAGT1	2.74787	5.99289	7.61749e-05	0.0119264	Up
ENSG00000114019	AMOTL2	2.73355	6.35061	8.13815e-05	0.0124152	Up
ENSG00000130150	MOSPD2	2.72034	5.28051	0.000269499	0.0263003	Up
ENSG00000131386	GALNT15	2.71867	6.39544	0.00013143	0.0166515	Up
ENSG00000205927	OLIG2	2.71658	7.45175	0.000160462	0.0189967	Up
ENSG00000082996	RNF13	2.71594	7.32239	0.000379226	0.0329955	Up
ENSG00000125247	TMTC4	2.70628	6.41023	0.000558942	0.0418287	Up
ENSG00000019144	PHLDB1	2.69724	7.57234	0.000126787	0.0162414	Up
ENSG00000067167	TRAM1	2.69307	5.30921	0.00022018	0.0231702	Up
ENSG00000168314	MOBP	2.68515	10.6847	0.000608117	0.0436548	Up
ENSG00000121005	CRISPLD1	2.66598	3.15029	0.000691069	0.0480615	Up
ENSG00000122694	GLIPR2	2.66451	5.42543	0.00028971	0.0278957	Up
ENSG00000167447	SMG8	2.65934	3.4369	0.000652443	0.0461432	Up
ENSG00000078596	ITM2A	2.6259	6.4487	8.85426e-05	0.012995	Up
ENSG00000001561	ENPP4	2.62085	6.29607	0.000480003	0.0381447	Up
ENSG00000141458	NPC1	2.61962	6.5908	0.000697706	0.0481584	Up
ENSG00000100433	KCNK10	2.60315	4.83181	0.000283803	0.0274642	Up
ENSG00000186231	KLHL32	2.60007	6.04268	0.000572806	0.042264	Up
ENSG00000144230	GPR17	2.58438	5.62134	2.29437e-05	0.00523923	Up
ENSG00000132718	SYT11	2.58303	9.43934	3.18123e-05	0.00674336	Up
ENSG00000068650	ATP11A	2.58111	5.54972	0.000745185	0.0498859	Up
ENSG00000196547	MAN2A2	2.55421	6.80753	0.00015821	0.0188848	Up
ENSG00000184005	ST6GALNAC3	2.53753	4.3991	0.000590879	0.0429935	Up
ENSG00000131725	WDR44	2.5128	4.6059	0.000234395	0.0242248	Up
ENSG00000001084	GCLC	2.5021	6.40512	0.000264381	0.0259764	Up
ENSG00000108239	TBC1D12	2.48965	6.03993	0.00058978	0.0429935	Up
ENSG00000134255	CEPT1	2.47485	3.70843	0.000710883	0.0486034	Up
ENSG00000150093	ITGB1	2.47435	6.30257	0.000451244	0.0368216	Up
ENSG00000173848	NET1	2.44135	6.15611	5.41553e-05	0.00968642	Up
ENSG00000090054	SPTLC1	2.4393	5.20886	0.000487237	0.0385077	Up
ENSG00000115461	IGFBP5	2.36872	7.12026	0.000423833	0.0351812	Up
ENSG00000085117	CD82	2.34781	5.89272	0.000301189	0.0285255	Up
ENSG00000145794	MEGF10	2.21455	5.9104	0.000747002	0.049892	Up
ENSG00000126214	KLC1	-1.60299	7.19831	0.000730086	0.0493567	Down
ENSG00000132024	CC2D1A	-1.65379	5.90951	0.000436173	0.0359533	Down
ENSG00000090238	YPEL3	-1.6701	7.74521	0.000550148	0.041385	Down
ENSG00000070814	TCOF1	-1.68385	5.98211	0.000486522	0.0385039	Down
ENSG00000141867	BRD4	-1.68954	6.35169	0.000548804	0.041385	Down
ENSG00000106992	AK1	-1.75939	4.2678	0.000730445	0.0493567	Down
ENSG00000114770	ABCC5	-1.76003	6.26226	0.000660218	0.0465724	Down
ENSG00000136490	LIMD2	-1.76578	4.69896	0.000675432	0.0472991	Down
ENSG00000182154	MRPL41	-1.77993	7.5508	0.000191662	0.0214176	Down
ENSG00000130731	METTL26	-1.78186	6.55366	0.000138935	0.0172301	Down
ENSG00000204653	ASPDH	-1.81234	5.06949	0.000550988	0.0413943	Down
ENSG00000135596	MICAL1	-1.82799	5.70236	0.000339174	0.0306652	Down
ENSG00000169692	AGPAT2	-1.85443	3.69042	0.000419183	0.0349458	Down
ENSG00000172366	MCRIP2	-1.86712	5.58921	0.000376498	0.0328572	Down
ENSG00000125505	MBOAT7	-1.87691	6.94956	0.000431944	0.0357006	Down
ENSG00000160113	NR2F6	-1.8831	5.38628	0.000347444	0.0309484	Down
ENSG00000004534	RBM6	-1.88823	6.88367	0.000348902	0.0309633	Down
ENSG00000102030	NAA10	-1.89581	5.45583	0.000194337	0.0216328	Down
ENSG00000198816	ZNF358	-1.91154	7.25927	9.73058e-05	0.0138806	Down
ENSG00000140398	NEIL1	-1.92131	4.90058	0.000471738	0.0379578	Down
ENSG00000250571	GLI4	-1.92312	4.02048	0.000416226	0.0347494	Down
ENSG00000111641	NOP2	-1.92709	4.65488	0.000400803	0.0340639	Down
ENSG00000166886	NAB2	-1.9325	5.15783	0.000328295	0.0299114	Down
ENSG00000103145	HCFC1R1	-1.95114	6.7134	5.3918e-05	0.0096767	Down
ENSG00000198598	MMP17	-1.97176	5.97414	6.52039e-05	0.0110795	Down
ENSG00000198467	TPM2	-1.97903	5.39417	0.000244278	0.0248463	Down
ENSG00000205763	RP9P	-1.98071	4.40648	0.000321819	0.0297362	Down
ENSG00000171163	ZNF692	-1.99442	5.82647	0.000232685	0.0241991	Down
ENSG00000006071	ABCC8	-2.01119	5.05876	0.000327107	0.0299114	Down
ENSG00000162878	PKDCC	-2.0351	4.44416	0.000696925	0.0481584	Down
ENSG00000160957	RECQL4	-2.03895	3.57896	0.000718544	0.0488957	Down
ENSG00000272593	None	-2.04695	2.60189	0.000454386	0.0369271	Down
ENSG00000099875	MKNK2	-2.05019	6.62696	0.000295313	0.0282469	Down
ENSG00000122574	WIPF3	-2.05432	4.87675	0.000352261	0.0311657	Down
ENSG00000132321	IQCA1	-2.05931	4.25275	0.00032769	0.0299114	Down
ENSG00000235117	None	-2.09148	2.02549	0.000390227	0.0335485	Down
ENSG00000204514	ZNF814	-2.09211	3.97908	0.000160266	0.0189967	Down
ENSG00000120049	KCNIP2	-2.09883	6.22975	0.000522133	0.039901	Down
ENSG00000126767	ELK1	-2.10065	6.48899	0.000571189	0.0421986	Down
ENSG00000149451	ADAM33	-2.10535	2.80143	0.00049017	0.0386338	Down
ENSG00000130766	SESN2	-2.1118	4.48596	0.000205425	0.0221798	Down
ENSG00000261087	ZNNT1	-2.11956	5.14958	0.000741607	0.0498776	Down
ENSG00000185596	WASH3P	-2.12865	5.01431	0.000521888	0.039901	Down
ENSG00000115756	HPCAL1	-2.13392	7.5678	7.25459e-05	0.0116596	Down
ENSG00000206140	TMEM191C	-2.14212	1.61073	0.000663104	0.0467189	Down
ENSG00000162650	ATXN7L2	-2.15537	3.68004	0.000131413	0.0166515	Down
ENSG00000009950	MLXIPL	-2.15758	5.15101	0.000159533	0.0189967	Down
ENSG00000206561	COLQ	-2.1624	3.2237	0.000556991	0.0417419	Down
ENSG00000261556	SMG1P7	-2.16267	3.19538	0.000656439	0.0463624	Down
ENSG00000103269	RHBDL1	-2.16746	4.91919	0.0005093	0.0393366	Down
ENSG00000102878	HSF4	-2.17189	5.10502	0.000233727	0.0241991	Down
ENSG00000164669	INTS4P1	-2.17949	1.64748	0.000561185	0.0419422	Down
ENSG00000103174	NAGPA	-2.18408	5.19326	0.000174524	0.0201321	Down
ENSG00000212864	RNF208	-2.21002	6.09851	0.000116242	0.0154029	Down
ENSG00000159214	CCDC24	-2.2103	4.20454	8.27854e-05	0.0125203	Down
ENSG00000137877	SPTBN5	-2.21834	2.20526	0.000409819	0.0345253	Down
ENSG00000178038	ALS2CL	-2.22567	3.20176	0.000546476	0.04127	Down
ENSG00000065357	DGKA	-2.22648	4.32739	2.04889e-05	0.0049321	Down
ENSG00000259330	INAFM2	-2.22684	4.27007	3.38662e-05	0.0069479	Down
ENSG00000111665	CDCA3	-2.22802	1.29352	0.000677386	0.0473785	Down
ENSG00000099725	PRKY	-2.23017	2.55578	0.00069518	0.0481584	Down
ENSG00000184557	SOCS3	-2.24812	4.05957	0.000705565	0.0484692	Down
ENSG00000164114	MAP9	-2.24857	6.33188	0.000216588	0.0230682	Down
ENSG00000177084	POLE	-2.25048	3.98554	0.000204044	0.0221168	Down
ENSG00000186567	CEACAM19	-2.25767	2.54738	0.000561978	0.0419472	Down
ENSG00000269290	None	-2.26781	3.34797	0.000149411	0.0180584	Down
ENSG00000176973	FAM89B	-2.26882	3.70123	0.000125656	0.0161952	Down
ENSG00000215217	C5orf49	-2.27934	4.12588	0.000388886	0.0334831	Down
ENSG00000131127	ZNF141	-2.28054	3.30931	0.000108824	0.0146894	Down
ENSG00000178623	GPR35	-2.28811	1.7568	0.000731479	0.0493689	Down
ENSG00000254901	BORCS8	-2.29337	4.56728	1.47261e-05	0.00386279	Down
ENSG00000125650	PSPN	-2.30903	2.66382	0.000125184	0.0161796	Down
ENSG00000183248	PRR36	-2.31128	5.72241	0.000354404	0.0313073	Down
ENSG00000126368	NR1D1	-2.32281	5.84276	1.43452e-05	0.00385687	Down
ENSG00000115687	PASK	-2.32873	3.5874	0.000299835	0.0284895	Down
ENSG00000109881	CCDC34	-2.32918	4.1248	0.000163923	0.0192343	Down
ENSG00000235999	None	-2.33173	2.24832	6.8381e-05	0.0113522	Down
ENSG00000120899	PTK2B	-2.33437	7.3992	7.36261e-05	0.0116857	Down
ENSG00000089163	SIRT4	-2.33764	1.06753	0.000740694	0.0498776	Down
ENSG00000167549	CORO6	-2.33833	5.52408	4.37097e-05	0.00836172	Down
ENSG00000100836	PABPN1	-2.35013	6.88426	1.14764e-06	0.000770964	Down
ENSG00000272048	None	-2.36638	2.23894	0.000437491	0.0359533	Down
ENSG00000141837	CACNA1A	-2.37084	6.76908	0.000152635	0.018333	Down
ENSG00000203709	MIR29B2CHG	-2.38128	3.4896	0.000330736	0.0299963	Down
ENSG00000269896	AL513477.1	-2.38973	0.856702	0.000265758	0.0260425	Down
ENSG00000168026	TTC21A	-2.39013	2.97312	9.19719e-05	0.0132506	Down
ENSG00000085465	OVGP1	-2.39185	2.99616	3.91461e-05	0.00758921	Down
ENSG00000226913	BSN-DT	-2.3919	-0.0321471	0.00047329	0.0379769	Down
ENSG00000187984	ANKRD19P	-2.39481	3.48329	0.000205437	0.0221798	Down
ENSG00000163482	STK36	-2.39964	4.31263	1.55287e-05	0.00397969	Down
ENSG00000171532	NEUROD2	-2.39985	6.19414	0.000410774	0.0345253	Down
ENSG00000139915	MDGA2	-2.40373	2.4865	0.000696815	0.0481584	Down
ENSG00000158286	RNF207	-2.40377	2.56002	0.000109916	0.0147679	Down
ENSG00000273437	AC108673.3	-2.40734	2.49626	0.000378456	0.0329782	Down
ENSG00000269814	None	-2.41065	0.97909	0.000496925	0.0387876	Down
ENSG00000174951	FUT1	-2.41095	2.23003	0.000323912	0.0297983	Down
ENSG00000198520	ARMH1	-2.41333	2.35667	0.000113723	0.0151711	Down
ENSG00000153495	TEX29	-2.41675	2.33699	0.000300315	0.0284895	Down
ENSG00000187961	KLHL17	-2.41891	3.6023	0.000100169	0.0140463	Down
ENSG00000254690	AC233992.1	-2.42633	1.77707	0.000324614	0.0298154	Down
ENSG00000204305	AGER	-2.44068	2.31813	0.00047281	0.0379769	Down
ENSG00000260418	AL023284.4	-2.44096	4.56388	0.000610323	0.0437471	Down
ENSG00000100429	HDAC10	-2.44458	0.861334	0.000260371	0.0259031	Down
ENSG00000268189	AC005785.1	-2.4451	0.0450276	0.00072916	0.0493567	Down
ENSG00000157542	KCNJ6	-2.45717	5.0925	0.000570185	0.0421986	Down
ENSG00000110811	P3H3	-2.45792	3.9347	3.61492e-05	0.00727682	Down
ENSG00000205664	None	-2.45922	1.51563	0.000505266	0.0391296	Down
ENSG00000158023	WDR66	-2.47878	2.09516	8.77452e-05	0.012995	Down
ENSG00000204262	COL5A2	-2.4798	4.20434	0.000185284	0.0209479	Down
ENSG00000064687	ABCA7	-2.48079	4.30364	4.03582e-06	0.00171442	Down
ENSG00000186891	TNFRSF18	-2.49265	0.951527	0.000441808	0.0362051	Down
ENSG00000212694	LINC01089	-2.49307	4.84758	3.45512e-05	0.00705346	Down
ENSG00000260942	CAPN10-DT	-2.49416	2.29512	0.000144256	0.0177312	Down
ENSG00000129646	QRICH2	-2.50298	3.49392	7.58347e-05	0.0119264	Down
ENSG00000188993	LRRC66	-2.50554	0.692512	0.000590529	0.0429935	Down
ENSG00000102104	RS1	-2.51814	2.10611	0.000405477	0.0343989	Down
ENSG00000250067	YJEFN3	-2.52244	4.56309	2.94776e-05	0.0064023	Down
ENSG00000108551	RASD1	-2.52771	6.60618	0.000239556	0.0245388	Down
ENSG00000272112	AC011374.2	-2.52846	0.910338	0.000465514	0.0376678	Down
ENSG00000235961	PNMA6A	-2.54165	2.30921	0.000743941	0.0498859	Down
ENSG00000147144	CCDC120	-2.54403	3.01729	1.10906e-05	0.00340819	Down
ENSG00000224934	AL391684.1	-2.54874	1.9458	0.000189565	0.0212655	Down
ENSG00000128218	VPREB3	-2.56136	-0.0948075	0.000469047	0.0378996	Down
ENSG00000258498	DIO3OS	-2.57449	1.2954	0.000543878	0.0411541	Down
ENSG00000173040	EVC2	-2.5755	-0.0486609	0.000494639	0.038676	Down
ENSG00000175564	UCP3	-2.59522	1.51816	0.000648671	0.046072	Down
ENSG00000126759	CFP	-2.5986	1.35427	0.000494722	0.038676	Down
ENSG00000076382	SPAG5	-2.60175	3.65833	7.80137e-05	0.0120189	Down
ENSG00000260023	None	-2.60319	2.01756	0.000262019	0.025957	Down
ENSG00000270143	None	-2.60473	2.2287	0.000164986	0.019295	Down
ENSG00000101187	SLCO4A1	-2.60489	3.82923	0.000156004	0.01866	Down
ENSG00000158373	H2BC5	-2.60691	2.48839	0.000174583	0.0201321	Down
ENSG00000261829	AC009407.1	-2.61523	3.49101	1.46272e-05	0.00386279	Down
ENSG00000261342	AC006538.1	-2.62255	3.05231	6.92842e-06	0.00247084	Down
ENSG00000174529	TMEM81	-2.62319	3.0889	0.000138936	0.0172301	Down
ENSG00000182196	ARL6IP4	-2.64179	0.601587	0.000498382	0.0387876	Down
ENSG00000261113	AC009034.1	-2.64234	1.54271	7.43824e-05	0.0117734	Down
ENSG00000260095	AC106820.3	-2.64632	-0.514628	0.000325824	0.0298791	Down
ENSG00000260196	AC124798.1	-2.651	3.53136	4.06614e-05	0.00783043	Down
ENSG00000146094	DOK3	-2.6543	2.96893	8.40098e-05	0.0126723	Down
ENSG00000172803	SNX32	-2.65438	5.04144	9.63911e-06	0.00307669	Down
ENSG00000255836	AC131206.1	-2.65664	0.44876	0.000581374	0.0426948	Down
ENSG00000163794	UCN	-2.65738	3.10998	6.58079e-05	0.0111306	Down
ENSG00000104760	FGL1	-2.68229	0.48979	0.000565286	0.0419926	Down
ENSG00000272301	None	-2.68836	1.03127	0.000108264	0.0146894	Down
ENSG00000273350	AC004832.5	-2.6886	-0.605964	0.000672125	0.0471838	Down
ENSG00000205277	MUC12	-2.69994	1.50972	0.000199189	0.0218892	Down
ENSG00000254206	NPIPB11	-2.70167	1.69308	0.000255843	0.0256167	Down
ENSG00000250686	KHDRBS2-OT	-2.70833	0.412831	0.000381711	0.0330811	Down
ENSG00000071539	TRIP13	-2.70966	1.93387	7.2291e-05	0.0116596	Down
ENSG00000272871	AL159169.2	-2.72201	1.81641	5.47406e-05	0.00973086	Down
ENSG00000271335	AL117336.2	-2.72649	1.75908	3.67003e-05	0.00731835	Down
ENSG00000230124	ACBD6	-2.72848	2.12843	0.000341916	0.030827	Down
ENSG00000183426	NPIPA1	-2.73035	3.69086	4.36447e-05	0.00836172	Down
ENSG00000272155	AC055822.1	-2.7319	-0.0756051	0.000183864	0.0208282	Down
ENSG00000100628	ASB2	-2.73294	2.09515	0.000320507	0.0296855	Down
ENSG00000255474	GAU1	-2.73969	0.0949931	0.00060828	0.0436548	Down
ENSG00000239763	AC009120.1	-2.73988	-0.517697	0.000262188	0.025957	Down
ENSG00000224261	RPSAP18	-2.74012	0.678319	0.000527394	0.0400383	Down
ENSG00000198003	CCDC151	-2.74118	2.96307	7.89827e-06	0.00270004	Down
ENSG00000187837	H1-2	-2.75271	4.50256	1.18986e-05	0.00345436	Down
ENSG00000206417	H1FX-AS1	-2.75824	2.38356	6.21155e-05	0.0107122	Down
ENSG00000271344	AC018638.6	-2.75965	2.23997	6.50873e-05	0.0110795	Down
ENSG00000151929	BAG3	-2.76057	6.10177	1.01394e-05	0.00318359	Down
ENSG00000185988	PLK5	-2.76714	2.36687	4.9807e-05	0.00925132	Down
ENSG00000214548	MEG3	-2.77134	9.42105	6.96586e-05	0.0114793	Down
ENSG00000176956	LY6H	-2.77249	7.68707	1.86867e-05	0.00455522	Down
ENSG00000273019	None	-2.78899	0.287709	0.000613536	0.043923	Down
ENSG00000258199	AC073896.4	-2.79842	4.27072	1.00279e-06	0.000697999	Down
ENSG00000224945	AL353150.1	-2.80737	1.75113	2.1928e-05	0.00512894	Down
ENSG00000272416	AC025175.1	-2.81632	-0.0914314	0.000704295	0.0484692	Down
ENSG00000179083	FAM133A	-2.82047	3.91002	5.70339e-06	0.00216953	Down
ENSG00000163132	MSX1	-2.82573	3.75826	1.51126e-06	0.000909479	Down
ENSG00000267174	AC011472.2	-2.83187	-1.34312	0.00039863	0.0340639	Down
ENSG00000237977	EIF4HP2	-2.83914	1.75945	1.62203e-06	0.000936416	Down
ENSG00000217801	AL390719.1	-2.84059	2.30447	6.67914e-05	0.01125	Down
ENSG00000273064	AC017083.1	-2.8497	-0.015383	0.000649137	0.046072	Down
ENSG00000260938	None	-2.85031	1.18891	0.000259138	0.0258569	Down
ENSG00000234336	JAZF1-AS1	-2.85944	1.76022	2.93577e-05	0.0064003	Down
ENSG00000267270	PARD6G-AS1	-2.86424	1.39252	0.000219642	0.0231702	Down
ENSG00000267980	AC007292.1	-2.86743	1.18884	3.83083e-05	0.00745181	Down
ENSG00000261643	None	-2.86948	1.43646	1.18541e-05	0.00345436	Down
ENSG00000224712	NPIPA3	-2.88814	0.488988	0.000117678	0.0155219	Down
ENSG00000184414	IRS3P	-2.88848	-0.558083	0.000370326	0.032515	Down
ENSG00000186777	ZNF732	-2.89078	-0.738154	0.000237348	0.0243558	Down
ENSG00000233626	AC092814.2	-2.89797	-1.41884	0.000470729	0.0379381	Down
ENSG00000273424	AL008582.1	-2.90188	-0.996701	0.000476114	0.0379924	Down
ENSG00000189419	SPATA41	-2.90492	1.25532	3.81209e-05	0.00744041	Down
ENSG00000143590	EFNA3	-2.91335	4.24791	4.10996e-06	0.00172461	Down
ENSG00000261786	AC006058.1	-2.91372	4.1545	5.11248e-06	0.00200927	Down
ENSG00000237133	AC020594.1	-2.926	-0.647938	0.000216865	0.0230682	Down
ENSG00000136367	ZFHX2	-2.92822	3.7399	6.86005e-07	0.000528434	Down
ENSG00000198156	NPIPB6	-2.93122	0.782122	0.000348417	0.0309633	Down
ENSG00000270235	None	-2.9343	1.20368	0.000392805	0.03372	Down
ENSG00000116096	SPR	-2.93766	4.62448	1.4924e-05	0.00388381	Down
ENSG00000127578	WFIKKN1	-2.94629	2.61097	4.81638e-05	0.0090343	Down
ENSG00000272420	AL513477.2	-2.94956	1.22917	0.000427253	0.0354142	Down
ENSG00000262951	None	-2.95402	0.600349	0.00024294	0.0248413	Down
ENSG00000228109	MELTF-AS1	-2.96275	3.32574	6.23939e-07	0.000507701	Down
ENSG00000260838	AC022893.2	-2.96915	1.49988	0.000568806	0.0421844	Down
ENSG00000102387	TAF7L	-2.97054	0.110196	0.000678707	0.0474135	Down
ENSG00000267248	AC025048.2	-2.97232	1.66663	3.05951e-05	0.00654656	Down
ENSG00000237289	CKMT1B	-2.97317	5.41251	6.82137e-05	0.0113522	Down
ENSG00000113262	GRM6	-2.97346	-0.414594	0.000116599	0.0154148	Down
ENSG00000181019	NQO1	-2.98114	6.62537	1.94288e-07	0.000211785	Down
ENSG00000204677	FAM153CP	-2.98127	2.84586	0.000492161	0.0386347	Down
ENSG00000144671	SLC22A14	-2.98375	0.0645028	0.000475278	0.0379924	Down
ENSG00000242866	STRC	-2.99315	0.999236	0.000149318	0.0180584	Down
ENSG00000265787	CYP4F35P	-2.9945	1.63722	0.000221512	0.023268	Down
ENSG00000271778	AC080013.3	-2.99558	-0.110504	0.000197602	0.0218892	Down
ENSG00000203872	C6orf163	-2.99633	-0.838449	0.000252105	0.0253744	Down
ENSG00000255794	RMST	-3.00311	1.27379	0.00032063	0.0296855	Down
ENSG00000271769	None	-3.00356	1.41986	7.71471e-06	0.00267302	Down
ENSG00000167968	DNASE1L2	-3.01118	2.37546	0.00012187	0.0158414	Down
ENSG00000269089	None	-3.0181	0.0153726	8.47965e-05	0.012725	Down
ENSG00000264608	None	-3.02176	2.28648	5.61687e-06	0.00216953	Down
ENSG00000261451	AC104964.3	-3.02579	0.119208	0.000263505	0.0259646	Down
ENSG00000189269	DRICH1	-3.02954	-1.19088	0.000328765	0.0299114	Down
ENSG00000147437	GNRH1	-3.03232	0.915416	0.000322207	0.0297362	Down
ENSG00000233820	AL589843.2	-3.03325	0.244851	0.000465526	0.0376678	Down
ENSG00000267940	AC022762.2	-3.03359	1.77197	7.01612e-05	0.0115154	Down
ENSG00000111305	GSG1	-3.03946	1.04452	0.000375063	0.0327814	Down
ENSG00000271858	Z84492.1	-3.04615	-0.18613	5.81495e-05	0.0101495	Down
ENSG00000237101	AC092809.5	-3.06163	-0.0390028	4.96762e-05	0.00925132	Down
ENSG00000216901	ZNF603P	-3.06741	2.13577	6.08213e-07	0.000501976	Down
ENSG00000261773	AC244090.3	-3.0683	-0.625721	0.000522949	0.0399106	Down
ENSG00000271952	LINC01954	-3.06875	-0.543914	0.000593071	0.0430681	Down
ENSG00000166862	CACNG2	-3.07127	4.21092	0.000148515	0.0180256	Down
ENSG00000262712	AC012676.1	-3.08871	-0.29746	7.22308e-05	0.0116596	Down
ENSG00000131480	AOC2	-3.10378	1.64795	1.5568e-05	0.00397969	Down
ENSG00000248367	AC008610.1	-3.10801	1.82707	1.82487e-06	0.000997339	Down
ENSG00000237096	None	-3.11491	1.96377	0.000101872	0.0142161	Down
ENSG00000225872	LINC01529	-3.11578	0.489512	1.21862e-05	0.00350266	Down
ENSG00000271086	NAMA	-3.12165	-0.663339	0.000205777	0.0221798	Down
ENSG00000221946	FXYD7	-3.12538	6.79924	1.7801e-09	8.57016e-06	Down
ENSG00000251050	AC112184.1	-3.1262	0.0808253	0.000398518	0.0340639	Down
ENSG00000260941	LINC00622	-3.13143	1.65263	0.000524821	0.0399575	Down
ENSG00000174332	GLIS1	-3.13631	1.35227	3.25617e-05	0.00684067	Down
ENSG00000123689	G0S2	-3.15171	1.44659	7.77297e-06	0.00267302	Down
ENSG00000273240	AC013468.1	-3.15972	0.371177	0.000210504	0.0226049	Down
ENSG00000267811	AP001160.2	-3.1706	-0.340785	0.000412011	0.0345253	Down
ENSG00000254615	AC027031.2	-3.17931	4.5656	1.75021e-05	0.00433969	Down
ENSG00000148773	MKI67	-3.18037	-0.595389	0.000102795	0.0142918	Down
ENSG00000132002	DNAJB1	-3.18142	8.20945	1.88435e-08	4.0302e-05	Down
ENSG00000215788	TNFRSF25	-3.18241	4.53793	2.24421e-05	0.00520268	Down
ENSG00000270562	AC097634.1	-3.18897	-1.70566	0.000129233	0.0164816	Down
ENSG00000267890	AC010624.2	-3.19889	2.38115	6.58647e-06	0.00236348	Down
ENSG00000261659	Z92544.2	-3.20114	-0.660459	7.6023e-05	0.0119264	Down
ENSG00000233232	NPIPB7	-3.20627	-0.936092	0.000684988	0.0477368	Down
ENSG00000271819	RNU6-94P	-3.21629	-1.72912	0.000576083	0.0424516	Down
ENSG00000269387	AL365205.4	-3.21754	0.725685	1.14502e-05	0.00341073	Down
ENSG00000233932	CTXN2	-3.22685	-0.344203	0.000164134	0.0192343	Down
ENSG00000228389	None	-3.22812	0.41663	0.000316567	0.0295203	Down
ENSG00000233821	ENOX1-AS1	-3.23318	-1.23593	0.000581601	0.0426948	Down
ENSG00000205279	CTXN3	-3.23509	2.24994	0.000263096	0.0259646	Down
ENSG00000160867	FGFR4	-3.23992	1.28288	0.000410377	0.0345253	Down
ENSG00000272541	AL021368.3	-3.24024	1.53681	2.63953e-06	0.00128541	Down
ENSG00000185955	C7orf61	-3.24267	2.44374	0.000183529	0.0208282	Down
ENSG00000225361	PPP1R26-AS1	-3.24405	1.95278	0.000691311	0.0480615	Down
ENSG00000182264	IZUMO1	-3.24526	-1.03703	5.35675e-05	0.0096767	Down
ENSG00000273432	AC004951.4	-3.24814	0.103773	0.000113968	0.0151711	Down
ENSG00000167476	JSRP1	-3.25826	-0.845782	8.90731e-05	0.012995	Down
ENSG00000159625	DRC7	-3.2617	-0.776059	6.97428e-05	0.0114793	Down
ENSG00000204839	MROH6	-3.26173	2.62311	1.37126e-06	0.00086737	Down
ENSG00000259387	None	-3.26177	-1.22289	8.04156e-05	0.0123232	Down
ENSG00000255384	AP001267.2	-3.26341	0.650264	1.28694e-05	0.00362686	Down
ENSG00000213700	RPL17P50	-3.26687	0.655058	3.68622e-05	0.00731835	Down
ENSG00000133640	LRRIQ1	-3.27343	1.31479	0.000479704	0.0381447	Down
ENSG00000171786	NHLH1	-3.27469	1.356	9.968e-05	0.0140459	Down
ENSG00000181649	PHLDA2	-3.28052	0.715147	0.000443183	0.0362663	Down
ENSG00000156463	SH3RF2	-3.28126	0.865724	3.26844e-05	0.00684159	Down
ENSG00000213901	SLC23A3	-3.28427	-1.07914	0.000742626	0.0498859	Down
ENSG00000227028	SLC8A1-AS1	-3.28696	-1.12258	0.000162793	0.0191967	Down
ENSG00000261613	AC093525.6	-3.29749	-0.215962	0.000437029	0.0359533	Down
ENSG00000272821	U62317.2	-3.30178	3.70676	3.092e-08	5.41315e-05	Down
ENSG00000261731	AC074050.3	-3.30402	0.0615855	0.00032355	0.0297983	Down
ENSG00000270883	AC080078.2	-3.30445	-0.595455	0.000507331	0.039237	Down
ENSG00000272343	AC107952.2	-3.30576	2.22792	4.64155e-07	0.000418994	Down
ENSG00000230177	None	-3.309	0.539911	1.41145e-05	0.00385687	Down
ENSG00000180422	LINC00304	-3.32448	-0.883642	0.000135427	0.0169352	Down
ENSG00000104899	AMH	-3.32478	1.83794	3.19099e-06	0.00146312	Down
ENSG00000227388	AL133410.1	-3.32594	0.846517	1.3147e-06	0.000846669	Down
ENSG00000128965	CHAC1	-3.33424	4.14954	2.06361e-05	0.00493895	Down
ENSG00000236066	None	-3.33641	0.0108204	0.000288449	0.0278206	Down
ENSG00000272374	Z97832.2	-3.33963	0.628611	0.00031675	0.0295203	Down
ENSG00000272349	None	-3.34808	0.368078	0.000162816	0.0191967	Down
ENSG00000229588	AL596087.2	-3.34898	-1.82309	0.000447585	0.0365747	Down
ENSG00000102886	GDPD3	-3.35128	2.47852	1.37478e-05	0.00378922	Down
ENSG00000062524	LTK	-3.35305	1.82113	3.26569e-06	0.00147736	Down
ENSG00000006016	CRLF1	-3.36258	4.78527	5.79864e-05	0.0101495	Down
ENSG00000166736	HTR3A	-3.3643	-0.242258	0.000235129	0.0242574	Down
ENSG00000260647	AC127537.1	-3.37108	-1.50677	8.83481e-05	0.012995	Down
ENSG00000267213	AC007773.1	-3.37414	-0.533671	0.000173478	0.0200849	Down
ENSG00000272403	None	-3.37484	-0.114356	0.000514367	0.039622	Down
ENSG00000187017	ESPN	-3.37486	-0.21658	5.26745e-05	0.00959989	Down
ENSG00000263164	AC087500.2	-3.38279	-0.868833	0.000291341	0.0279595	Down
ENSG00000105219	CNTD2	-3.38322	0.591976	9.47931e-05	0.013601	Down
ENSG00000270210	AC104695.3	-3.38641	-1.37139	0.000696674	0.0481584	Down
ENSG00000206176	None	-3.38666	1.47429	0.000188053	0.0211388	Down
ENSG00000227740	LINC02803	-3.38735	0.0245432	1.4671e-05	0.00386279	Down
ENSG00000271811	Z97200.1	-3.39923	-0.218024	0.000493064	0.038651	Down
ENSG00000270948	MTDHP1	-3.40249	-1.45113	0.000421933	0.0351244	Down
ENSG00000271659	AL161729.4	-3.40593	-0.32905	9.58968e-05	0.0137135	Down
ENSG00000238260	AL513320.1	-3.4088	1.34894	1.65473e-06	0.00093724	Down
ENSG00000270154	AC130352.1	-3.41428	-1.8908	0.000564806	0.0419926	Down
ENSG00000052344	PRSS8	-3.41574	-1.83317	0.000650106	0.0460842	Down
ENSG00000231793	DOC2GP	-3.42449	-1.03379	8.47997e-05	0.012725	Down
ENSG00000229654	LINC02526	-3.432	-1.84328	0.000400939	0.0340639	Down
ENSG00000124721	DNAH8	-3.43575	-0.934807	5.15666e-05	0.00945764	Down
ENSG00000272540	AL662797.2	-3.43683	-1.42538	0.000518906	0.0398636	Down
ENSG00000241170	AP001992.1	-3.44216	1.35151	7.56985e-06	0.0026505	Down
ENSG00000269942	None	-3.44461	-0.116108	0.000129792	0.0165164	Down
ENSG00000106631	MYL7	-3.44644	0.279698	3.69256e-06	0.00162848	Down
ENSG00000267224	AC005498.1	-3.46034	-1.60034	0.000285907	0.0276216	Down
ENSG00000260396	None	-3.46776	-0.744645	0.000576913	0.0424586	Down
ENSG00000204091	TDRG1	-3.4759	0.585069	0.000260497	0.0259031	Down
ENSG00000273287	AL008718.2	-3.47726	0.0146916	1.30286e-05	0.00363622	Down
ENSG00000075891	PAX2	-3.47875	-1.79585	0.000356376	0.0314335	Down
ENSG00000250075	AC104806.2	-3.49146	-2.32097	0.000465165	0.0376678	Down
ENSG00000271941	None	-3.49297	-0.619945	0.000383817	0.033195	Down
ENSG00000255082	GRM5-AS1	-3.49524	0.492613	0.00055706	0.0417419	Down
ENSG00000272159	AC087623.3	-3.50078	-2.25236	0.000307494	0.028933	Down
ENSG00000206344	HCG27	-3.50121	1.1072	1.5387e-07	0.000181419	Down
ENSG00000230453	ANKRD18B	-3.50385	3.09906	5.11757e-05	0.00944592	Down
ENSG00000257681	AC025265.1	-3.51775	-0.903371	0.000217214	0.0230682	Down
ENSG00000260940	None	-3.53073	-2.06246	0.000400504	0.0340639	Down
ENSG00000226380	AC016831.1	-3.53604	3.15804	1.15122e-05	0.00341073	Down
ENSG00000205853	RFPL3S	-3.53689	-0.307051	0.000674153	0.0472668	Down
ENSG00000250461	AC122718.1	-3.53793	3.56564	0.000119452	0.0156487	Down
ENSG00000266696	AC044840.1	-3.54134	-2.32438	0.000503141	0.0390174	Down
ENSG00000260368	AC027373.1	-3.54342	-0.892229	0.000423277	0.0351812	Down
ENSG00000109047	RCVRN	-3.54701	1.73236	0.000177106	0.0203823	Down
ENSG00000232300	FAM215B	-3.55743	-1.87095	0.000570749	0.0421986	Down
ENSG00000273212	AC000068.2	-3.55932	-2.37264	0.000412178	0.0345253	Down
ENSG00000272733	AP000345.2	-3.56698	1.16635	3.17541e-05	0.00674336	Down
ENSG00000124253	PCK1	-3.57306	-2.17953	0.000565494	0.0419926	Down
ENSG00000273009	None	-3.57455	-0.581203	0.00030197	0.0285527	Down
ENSG00000269908	None	-3.57494	1.56977	8.13208e-07	0.000602327	Down
ENSG00000237575	PYY2	-3.57798	0.601416	4.3566e-06	0.00178602	Down
ENSG00000226332	AL354836.1	-3.57923	0.765911	1.17209e-05	0.00343733	Down
ENSG00000272646	AC079766.1	-3.58139	-1.24362	0.000251	0.0253072	Down
ENSG00000267067	None	-3.58204	0.369102	3.58711e-05	0.0072715	Down
ENSG00000271830	AC012213.4	-3.58289	0.0101036	5.22316e-06	0.0020389	Down
ENSG00000263235	AC006111.2	-3.58472	-0.776924	5.78999e-06	0.00218631	Down
ENSG00000103522	IL21R	-3.58707	-0.97109	0.000400358	0.0340639	Down
ENSG00000161905	ALOX15	-3.59167	-1.60193	0.00019272	0.0214943	Down
ENSG00000232833	None	-3.60599	0.117243	7.38909e-06	0.00260299	Down
ENSG00000172771	EFCAB12	-3.61849	0.285915	1.25761e-05	0.00357912	Down
ENSG00000139914	FITM1	-3.62342	-0.242259	0.000107971	0.0146894	Down
ENSG00000166268	MYRFL	-3.62393	-0.398942	0.000196461	0.0218272	Down
ENSG00000227053	MUC12-AS1	-3.62482	0.609162	1.76972e-05	0.00436931	Down
ENSG00000229543	AC010163.1	-3.63156	-2.43684	0.000441718	0.0362051	Down
ENSG00000248285	AC122707.1	-3.63455	1.56111	5.77567e-05	0.0101422	Down
ENSG00000269925	Z98884.2	-3.6353	-0.312839	5.14798e-05	0.00945764	Down
ENSG00000231563	AL139288.1	-3.63922	0.404429	2.55739e-06	0.00127369	Down
ENSG00000181240	SLC25A41	-3.63997	3.19429	1.87079e-07	0.000207848	Down
ENSG00000224282	AC010469.1	-3.64408	-2.02066	0.000121762	0.0158414	Down
ENSG00000188599	NPIPP1	-3.64628	4.53283	1.21418e-08	2.85479e-05	Down
ENSG00000271148	AC023762.1	-3.65191	-2.43989	0.000608277	0.0436548	Down
ENSG00000226490	AC138647.1	-3.65258	0.452011	0.000219804	0.0231702	Down
ENSG00000272568	AC005162.2	-3.6545	1.46573	9.82652e-07	0.000692326	Down
ENSG00000159167	STC1	-3.67053	1.30141	0.000695103	0.0481584	Down
ENSG00000155749	FLACC1	-3.67072	0.62824	5.9545e-07	0.000498564	Down
ENSG00000228376	GAS2L1P2	-3.67638	0.0719185	0.00021995	0.0231702	Down
ENSG00000273218	AC005776.2	-3.67777	0.269081	6.43958e-05	0.0110241	Down
ENSG00000226499	AL136380.1	-3.68348	-0.94855	0.000134532	0.0169331	Down
ENSG00000253230	LINC00599	-3.68446	6.54704	4.53234e-07	0.000418994	Down
ENSG00000217889	KRT18P48	-3.68553	-0.827444	7.55525e-05	0.0119259	Down
ENSG00000160471	COX6B2	-3.68824	-2.32965	0.00062071	0.0443815	Down
ENSG00000273308	AC024560.3	-3.6889	1.11335	1.47086e-05	0.00386279	Down
ENSG00000253730	AC015909.2	-3.69142	-0.170941	8.50887e-05	0.0127353	Down
ENSG00000100625	SIX4	-3.69801	1.64056	2.53289e-06	0.00127246	Down
ENSG00000271795	AC011337.1	-3.71152	-1.65114	5.3022e-05	0.00963282	Down
ENSG00000231970	AL355490.3	-3.71265	-1.65738	8.79802e-05	0.012995	Down
ENSG00000182586	LINC00334	-3.71354	-1.14573	2.12102e-05	0.00500153	Down
ENSG00000264772	AC016876.3	-3.73317	-0.342333	7.74724e-05	0.0119995	Down
ENSG00000259840	Z97653.1	-3.73793	1.52459	3.33936e-05	0.0069479	Down
ENSG00000260810	AL135818.2	-3.74688	-0.799305	0.000201566	0.0218892	Down
ENSG00000229770	AL022337.1	-3.74697	-1.61917	0.000306337	0.0288711	Down
ENSG00000261543	AC010931.2	-3.74776	-0.396179	3.7496e-05	0.00739729	Down
ENSG00000176387	HSD11B2	-3.74868	1.1895	0.000343097	0.030827	Down
ENSG00000260084	AC126773.3	-3.75078	-0.605097	2.08262e-05	0.00495141	Down
ENSG00000185958	FAM186A	-3.75137	-0.207232	6.41104e-06	0.00231491	Down
ENSG00000259158	ADAM20P1	-3.75802	-0.946305	0.000627128	0.044785	Down
ENSG00000111664	GNB3	-3.76842	2.85978	1.13711e-06	0.000770964	Down
ENSG00000272361	AC005014.2	-3.7772	0.575737	6.59355e-07	0.000515052	Down
ENSG00000269318	AC007292.2	-3.77894	-0.29025	0.000151562	0.018242	Down
ENSG00000230732	AC016949.1	-3.78397	-0.664662	0.000263812	0.0259646	Down
ENSG00000108342	CSF3	-3.79245	0.481728	0.000343	0.030827	Down
ENSG00000256654	AC005906.2	-3.79351	0.280884	2.99896e-06	0.00139725	Down
ENSG00000273493	AC098479.1	-3.79555	-1.10418	0.000151248	0.018242	Down
ENSG00000234626	AL021937.3	-3.80776	-0.828315	0.000410732	0.0345253	Down
ENSG00000204657	OR2H2	-3.81574	-1.03175	8.73719e-06	0.00283581	Down
ENSG00000169203	NPIPB12	-3.82847	2.00545	5.123e-10	3.69964e-06	Down
ENSG00000070031	SCT	-3.82866	-1.50131	0.00013517	0.0169352	Down
ENSG00000060566	CREB3L3	-3.83242	-0.174079	4.50575e-05	0.00856285	Down
ENSG00000226763	SRRM5	-3.83762	-0.638561	6.58901e-05	0.0111306	Down
ENSG00000137731	FXYD2	-3.83886	-0.300296	2.78872e-05	0.00614934	Down
ENSG00000129437	KLK14	-3.84282	0.601158	2.64768e-06	0.00128541	Down
ENSG00000198518	None	-3.85342	1.81007	0.000492187	0.0386347	Down
ENSG00000264468	MIR4520-1	-3.85519	-2.01168	0.000262387	0.025957	Down
ENSG00000189275	LINC01164	-3.85718	1.79378	2.96071e-05	0.00640633	Down
ENSG00000261220	AC103706.1	-3.85797	1.24627	5.56119e-07	0.000472481	Down
ENSG00000272205	AL451050.2	-3.86065	-1.02034	0.000246794	0.0250141	Down
ENSG00000223843	EFCAB6-AS1	-3.86129	-0.135023	3.37164e-05	0.0069479	Down
ENSG00000237887	RPL23AP32	-3.8619	-0.00312291	8.94102e-05	0.0130113	Down
ENSG00000153404	PLEKHG4B	-3.86324	0.497074	3.9983e-05	0.00772554	Down
ENSG00000248677	LINC02102	-3.86435	-1.88303	0.000475656	0.0379924	Down
ENSG00000267612	AC008759.2	-3.86587	0.176142	2.73137e-06	0.00130413	Down
ENSG00000261015	None	-3.87303	3.86977	1.41653e-12	2.72791e-08	Down
ENSG00000213937	CLDN9	-3.88243	2.42958	2.73182e-07	0.00027991	Down
ENSG00000253642	AF279873.3	-3.88893	-1.905	9.96676e-05	0.0140459	Down
ENSG00000143199	ADCY10	-3.89	0.448868	8.48876e-06	0.00282559	Down
ENSG00000247157	LINC01252	-3.8908	1.42755	6.67375e-08	9.63906e-05	Down
ENSG00000203614	None	-3.89152	0.951033	4.07757e-08	6.73067e-05	Down
ENSG00000083307	GRHL2	-3.89205	0.46142	5.51474e-07	0.000472481	Down
ENSG00000266903	AC243964.3	-3.89333	-1.11812	3.38728e-05	0.0069479	Down
ENSG00000207003	RNU6-611P	-3.89766	-2.42806	0.000486063	0.0385039	Down
ENSG00000230825	AC005532.1	-3.91112	-0.653381	3.49902e-05	0.00711791	Down
ENSG00000161944	ASGR2	-3.9126	0.164139	9.55449e-07	0.000681471	Down
ENSG00000267222	AC107993.1	-3.91506	-1.01896	1.83033e-05	0.00448066	Down
ENSG00000268945	AC010422.2	-3.9171	-1.17049	2.6093e-05	0.00580657	Down
ENSG00000250422	AC117529.2	-3.91738	-1.46221	0.000412203	0.0345253	Down
ENSG00000273399	AL159169.3	-3.91852	-1.36124	0.000213703	0.0228212	Down
ENSG00000253636	AC022893.1	-3.92144	2.05293	2.07045e-08	4.1247e-05	Down
ENSG00000170835	CEL	-3.92329	1.1026	1.78285e-06	0.00099039	Down
ENSG00000181016	LSMEM1	-3.92396	2.43193	5.23965e-07	0.000458652	Down
ENSG00000272832	AC022296.4	-3.92445	-1.11343	1.55535e-05	0.00397969	Down
ENSG00000259174	None	-3.926	-0.247752	5.46477e-05	0.00973086	Down
ENSG00000266677	AC087164.1	-3.95367	-0.297395	2.49555e-06	0.00127246	Down
ENSG00000244053	RPL13AP2	-3.96346	0.483503	6.18862e-05	0.0107046	Down
ENSG00000256312	AC138466.1	-3.96486	-1.93533	0.000344241	0.0308818	Down
ENSG00000183793	NPIPA5	-3.96538	4.22719	1.1688e-08	2.85479e-05	Down
ENSG00000139445	FOXN4	-3.96824	-1.93282	0.000266333	0.0260425	Down
ENSG00000205018	AC092384.1	-3.96875	-0.372449	2.61317e-05	0.00580657	Down
ENSG00000125999	BPIFB1	-3.97242	-2.07593	0.000213376	0.0228212	Down
ENSG00000226979	LTA	-3.97855	-0.213014	1.23867e-05	0.00354265	Down
ENSG00000272915	AC018635.2	-3.97856	-0.77329	8.47056e-06	0.00282559	Down
ENSG00000273483	AL354760.1	-3.982	1.33283	2.53041e-06	0.00127246	Down
ENSG00000183055	FAM133CP	-3.98373	0.445673	0.000635932	0.0453577	Down
ENSG00000241462	AC100832.1	-3.99017	-1.62092	2.44361e-05	0.00553627	Down
ENSG00000259940	AC109449.1	-4.00179	-1.08612	7.23302e-05	0.0116596	Down
ENSG00000200164	AC009131.1	-4.01152	-1.62964	4.99613e-05	0.00925132	Down
ENSG00000269986	AC040174.2	-4.01248	-1.50149	0.000108561	0.0146894	Down
ENSG00000184811	TRARG1	-4.01648	-0.814436	8.89266e-05	0.012995	Down
ENSG00000243384	AC119424.1	-4.0188	-1.72152	0.000643352	0.0458303	Down
ENSG00000125787	GNRH2	-4.02773	-1.8371	0.00023291	0.0241991	Down
ENSG00000230317	LINC01284	-4.04742	-1.13282	0.000138979	0.0172301	Down
ENSG00000106211	HSPB1	-4.0511	9.18591	3.84201e-07	0.000376211	Down
ENSG00000064195	DLX3	-4.07209	-2.81484	0.000549951	0.041385	Down
ENSG00000267167	None	-4.07691	-0.444767	1.13327e-05	0.00341073	Down
ENSG00000144410	CPO	-4.08647	0.201373	2.98905e-05	0.00644351	Down
ENSG00000271043	MTRNR2L2	-4.09443	2.71662	4.6741e-06	0.00187863	Down
ENSG00000105675	ATP4A	-4.09782	0.122124	0.000526229	0.0400024	Down
ENSG00000088340	FER1L4	-4.1413	1.53081	8.21373e-08	0.000112984	Down
ENSG00000220161	LINC02076	-4.14616	-1.89284	0.000703862	0.0484692	Down
ENSG00000272810	U91328.3	-4.14676	-3.0267	0.000647169	0.0460454	Down
ENSG00000244040	IL12A-AS1	-4.15505	-0.160722	7.04674e-07	0.000535673	Down
ENSG00000073605	GSDMB	-4.15908	4.74787	2.5457e-11	2.94146e-07	Down
ENSG00000213996	TM6SF2	-4.18102	-1.59228	3.78516e-05	0.00742705	Down
ENSG00000250361	GYPB	-4.18278	-3.07466	0.000452644	0.0368838	Down
ENSG00000242791	AC117395.1	-4.18519	0.150079	1.22542e-06	0.00081375	Down
ENSG00000172232	AZU1	-4.19022	-0.241478	4.40893e-07	0.000417569	Down
ENSG00000228779	Z69666.1	-4.1936	-2.43203	0.000111136	0.0148627	Down
ENSG00000166928	MS4A14	-4.19612	1.95745	8.2266e-05	0.0124744	Down
ENSG00000272880	AL161734.1	-4.19726	-0.246505	0.000317231	0.0295203	Down
ENSG00000249106	AC097537.1	-4.21628	0.683597	1.477e-06	0.000898217	Down
ENSG00000201136	RNU6-353P	-4.22082	-0.130232	2.06755e-06	0.00109586	Down
ENSG00000261386	AC027682.4	-4.2347	0.76767	1.34921e-07	0.000170565	Down
ENSG00000254847	AC009806.1	-4.23564	-1.02524	1.61594e-05	0.00409463	Down
ENSG00000224376	AC017104.1	-4.23571	0.556723	1.59754e-06	0.000936416	Down
ENSG00000255557	AP001266.2	-4.2392	-1.4494	7.28563e-05	0.0116596	Down
ENSG00000167767	KRT80	-4.2439	-1.55781	0.000598615	0.0433925	Down
ENSG00000273325	AL008723.2	-4.26716	-0.261829	3.60558e-05	0.00727682	Down
ENSG00000260011	AC132938.2	-4.27382	0.452382	1.38263e-07	0.000170565	Down
ENSG00000251819	RNU6-322P	-4.27444	-1.81316	0.000126122	0.0161952	Down
ENSG00000229222	KRT18P4	-4.27969	-1.33851	7.66342e-05	0.0119337	Down
ENSG00000256955	AC131009.2	-4.28807	0.155489	0.000585092	0.0427618	Down
ENSG00000227617	CERS6-AS1	-4.30153	-1.50797	9.91829e-06	0.0031484	Down
ENSG00000119547	ONECUT2	-4.30309	1.79526	1.67754e-06	0.000940937	Down
ENSG00000225217	HSPA7	-4.30313	1.67611	4.80962e-05	0.0090343	Down
ENSG00000248099	INSL3	-4.31055	-0.393299	0.00034217	0.030827	Down
ENSG00000154646	TMPRSS15	-4.31711	-2.75761	0.000328501	0.0299114	Down
ENSG00000204092	LINC00951	-4.32424	2.07045	2.52284e-06	0.00127246	Down
ENSG00000250156	LINC02060	-4.32888	-1.13473	1.43823e-05	0.00385687	Down
ENSG00000231355	AP000302.1	-4.33483	-0.894171	0.00029039	0.0279146	Down
ENSG00000235111	Z97192.3	-4.33793	-1.34764	9.48752e-05	0.013601	Down
ENSG00000261305	AC005586.2	-4.35011	-2.36646	0.000139568	0.0172661	Down
ENSG00000109758	HGFAC	-4.35351	1.72197	7.76422e-09	2.13601e-05	Down
ENSG00000237938	AL450998.3	-4.35481	-2.70055	0.000131753	0.0166559	Down
ENSG00000272057	AC016575.1	-4.35743	-2.21666	1.52868e-05	0.00396038	Down
ENSG00000160868	CYP3A4	-4.35895	-1.6812	8.15877e-06	0.00277269	Down
ENSG00000200127	None	-4.35953	-0.287087	0.00010302	0.0142918	Down
ENSG00000269068	AC009955.4	-4.36332	-2.72199	0.000672152	0.0471838	Down
ENSG00000225849	MKRN7P	-4.36512	-0.998843	3.67889e-05	0.00731835	Down
ENSG00000215262	KCNU1	-4.36513	-2.79638	0.000436631	0.0359533	Down
ENSG00000269873	AC245884.10	-4.37051	-1.73644	8.63013e-06	0.00283195	Down
ENSG00000220201	ZGLP1	-4.37371	3.03223	1.19712e-08	2.85479e-05	Down
ENSG00000273389	None	-4.39103	-1.16679	9.13102e-05	0.0131882	Down
ENSG00000259828	AL355596.1	-4.39351	-1.44786	1.29883e-05	0.00363622	Down
ENSG00000250397	AP006623.1	-4.39441	0.990774	2.58667e-08	4.82064e-05	Down
ENSG00000113889	KNG1	-4.40156	-2.53242	0.000200059	0.0218892	Down
ENSG00000235979	AC004448.2	-4.40379	0.564231	0.000133583	0.0168505	Down
ENSG00000263435	AC024610.1	-4.4045	-1.17094	0.000143925	0.0177292	Down
ENSG00000134762	DSC3	-4.41349	-3.03673	0.000454454	0.0369271	Down
ENSG00000197723	None	-4.41544	-0.967544	1.13028e-05	0.00341073	Down
ENSG00000269752	AC008761.2	-4.43218	-0.0634282	5.6531e-05	0.0100183	Down
ENSG00000228278	ORM2	-4.43827	-1.66872	1.44058e-05	0.00385687	Down
ENSG00000224003	YES1P1	-4.46323	-0.349786	2.91111e-07	0.000289972	Down
ENSG00000204388	HSPA1B	-4.46623	7.23508	8.07639e-12	1.16649e-07	Down
ENSG00000228037	AL139246.3	-4.47351	-0.933495	0.000564218	0.0419926	Down
ENSG00000021488	SLC7A9	-4.47534	-0.0308385	2.78454e-06	0.00131861	Down
ENSG00000272707	AC046143.2	-4.47578	-1.09768	4.90249e-06	0.00193994	Down
ENSG00000115850	LCT	-4.47703	-2.87725	8.79923e-05	0.012995	Down
ENSG00000255823	MTRNR2L8	-4.48423	3.66213	4.66498e-06	0.00187863	Down
ENSG00000242598	MED28P8	-4.48446	-0.282826	8.55898e-06	0.00282559	Down
ENSG00000232224	None	-4.48751	2.57884	2.76165e-07	0.00027991	Down
ENSG00000226396	AL031727.1	-4.48784	0.85717	4.02523e-08	6.73067e-05	Down
ENSG00000158815	FGF17	-4.49516	4.58321	3.68036e-09	1.25074e-05	Down
ENSG00000126231	PROZ	-4.50951	-2.10492	4.72128e-05	0.00891381	Down
ENSG00000265971	AC005828.5	-4.52401	-1.18022	0.000248687	0.0251618	Down
ENSG00000260990	Z94057.1	-4.5311	-1.69242	1.1477e-05	0.00341073	Down
ENSG00000272434	AC137630.3	-4.53562	-1.38091	1.39625e-06	0.00086737	Down
ENSG00000272217	AL645940.1	-4.53861	0.2354	3.75159e-05	0.00739729	Down
ENSG00000231858	AC067945.3	-4.53881	-1.77435	0.000119205	0.0156487	Down
ENSG00000272161	AL589739.1	-4.54442	-2.25052	0.00025406	0.0255267	Down
ENSG00000165606	DRGX	-4.56223	-0.907227	2.34394e-05	0.00533134	Down
ENSG00000204389	HSPA1A	-4.58038	8.17613	8.30506e-11	6.8544e-07	Down
ENSG00000115602	IL1RL1	-4.61857	1.41775	0.000108543	0.0146894	Down
ENSG00000273100	AL596442.2	-4.61885	0.612809	2.29282e-06	0.00120421	Down
ENSG00000179111	HES7	-4.62743	0.455141	1.01425e-09	6.51071e-06	Down
ENSG00000234019	AL591212.1	-4.63891	-1.99086	6.19476e-06	0.00226631	Down
ENSG00000185294	SPPL2C	-4.6449	-2.57723	0.000228285	0.0238494	Down
ENSG00000259222	AC027088.2	-4.64504	-3.15638	0.000729455	0.0493567	Down
ENSG00000224731	AC016716.2	-4.64736	0.761211	1.74803e-05	0.00433969	Down
ENSG00000224060	ARSLP1	-4.65783	-1.99514	2.26556e-05	0.00521467	Down
ENSG00000251603	None	-4.65817	-0.82568	4.39634e-08	6.86459e-05	Down
ENSG00000226766	FABP7P1	-4.66064	-1.45046	0.000517808	0.039834	Down
ENSG00000171790	SLFNL1	-4.66613	1.0575	2.21062e-07	0.000236508	Down
ENSG00000227078	LINC02094	-4.66788	-0.0798362	3.96934e-07	0.000382201	Down
ENSG00000211897	IGHG3	-4.67606	-1.89954	0.000380734	0.0330769	Down
ENSG00000255181	CCDC166	-4.67771	-2.47783	0.000295977	0.0282636	Down
ENSG00000261481	AC022167.4	-4.68049	-2.2453	6.81596e-05	0.0113522	Down
ENSG00000231903	AC079354.2	-4.69671	-2.11554	4.95594e-05	0.00925132	Down
ENSG00000203711	C6orf99	-4.69683	-1.58553	4.34981e-06	0.00178602	Down
ENSG00000156194	PPEF2	-4.71139	-2.04492	2.25135e-05	0.00520268	Down
ENSG00000273233	AC097724.1	-4.71609	-0.548151	6.39351e-07	0.000513017	Down
ENSG00000270640	AC104695.4	-4.72689	-2.52661	0.000146643	0.0178544	Down
ENSG00000267388	AF038458.2	-4.73785	0.538106	6.29756e-08	9.32895e-05	Down
ENSG00000267733	AP005264.5	-4.73956	-1.5082	3.75166e-06	0.00163062	Down
ENSG00000228877	AL669970.3	-4.74796	-1.73995	2.92046e-06	0.00137174	Down
ENSG00000212093	None	-4.77271	-2.57366	0.000108635	0.0146894	Down
ENSG00000258647	LINC00930	-4.77471	0.812582	1.47183e-06	0.000898217	Down
ENSG00000165841	CYP2C19	-4.78249	-2.55815	0.000111117	0.0148627	Down
ENSG00000235888	AF064858.1	-4.78712	0.243048	7.29298e-06	0.00258489	Down
ENSG00000272551	AC017048.3	-4.79137	0.066961	9.06283e-05	0.0131225	Down
ENSG00000266050	AC233702.6	-4.8037	-2.66539	2.06883e-05	0.00493895	Down
ENSG00000249790	AC092490.1	-4.80656	2.16752	2.5806e-05	0.00577863	Down
ENSG00000236641	Z99916.1	-4.80761	-2.28069	0.00072542	0.0492476	Down
ENSG00000251586	TET2-AS1	-4.8207	-2.55016	8.16604e-05	0.0124152	Down
ENSG00000230289	AL358781.2	-4.82598	-3.11696	0.000585474	0.0427618	Down
ENSG00000168582	CRYGA	-4.85105	-2.28263	0.00053081	0.0402448	Down
ENSG00000270469	AC006557.5	-4.86167	-2.05343	7.08128e-05	0.0115689	Down
ENSG00000273011	AC092681.3	-4.866	-2.39144	0.000182525	0.0207988	Down
ENSG00000196193	None	-4.87311	-1.99521	0.000255383	0.025615	Down
ENSG00000227338	AL139280.1	-4.88292	-2.902	0.000599507	0.0434	Down
ENSG00000267150	AC006557.1	-4.89027	-1.90701	7.82909e-05	0.0120295	Down
ENSG00000221083	AL096855.1	-4.90325	-1.55866	8.53579e-06	0.00282559	Down
ENSG00000237805	None	-4.9257	1.09024	4.11951e-06	0.00172461	Down
ENSG00000164816	DEFA5	-4.9526	-2.34695	6.12792e-05	0.0106315	Down
ENSG00000156920	ADGRG4	-4.95433	-2.34762	6.78146e-05	0.0113522	Down
ENSG00000251655	PRB1	-4.95562	-1.74739	2.35569e-06	0.00122608	Down
ENSG00000207293	AC034244.1	-4.97864	-2.92879	0.000231412	0.0241325	Down
ENSG00000236627	AL590302.2	-5.00319	-2.99275	0.000491102	0.0386347	Down
ENSG00000260981	AC091932.1	-5.01965	-1.24923	6.19799e-06	0.00226631	Down
ENSG00000169885	CALML6	-5.02703	0.039331	1.23535e-08	2.85479e-05	Down
ENSG00000213896	AC109486.1	-5.03111	-1.85169	0.000297793	0.0283433	Down
ENSG00000226978	MAGI2-AS2	-5.04817	-2.46723	3.02447e-05	0.00649563	Down
ENSG00000170498	KISS1	-5.06334	-1.74215	1.81478e-05	0.0044615	Down
ENSG00000260640	AP003115.1	-5.06376	-2.8081	0.000346409	0.0309376	Down
ENSG00000259946	BX005019.1	-5.07284	0.0955414	1.41712e-07	0.000170565	Down
ENSG00000249852	AC145676.1	-5.08329	-1.36306	0.000154448	0.0185123	Down
ENSG00000120149	MSX2	-5.08787	0.414005	2.66396e-09	1.09932e-05	Down
ENSG00000244921	MTCYBP18	-5.08903	0.503172	6.89085e-08	9.70988e-05	Down
ENSG00000263938	AC100832.2	-5.09589	-1.18058	3.91537e-06	0.00167558	Down
ENSG00000268747	AC022432.1	-5.1212	-1.54897	1.71874e-05	0.00431726	Down
ENSG00000143556	S100A7	-5.12326	-1.47192	2.10652e-05	0.0049877	Down
ENSG00000261738	MIR3976HG	-5.14024	-1.66125	0.00017852	0.0205043	Down
ENSG00000090920	None	-5.16246	5.91404	9.54891e-08	0.000128295	Down
ENSG00000173110	HSPA6	-5.16505	3.21058	3.40495e-06	0.00152492	Down
ENSG00000104892	KLC3	-5.19157	-1.07502	1.00507e-05	0.00317301	Down
ENSG00000236117	LINC01639	-5.20232	-1.49195	1.75004e-07	0.000198245	Down
ENSG00000266918	AC091132.3	-5.24041	-1.68909	0.000431254	0.0356946	Down
ENSG00000261668	AC093591.2	-5.2489	0.0669331	1.95326e-08	4.0302e-05	Down
ENSG00000235690	CUBNP3	-5.24928	-1.58156	1.63706e-06	0.000936416	Down
ENSG00000231852	CYP21A2	-5.27828	-0.0137849	2.6349e-09	1.09932e-05	Down
ENSG00000188508	KRTDAP	-5.3012	-1.77882	1.86772e-06	0.00099911	Down
ENSG00000224822	THRB-IT1	-5.30235	0.0122735	1.73939e-07	0.000198245	Down
ENSG00000151360	ALLC	-5.32641	-0.140658	1.13595e-05	0.00341073	Down
ENSG00000237851	AL023584.2	-5.3366	-1.73822	1.38389e-06	0.00086737	Down
ENSG00000219016	None	-5.41174	-1.70605	0.000593395	0.0430681	Down
ENSG00000273407	AC069294.1	-5.42809	-1.19895	6.59718e-07	0.000515052	Down
ENSG00000215274	GAGE10	-5.42892	-0.581317	8.21833e-06	0.0027766	Down
ENSG00000174837	ADGRE1	-5.49033	0.514391	1.6112e-06	0.000936416	Down
ENSG00000230162	CT45A11P	-5.49433	-1.18095	1.19977e-07	0.000157533	Down
ENSG00000260907	AC015818.2	-5.52258	-2.48659	6.80513e-05	0.0113522	Down
ENSG00000243806	RPL7P18	-5.55669	0.302559	2.28945e-07	0.000240488	Down
ENSG00000129654	FOXJ1	-5.56686	3.85227	3.52854e-09	1.25074e-05	Down
ENSG00000254288	AC087672.2	-5.56798	-1.921	3.27319e-06	0.00147736	Down
ENSG00000100652	SLC10A1	-5.60161	-2.60617	5.39334e-05	0.0096767	Down
ENSG00000214602	CTBP2P5	-5.60388	-2.40326	5.3848e-05	0.0096767	Down
ENSG00000272448	None	-5.60674	-2.54062	1.16967e-05	0.00343733	Down
ENSG00000236710	AC108448.2	-5.65673	0.058154	7.36914e-07	0.000552905	Down
ENSG00000173976	RAX2	-5.68569	-1.34515	0.000200519	0.0218892	Down
ENSG00000256391	None	-5.70298	-2.4048	5.69992e-05	0.0100397	Down
ENSG00000189001	SBSN	-5.70365	-1.73651	1.63535e-06	0.000936416	Down
ENSG00000202077	None	-5.70383	-1.68411	9.00603e-05	0.013073	Down
ENSG00000232837	LINC01700	-5.7289	0.813204	7.45397e-09	2.13601e-05	Down
ENSG00000267568	AC016168.2	-5.74978	0.031066	3.59479e-09	1.25074e-05	Down
ENSG00000201289	RN7SKP76	-5.7561	-1.96208	0.000179967	0.0205906	Down
ENSG00000211892	IGHG4	-5.76076	-0.95652	2.68331e-06	0.00129186	Down
ENSG00000205420	KRT6A	-5.79604	-2.37753	7.76127e-06	0.00267302	Down
ENSG00000211893	IGHG2	-5.80647	-0.0829053	1.07808e-06	0.000741478	Down
ENSG00000180305	WFDC10A	-5.81974	-3.34845	0.000583638	0.0427618	Down
ENSG00000197061	H4C3	-5.82011	-3.38894	0.000524947	0.0399575	Down
ENSG00000230528	NOS2P3	-5.85447	0.940534	4.81899e-06	0.00192005	Down
ENSG00000257097	CLIP1-AS1	-5.8592	-3.35286	0.000477436	0.0380454	Down
ENSG00000271653	AC097359.3	-5.86385	1.95417	4.49584e-09	1.44299e-05	Down
ENSG00000271192	AC006058.2	-5.87754	-2.27204	1.27446e-05	0.0036093	Down
ENSG00000259814	AC102941.1	-5.87859	-3.35514	0.000511117	0.0394242	Down
ENSG00000213060	AL031864.1	-5.87899	-1.61624	5.9047e-06	0.00220085	Down
ENSG00000235191	NUCB1-AS1	-5.91558	-3.32042	0.000317312	0.0295203	Down
ENSG00000125255	SLC10A2	-5.97735	-3.32625	0.000485229	0.0385039	Down
ENSG00000265282	AC005828.4	-5.9879	-2.19245	9.09556e-06	0.00293563	Down
ENSG00000227560	RPS15AP30	-6.00293	-3.32828	0.000670173	0.0471594	Down
ENSG00000238890	None	-6.07684	-1.08247	1.40222e-07	0.000170565	Down
ENSG00000273113	AC133528.1	-6.09362	0.95351	1.39822e-08	3.1069e-05	Down
ENSG00000253894	AC011124.2	-6.12617	-3.26463	0.000381927	0.0330811	Down
ENSG00000236611	LINC02556	-6.16381	-1.91414	0.000352115	0.0311657	Down
ENSG00000268707	AL158151.4	-6.17155	1.32037	1.51236e-09	8.57016e-06	Down
ENSG00000267149	AC011476.2	-6.17397	-3.20118	0.000172701	0.020035	Down
ENSG00000239595	RN7SL79P	-6.21608	-3.20263	0.000208247	0.0224042	Down
ENSG00000272249	AP003117.2	-6.27724	-3.06454	0.000198581	0.0218892	Down
ENSG00000230027	AC092813.2	-6.28291	-1.40051	3.75387e-06	0.00163062	Down
ENSG00000162006	MSLNL	-6.30477	-1.24154	5.67539e-06	0.00216953	Down
ENSG00000225333	AL035404.1	-6.30552	-3.11573	7.6873e-05	0.0119387	Down
ENSG00000164825	DEFB1	-6.31735	-3.03969	0.000201191	0.0218892	Down
ENSG00000266371	AC079915.1	-6.32347	-3.11572	8.88492e-05	0.012995	Down
ENSG00000269720	CCDC194	-6.33009	-1.24598	1.30841e-06	0.000846669	Down
ENSG00000186847	KRT14	-6.34059	-2.07769	1.58592e-05	0.00403628	Down
ENSG00000261713	SSTR5-AS1	-6.34248	-3.1157	0.000109835	0.0147679	Down
ENSG00000235848	RMDN2-AS1	-6.3459	-3.14437	0.000243474	0.0248463	Down
ENSG00000211890	IGHA2	-6.35736	-1.91491	9.93891e-05	0.0140459	Down
ENSG00000265556	None	-6.3776	-3.01463	0.000103157	0.0142918	Down
ENSG00000222398	RNU6-554P	-6.41531	-2.99061	0.000103924	0.0143294	Down
ENSG00000101448	EPPIN	-6.44659	-1.85247	1.73309e-05	0.00433445	Down
ENSG00000270863	DDX55P1	-6.46356	0.303755	5.48517e-08	8.33934e-05	Down
ENSG00000205882	DEFB134	-6.47909	-2.92378	0.000244044	0.0248463	Down
ENSG00000164326	CARTPT	-6.48138	5.17796	1.0247e-24	5.92003e-20	Down
ENSG00000256504	AC009509.3	-6.51374	-2.90176	0.000198212	0.0218892	Down
ENSG00000257004	AC008115.2	-6.51375	-2.90176	0.000198113	0.0218892	Down
ENSG00000271234	AL078605.1	-6.53961	-2.94051	2.93534e-05	0.0064003	Down
ENSG00000200719	RNA5SP260	-6.58468	-2.83958	0.000710717	0.0486034	Down
ENSG00000173432	SAA1	-6.60558	-0.707365	4.6825e-06	0.00187863	Down
ENSG00000267535	LINC00868	-6.61591	-1.73198	1.31896e-06	0.000846669	Down
ENSG00000227255	CDRT15P2	-6.61676	-2.81911	0.000605957	0.0436548	Down
ENSG00000237731	RNGTTP1	-6.64813	-2.79897	0.000605418	0.0436548	Down
ENSG00000231638	LUARIS	-6.66572	-2.81566	6.91997e-05	0.0114552	Down
ENSG00000124657	OR2B6	-6.6775	-1.66634	4.45503e-05	0.00849441	Down
ENSG00000241158	ADAMTS9-AS1	-6.6843	-2.86805	1.37735e-05	0.00378922	Down
ENSG00000211679	IGLC3	-6.74346	-1.62935	9.25792e-07	0.000668572	Down
ENSG00000260008	AP001527.1	-6.77343	-2.75371	2.90914e-05	0.00639049	Down
ENSG00000224153	LINC02054	-6.85533	0.699105	3.29702e-11	3.17464e-07	Down
ENSG00000266513	AP002478.2	-6.86828	-1.57184	7.11532e-09	2.13601e-05	Down
ENSG00000252101	RNU6-758P	-6.90323	-2.80557	7.08873e-05	0.0115689	Down
ENSG00000188425	NANOS2	-6.95513	-0.245243	4.28175e-08	6.86459e-05	Down
ENSG00000258524	NT5CP1	-6.97688	-2.5939	6.29821e-05	0.0108294	Down
ENSG00000269679	None	-7.07745	-0.726896	1.84715e-06	0.000997339	Down
ENSG00000250497	AC007126.1	-7.09763	-2.4981	0.000199958	0.0218892	Down
ENSG00000015520	NPC1L1	-7.13382	1.78182	2.57608e-08	4.82064e-05	Down
ENSG00000175707	KDF1	-7.19239	-2.4923	1.83272e-06	0.000997339	Down
ENSG00000230387	AL118508.1	-7.28278	0.0279744	9.19601e-13	2.6564e-08	Down
ENSG00000224232	AC005104.2	-7.32858	-2.36618	3.84351e-06	0.0016571	Down
ENSG00000233228	LPCAT2BP	-7.35601	-2.36895	9.10483e-07	0.00066584	Down
ENSG00000271227	SREK1IP1P2	-7.40883	-2.45029	2.57287e-05	0.00577863	Down
ENSG00000249856	AC116337.3	-7.43229	-2.36553	5.18058e-07	0.000458652	Down
ENSG00000267337	LINC01478	-7.44043	-2.43027	3.36529e-05	0.0069479	Down
ENSG00000124449	IRGC	-7.47512	-2.2287	7.33168e-05	0.0116857	Down
ENSG00000240457	RN7SL472P	-8.23208	-1.64694	1.05417e-05	0.00325684	Down

## Sheet:  Maximum vs Minimum
Gene_ID	Gene_symbol	logFC	logCPM	PValue	FDR	Regulation
ENSG00000269553	U62631.1	7.83675	-1.13418	6.40858e-08	0.000617072	Up
ENSG00000240405	SAMMSON	5.88201	-2.7126	0.000160229	0.0387317	Up
ENSG00000211820	TRAV41	5.2713	-2.03123	0.000199617	0.044017	Up
ENSG00000232283	HSD17B3-AS1	5.26819	-2.05244	0.000172755	0.0405045	Up
ENSG00000113396	SLC27A6	4.70504	1.4295	0.000189873	0.0427567	Up
ENSG00000081479	LRP2	4.66205	5.19336	5.57875e-07	0.0014517	Up
ENSG00000154262	ABCA6	4.65655	3.46319	5.28124e-05	0.0179478	Up
ENSG00000226363	HAGLROS	4.65186	-1.68146	0.000231071	0.0481937	Up
ENSG00000236854	AL133244.2	4.58154	-1.78591	0.000246537	0.0494555	Up
ENSG00000257585	LINC00609	4.53021	0.198644	1.23835e-05	0.00708351	Up
ENSG00000235492	LINC01221	4.3417	-2.24851	0.000145987	0.0358899	Up
ENSG00000267432	DNAH17-AS1	4.3361	0.332678	3.63346e-05	0.0143778	Up
ENSG00000258342	AL133304.3	4.31251	-0.00559489	2.8699e-05	0.0122817	Up
ENSG00000240583	AQP1	4.26943	6.49758	1.49603e-09	4.32151e-05	Up
ENSG00000235878	AP001468.1	4.2287	-1.02432	7.46596e-05	0.0230149	Up
ENSG00000251429	AC098679.2	4.11922	3.2426	1.68085e-05	0.0085936	Up
ENSG00000224189	HAGLR	4.03307	3.67758	2.26306e-07	0.001304	Up
ENSG00000235033	DAAM2-AS1	3.99459	2.39608	1.97851e-08	0.000300164	Up
ENSG00000235049	LINC00940	3.93928	0.687691	3.60487e-05	0.014363	Up
ENSG00000231062	AC103563.2	3.89848	-0.385932	2.37635e-05	0.0109831	Up
ENSG00000136867	SLC31A2	3.86386	1.64022	9.32338e-05	0.026534	Up
ENSG00000154864	PIEZO2	3.8556	4.40487	2.06429e-07	0.001304	Up
ENSG00000228793	AL033523.1	3.82573	1.4372	6.67111e-07	0.0014517	Up
ENSG00000128645	HOXD1	3.73214	2.2293	3.21664e-06	0.00299734	Up
ENSG00000205116	TMEM88B	3.62041	3.82624	1.5858e-06	0.0020538	Up
ENSG00000232560	LINC01549	3.60582	1.53011	1.40548e-05	0.00773322	Up
ENSG00000183960	KCNH8	3.60091	5.19012	3.61118e-07	0.00143435	Up
ENSG00000213186	TRIM59	3.5668	4.32605	6.53163e-05	0.0208482	Up
ENSG00000169247	SH3TC2	3.54993	4.70251	1.97489e-07	0.001304	Up
ENSG00000172548	NIPAL4	3.53002	3.87134	1.97709e-06	0.00241991	Up
ENSG00000158715	SLC45A3	3.52914	4.72276	3.09055e-07	0.00137347	Up
ENSG00000092529	CAPN3	3.52225	2.70674	0.000211441	0.0455467	Up
ENSG00000178826	TMEM139	3.51071	0.884689	3.3996e-05	0.0137346	Up
ENSG00000011426	ANLN	3.50676	8.04423	9.8483e-07	0.00159637	Up
ENSG00000167755	KLK6	3.50446	6.20517	1.59973e-06	0.0020538	Up
ENSG00000248445	SEMA6A-AS1	3.48109	-0.822167	8.85988e-05	0.0256356	Up
ENSG00000204655	MOG	3.47598	8.79718	1.05001e-06	0.00159637	Up
ENSG00000175785	PRIMA1	3.46817	4.10761	2.74344e-07	0.00132081	Up
ENSG00000086205	FOLH1	3.45682	5.69424	4.80496e-08	0.000555194	Up
ENSG00000187775	DNAH17	3.45046	4.50922	7.23013e-07	0.0014517	Up
ENSG00000138152	BTBD16	3.44279	2.37403	0.000102527	0.0284219	Up
ENSG00000173988	LRRC63	3.43349	1.29776	8.71219e-05	0.0255497	Up
ENSG00000123560	PLP1	3.41755	13.3049	5.69033e-07	0.0014517	Up
ENSG00000173253	DMRT2	3.41219	2.42445	0.00010348	0.0284684	Up
ENSG00000141338	ABCA8	3.39803	6.16807	3.89256e-06	0.00330961	Up
ENSG00000140479	PCSK6	3.39268	5.29351	8.28184e-06	0.00528099	Up
ENSG00000152689	RASGRP3	3.38089	4.96888	3.94363e-06	0.00330961	Up
ENSG00000253807	LINC01170	3.36977	0.140141	0.000236119	0.0488935	Up
ENSG00000054690	PLEKHH1	3.35207	7.57743	3.94544e-07	0.00143435	Up
ENSG00000158859	ADAMTS4	3.34692	5.99626	2.07823e-08	0.000300164	Up
ENSG00000235865	GSN-AS1	3.32685	-0.841848	8.77447e-05	0.0256024	Up
ENSG00000147488	ST18	3.3207	6.01762	1.02913e-06	0.00159637	Up
ENSG00000028116	VRK2	3.30772	3.33519	1.56035e-05	0.00822653	Up
ENSG00000137975	CLCA2	3.29968	0.0403829	0.000111666	0.0301461	Up
ENSG00000012124	CD22	3.2987	5.11258	4.07392e-07	0.00143435	Up
ENSG00000260589	STAM-AS1	3.29133	-1.32181	8.29511e-05	0.0245761	Up
ENSG00000138316	ADAMTS14	3.28981	1.56855	5.27099e-05	0.0179478	Up
ENSG00000174607	UGT8	3.27573	7.56938	8.57646e-07	0.00150148	Up
ENSG00000108381	ASPA	3.26594	6.49404	6.42613e-07	0.0014517	Up
ENSG00000181544	FANCB	3.26296	-0.918388	0.000133535	0.034097	Up
ENSG00000135362	PRR5L	3.26267	4.35674	2.01055e-06	0.00241991	Up
ENSG00000013297	CLDN11	3.26147	8.67758	1.45267e-07	0.00119893	Up
ENSG00000164124	TMEM144	3.25965	8.5307	6.49731e-06	0.00452252	Up
ENSG00000172508	CARNS1	3.25547	7.91898	2.91749e-06	0.00286599	Up
ENSG00000169562	GJB1	3.23009	5.96812	2.62094e-06	0.00277226	Up
ENSG00000170775	GPR37	3.21976	7.57638	4.24574e-05	0.0157236	Up
ENSG00000186417	GLDN	3.2124	6.84393	9.32695e-07	0.00158484	Up
ENSG00000136541	ERMN	3.20889	9.70788	4.46892e-07	0.00143435	Up
ENSG00000254081	LINC01299	3.19081	1.20061	0.000244956	0.0494209	Up
ENSG00000204278	TMEM235	3.18013	5.31401	2.71857e-06	0.00280464	Up
ENSG00000158865	SLC5A11	3.17693	4.95437	6.25148e-06	0.00445885	Up
ENSG00000016602	CLCA4	3.17084	3.2	2.99003e-05	0.012609	Up
ENSG00000196187	TMEM63A	3.16534	6.59966	4.30438e-07	0.00143435	Up
ENSG00000136960	ENPP2	3.16178	8.5622	7.64859e-06	0.00513816	Up
ENSG00000091513	TF	3.15704	10.0008	4.11035e-06	0.00337546	Up
ENSG00000154734	ADAMTS1	3.14595	4.8789	8.31889e-06	0.00528099	Up
ENSG00000118785	SPP1	3.1293	8.6569	2.28997e-06	0.00255546	Up
ENSG00000101049	SGK2	3.10952	3.7994	8.49626e-06	0.00528099	Up
ENSG00000261329	AC016597.2	3.10615	2.48952	0.000191693	0.0427593	Up
ENSG00000065809	FAM107B	3.09133	7.95489	2.81385e-06	0.00285201	Up
ENSG00000244274	DBNDD2	3.04139	5.70454	1.39926e-06	0.00202099	Up
ENSG00000066322	ELOVL1	3.03748	7.40269	2.30011e-06	0.00255546	Up
ENSG00000176658	MYO1D	3.03748	5.80679	2.65256e-05	0.0117882	Up
ENSG00000158352	SHROOM4	3.03601	4.75643	4.72445e-07	0.00143656	Up
ENSG00000147459	DOCK5	3.0297	5.79316	5.33898e-07	0.0014517	Up
ENSG00000204644	ZFP57	3.02143	2.94828	4.16021e-05	0.015607	Up
ENSG00000170537	TMC7	3.02016	4.29364	2.73929e-05	0.0120807	Up
ENSG00000176890	TYMS	3.01907	3.03915	0.000173171	0.0405045	Up
ENSG00000126803	HSPA2	3.01167	8.28712	5.24805e-06	0.0039376	Up
ENSG00000071991	CDH19	3.00987	4.45419	9.75224e-06	0.00574914	Up
ENSG00000126860	EVI2A	3.0049	6.73383	8.50106e-06	0.00528099	Up
ENSG00000124920	MYRF	3.00227	8.16705	1.29664e-06	0.00192078	Up
ENSG00000154493	C10orf90	2.99375	4.18944	2.57544e-06	0.00277226	Up
ENSG00000164303	ENPP6	2.98867	4.66306	7.38863e-05	0.0229497	Up
ENSG00000114541	FRMD4B	2.97414	5.38176	8.2075e-06	0.00528099	Up
ENSG00000141934	PLPP2	2.96951	5.25505	4.25648e-06	0.00337557	Up
ENSG00000206053	JPT2	2.96731	5.40641	2.28991e-06	0.00255546	Up
ENSG00000154642	C21orf91	2.96671	6.04345	5.19758e-06	0.0039376	Up
ENSG00000197430	OPALIN	2.95882	8.98191	2.48282e-07	0.001304	Up
ENSG00000176912	TYMSOS	2.95635	2.64458	0.000243695	0.0494209	Up
ENSG00000245293	AC096564.1	2.95172	1.12718	0.000118989	0.0315338	Up
ENSG00000164171	ITGA2	2.9408	3.77681	0.000104289	0.028555	Up
ENSG00000103089	FA2H	2.92362	6.73131	2.96181e-06	0.00286599	Up
ENSG00000122367	LDB3	2.91194	5.5497	8.01155e-07	0.0014517	Up
ENSG00000176381	PRR18	2.90413	7.32864	6.52512e-05	0.0208482	Up
ENSG00000105695	MAG	2.89125	8.84484	1.56248e-06	0.0020538	Up
ENSG00000168314	MOBP	2.88969	10.3761	1.04595e-06	0.00159637	Up
ENSG00000197971	MBP	2.85678	13.7318	7.90773e-07	0.0014517	Up
ENSG00000188153	COL4A5	2.85633	6.13098	8.99919e-06	0.00553096	Up
ENSG00000148826	NKX6-2	2.84931	6.69874	1.39215e-05	0.00773322	Up
ENSG00000164161	HHIP	2.84408	6.09142	1.53272e-05	0.00821501	Up
ENSG00000180739	S1PR5	2.84145	5.51209	1.57844e-06	0.0020538	Up
ENSG00000019144	PHLDB1	2.84018	7.2694	8.04085e-07	0.0014517	Up
ENSG00000183230	CTNNA3	2.83646	5.30374	4.61833e-05	0.0166759	Up
ENSG00000141540	TTYH2	2.83469	7.57283	0.000138574	0.0346573	Up
ENSG00000179178	TMEM125	2.82558	6.01067	1.62827e-05	0.0084748	Up
ENSG00000269473	AC012313.8	2.82392	-0.859118	0.00018575	0.0424163	Up
ENSG00000075651	PLD1	2.81432	4.84995	9.64901e-06	0.00574693	Up
ENSG00000041982	TNC	2.80588	4.5275	0.000225129	0.0474684	Up
ENSG00000157483	MYO1E	2.78571	4.74802	3.681e-06	0.00327173	Up
ENSG00000227544	AC018647.1	2.76437	5.64112	2.43931e-05	0.0111846	Up
ENSG00000160223	ICOSLG	2.74176	6.00924	2.76463e-05	0.0121001	Up
ENSG00000132199	ENOSF1	2.73731	3.81306	6.10585e-06	0.00444929	Up
ENSG00000139737	SLAIN1	2.72557	8.38492	6.99477e-06	0.00475422	Up
ENSG00000174502	SLC26A9	2.71002	1.71613	0.000194643	0.0432505	Up
ENSG00000135636	DYSF	2.70563	5.85429	4.87036e-05	0.017157	Up
ENSG00000080822	CLDND1	2.70559	9.49138	1.37661e-05	0.00772147	Up
ENSG00000184144	CNTN2	2.70094	8.90135	1.87793e-06	0.00235855	Up
ENSG00000126822	PLEKHG3	2.69326	6.45012	2.09472e-06	0.00246976	Up
ENSG00000057704	TMCC3	2.67546	5.88504	4.70327e-06	0.00367192	Up
ENSG00000166091	CMTM5	2.66466	6.43514	1.56633e-05	0.00822653	Up
ENSG00000180929	GPR62	2.6645	5.0006	3.11537e-05	0.0129485	Up
ENSG00000198753	PLXNB3	2.65503	5.41051	6.3425e-05	0.0205824	Up
ENSG00000162772	ATF3	2.64464	3.86998	3.4094e-06	0.00312653	Up
ENSG00000006611	USH1C	2.64	4.15531	8.63836e-05	0.0254624	Up
ENSG00000084453	SLCO1A2	2.63266	7.55523	1.56724e-06	0.0020538	Up
ENSG00000173786	CNP	2.62979	10.9075	6.62738e-06	0.00455814	Up
ENSG00000143418	CERS2	2.62638	5.99269	0.000221039	0.0469488	Up
ENSG00000072864	NDE1	2.60298	4.4309	5.75421e-06	0.00426203	Up
ENSG00000224924	LINC00320	2.58001	5.94197	0.000185193	0.0424163	Up
ENSG00000139438	FAM222A	2.57962	5.39314	1.91209e-05	0.0093425	Up
ENSG00000073417	PDE8A	2.57753	6.0202	1.72624e-05	0.00874825	Up
ENSG00000242808	SOX2-OT	2.57692	9.00458	2.30932e-05	0.0107594	Up
ENSG00000080031	PTPRH	2.56986	2.81566	0.000226069	0.0474934	Up
ENSG00000101695	RNF125	2.56779	3.34442	0.000235665	0.0488935	Up
ENSG00000165959	CLMN	2.5606	6.00578	9.20119e-06	0.00559558	Up
ENSG00000128242	GAL3ST1	2.55965	4.63266	2.17308e-05	0.0102069	Up
ENSG00000150867	PIP4K2A	2.55337	8.8048	3.48641e-06	0.00314719	Up
ENSG00000146592	CREB5	2.54594	5.77971	2.59528e-05	0.0117138	Up
ENSG00000070214	SLC44A1	2.54544	8.65198	9.37334e-06	0.00564089	Up
ENSG00000157978	LDLRAP1	2.51144	4.77326	3.38923e-05	0.0137346	Up
ENSG00000166394	CYB5R2	2.50793	5.04014	0.000181129	0.0421951	Up
ENSG00000065361	ERBB3	2.50635	6.60344	3.95277e-06	0.00330961	Up
ENSG00000100842	EFS	2.50548	5.29956	1.16097e-05	0.00670729	Up
ENSG00000129422	MTUS1	2.50185	7.35718	5.80505e-05	0.0192744	Up
ENSG00000006042	TMEM98	2.49996	6.09433	1.83469e-05	0.00913753	Up
ENSG00000135905	DOCK10	2.49573	6.08765	0.000116149	0.031066	Up
ENSG00000109846	CRYAB	2.47606	9.89862	5.98786e-05	0.0197678	Up
ENSG00000141458	NPC1	2.47388	6.32472	3.14859e-05	0.0129931	Up
ENSG00000158315	RHBDL2	2.46328	3.49225	0.000222879	0.0471663	Up
ENSG00000150656	CNDP1	2.45842	7.43056	1.87063e-05	0.00923693	Up
ENSG00000146122	DAAM2	2.45644	7.96824	3.204e-06	0.00299734	Up
ENSG00000141524	TMC6	2.4549	5.87042	5.07069e-05	0.0175485	Up
ENSG00000146859	TMEM140	2.45412	3.38647	5.52517e-05	0.0185455	Up
ENSG00000166086	JAM3	2.45182	7.10125	6.44869e-06	0.00452252	Up
ENSG00000130962	PRRG1	2.45128	5.98585	8.8746e-05	0.0256356	Up
ENSG00000134531	EMP1	2.44921	4.45723	0.000197524	0.0437224	Up
ENSG00000179104	TMTC2	2.44895	5.9873	8.14559e-05	0.0242575	Up
ENSG00000099282	TSPAN15	2.43763	6.24236	1.7493e-05	0.00878801	Up
ENSG00000167641	PPP1R14A	2.43198	6.91532	7.48931e-05	0.0230149	Up
ENSG00000183111	ARHGEF37	2.43137	5.97586	3.09252e-05	0.0129467	Up
ENSG00000198597	ZNF536	2.42365	6.2183	3.91066e-05	0.0150001	Up
ENSG00000010278	CD9	2.42117	7.6515	5.07261e-05	0.0175485	Up
ENSG00000129757	CDKN1C	2.41377	5.56664	0.000117303	0.0312301	Up
ENSG00000204381	LAYN	2.40536	4.34884	7.92963e-05	0.0241154	Up
ENSG00000089041	P2RX7	2.39877	4.65626	0.000169625	0.0401387	Up
ENSG00000102934	PLLP	2.39514	8.22606	1.93515e-05	0.0093425	Up
ENSG00000065600	PACC1	2.39424	5.97433	7.98257e-05	0.0241154	Up
ENSG00000187764	SEMA4D	2.38789	7.96713	2.6392e-06	0.00277226	Up
ENSG00000131386	GALNT15	2.37876	6.14743	2.64089e-05	0.0117882	Up
ENSG00000078269	SYNJ2	2.36364	6.76406	6.16106e-06	0.00444929	Up
ENSG00000124374	PAIP2B	2.36217	7.50897	4.73174e-05	0.0168745	Up
ENSG00000188404	SELL	2.36051	2.71792	0.000249176	0.0496548	Up
ENSG00000163235	TGFA	2.35783	5.15712	6.25358e-05	0.0204118	Up
ENSG00000165124	SVEP1	2.35569	3.79477	4.03194e-05	0.0153248	Up
ENSG00000168297	PXK	2.3499	6.60447	4.21394e-05	0.0157066	Up
ENSG00000197892	KIF13B	2.34869	6.04294	5.5534e-05	0.0185455	Up
ENSG00000119699	TGFB3	2.33662	5.17522	2.55027e-05	0.0116013	Up
ENSG00000101265	RASSF2	2.33505	8.25037	4.9473e-06	0.00381094	Up
ENSG00000128283	CDC42EP1	2.33354	6.30977	1.94053e-05	0.0093425	Up
ENSG00000179630	LACC1	2.33161	4.7375	0.00018496	0.0424163	Up
ENSG00000188706	ZDHHC9	2.32589	7.42002	0.000119919	0.0316149	Up
ENSG00000153721	CNKSR3	2.31818	3.40115	0.000182523	0.0423361	Up
ENSG00000176720	BOK	2.31371	6.92874	2.82982e-05	0.0122005	Up
ENSG00000151726	ACSL1	2.31273	6.60137	3.67246e-05	0.0144333	Up
ENSG00000100433	KCNK10	2.31168	4.5867	8.0383e-06	0.00528099	Up
ENSG00000119139	TJP2	2.30903	6.59499	7.94687e-05	0.0241154	Up
ENSG00000115935	WIPF1	2.30167	5.9622	2.05759e-05	0.00982424	Up
ENSG00000165476	REEP3	2.26853	5.81993	0.00016663	0.0396161	Up
ENSG00000012171	SEMA3B	2.26538	7.38456	0.000134117	0.034097	Up
ENSG00000130150	MOSPD2	2.20207	5.05773	6.19573e-05	0.0203378	Up
ENSG00000150510	FAM124A	2.20075	5.62818	0.000105658	0.0287934	Up
ENSG00000169504	CLIC4	2.19503	7.73609	0.000101907	0.0284219	Up
ENSG00000116574	RHOU	2.18779	7.86231	6.9042e-05	0.0217636	Up
ENSG00000125247	TMTC4	2.18689	6.1886	4.8123e-05	0.0170565	Up
ENSG00000137221	TJAP1	2.18409	5.58616	9.40725e-05	0.0266414	Up
ENSG00000196517	SLC6A9	2.16179	4.83467	5.39362e-05	0.0182226	Up
ENSG00000005893	LAMP2	2.15566	8.75166	0.000154137	0.037733	Up
ENSG00000112893	MAN2A1	2.1523	5.96498	7.03782e-05	0.0219782	Up
ENSG00000176485	PLAAT3	2.14644	7.79107	4.59928e-05	0.0166759	Up
ENSG00000064787	BCAS1	2.14422	9.89748	0.000190206	0.0427567	Up
ENSG00000187699	C2orf88	2.1347	4.57741	0.000241306	0.0494209	Up
ENSG00000189067	LITAF	2.12349	6.44318	0.000190941	0.0427567	Up
ENSG00000154678	PDE1C	2.11378	6.54163	4.27341e-05	0.0157253	Up
ENSG00000166348	USP54	2.11216	6.8495	1.51052e-05	0.00821501	Up
ENSG00000095397	WHRN	2.10008	5.24039	0.000162831	0.0391202	Up
ENSG00000109089	CDR2L	2.09788	5.6279	0.000229303	0.0479983	Up
ENSG00000139433	GLTP	2.09128	6.86201	0.00012151	0.0316217	Up
ENSG00000126878	AIF1L	2.09051	8.47116	8.01439e-05	0.0241154	Up
ENSG00000128591	FLNC	2.0811	4.46695	9.62489e-05	0.0271248	Up
ENSG00000107331	ABCA2	2.08001	9.508	9.01883e-05	0.025798	Up
ENSG00000100146	SOX10	2.05833	7.36413	4.64795e-05	0.0166786	Up
ENSG00000165410	CFL2	2.0583	7.57754	0.000243108	0.0494209	Up
ENSG00000075539	FRYL	2.05534	6.67329	2.96592e-05	0.0125993	Up
ENSG00000135525	MAP7	2.05247	6.97287	3.92054e-05	0.0150001	Up
ENSG00000129538	RNASE1	2.05244	8.33634	0.000135744	0.034097	Up
ENSG00000108639	SYNGR2	2.03457	6.18692	0.000238773	0.0492666	Up
ENSG00000104332	SFRP1	2.01932	5.2997	0.0001832	0.0423361	Up
ENSG00000092421	SEMA6A	2.00613	6.38062	0.000111648	0.0301461	Up
ENSG00000113578	FGF1	1.99201	8.66763	9.92776e-05	0.0278425	Up
ENSG00000159433	STARD9	1.97647	4.08282	6.86115e-05	0.0217636	Up
ENSG00000108387	SEPTIN4	1.96564	9.76197	0.000189128	0.0427567	Up
ENSG00000076706	MCAM	1.96024	6.21573	5.16613e-05	0.0177657	Up
ENSG00000167588	GPD1	1.94489	4.97979	0.000208139	0.045206	Up
ENSG00000122694	GLIPR2	1.94262	5.24115	0.000128492	0.03314	Up
ENSG00000205927	OLIG2	1.93419	7.27137	0.000120965	0.0316217	Up
ENSG00000109046	WSB1	1.87302	6.75375	0.00014026	0.0349278	Up
ENSG00000092758	COL9A3	1.77137	6.12915	0.000216388	0.0461307	Up
ENSG00000071054	MAP4K4	1.71268	8.44283	0.000245156	0.0494209	Up
ENSG00000099194	SCD	1.64858	10.2323	0.00020502	0.0446966	Up
ENSG00000172137	CALB2	-2.05097	5.10545	0.000251101	0.049681	Down
ENSG00000267060	PTGES3L	-2.21041	0.513237	0.000250109	0.0496548	Down
ENSG00000178821	TMEM52	-2.23425	0.836167	0.000202139	0.0442356	Down
ENSG00000204262	COL5A2	-2.32916	4.46878	2.11071e-05	0.00999525	Down
ENSG00000134443	GRP	-2.37382	0.694225	0.000209976	0.0454341	Down
ENSG00000165621	OXGR1	-2.5472	-0.229174	0.000212343	0.0455467	Down
ENSG00000221946	FXYD7	-2.54926	6.76952	1.5357e-05	0.00821501	Down
ENSG00000197261	C6orf141	-2.56848	1.23756	3.475e-05	0.0139417	Down
ENSG00000272343	AC107952.2	-2.58005	2.08135	0.000244452	0.0494209	Down
ENSG00000162913	OBSCN-AS1	-2.61064	1.15143	0.000201892	0.0442356	Down
ENSG00000269908	RP11-1406H17.1	-2.65635	1.27034	0.00016319	0.0391202	Down
ENSG00000197465	GYPE	-2.72051	-1.0264	0.000114368	0.0307321	Down
ENSG00000261925	RP11-388M20.9	-2.75728	-0.0843445	0.000249905	0.0496548	Down
ENSG00000224525	AL591686.1	-2.76158	0.19161	0.000156745	0.0382093	Down
ENSG00000261292	AC110491.1	-2.762	3.22545	6.83734e-07	0.0014517	Down
ENSG00000244040	IL12A-AS1	-2.86937	-0.75709	0.000135363	0.034097	Down
ENSG00000260647	AC127537.1	-2.92819	-1.45738	0.000190248	0.0427567	Down
ENSG00000111305	GSG1	-3.0378	1.47808	2.80633e-05	0.0121902	Down
ENSG00000269387	AL365205.4	-3.0593	1.04811	0.000135468	0.034097	Down
ENSG00000234111	LINC02433	-3.08159	0.168982	4.12618e-05	0.0155805	Down
ENSG00000248285	AC122707.1	-3.12815	1.60296	0.00016521	0.0394408	Down
ENSG00000271830	AC012213.4	-3.19156	0.136822	2.97647e-06	0.00286599	Down
ENSG00000062524	LTK	-3.39333	2.3246	6.25112e-07	0.0014517	Down
ENSG00000244921	MTCYBP18	-3.41619	-0.424857	0.000145835	0.0358899	Down
ENSG00000229588	AL596087.2	-3.42945	-1.40115	6.37712e-05	0.0205824	Down
ENSG00000140287	HDC	-3.51461	-1.33336	0.000212861	0.0455467	Down
ENSG00000261668	AC093591.2	-3.5579	-0.916057	0.000102819	0.0284219	Down
ENSG00000203987	AL772363.1	-3.574	-2.34293	0.000245509	0.0494209	Down
ENSG00000226490	AC138647.1	-3.641	0.923848	0.000170218	0.0401387	Down
ENSG00000226038	PPIAP21	-3.67198	-1.07171	3.25958e-05	0.0133557	Down
ENSG00000227617	CERS6-AS1	-3.68347	-1.55702	0.00012039	0.0316149	Down
ENSG00000120149	MSX2	-3.69188	-0.271095	7.69044e-07	0.0014517	Down
ENSG00000183090	FREM3	-3.78107	2.99355	3.82692e-06	0.00330961	Down
ENSG00000196415	PRTN3	-3.84026	1.02717	1.02278e-05	0.00596857	Down
ENSG00000188910	GJB3	-3.87057	-1.01563	4.60782e-05	0.0166759	Down
ENSG00000184544	DHRS7C	-3.94881	-1.5619	0.000130539	0.0335185	Down
ENSG00000253642	AF279873.3	-3.98164	-1.40281	8.46591e-06	0.00528099	Down
ENSG00000234646	AL049651.2	-3.99852	-0.744517	1.3407e-05	0.00759372	Down
ENSG00000075891	PAX2	-4.00521	-0.966615	1.65601e-05	0.00854223	Down
ENSG00000164326	CARTPT	-4.01953	3.42124	9.11837e-12	5.26796e-07	Down
ENSG00000225106	AL162457.2	-4.02044	-0.300929	4.14827e-06	0.00337546	Down
ENSG00000152785	BMP3	-4.08359	-0.740444	0.000127428	0.033013	Down
ENSG00000269028	MTRNR2L12	-4.37114	5.97273	8.14142e-05	0.0242575	Down
ENSG00000113889	KNG1	-4.55081	-1.9991	3.8449e-05	0.0149081	Down
ENSG00000267541	MTCO2P2	-4.67671	4.98094	0.000142962	0.0354478	Down
ENSG00000230387	AL118508.1	-4.87798	-1.55568	6.98132e-07	0.0014517	Down
ENSG00000225334	LINC02813	-4.92982	-2.72431	5.03703e-05	0.0175485	Down
ENSG00000271192	AC006058.2	-5.06965	-2.39065	9.02011e-05	0.025798	Down
ENSG00000259222	AC027088.2	-5.07086	-2.48247	0.000158896	0.0385709	Down
ENSG00000256515	None	-5.48045	-0.584991	6.93144e-05	0.0217636	Down
ENSG00000175707	KDF1	-6.6116	-2.38961	4.26525e-06	0.00337557	Down
ENSG00000241158	ADAMTS9-AS1	-6.94541	-2.20991	3.84206e-05	0.0149081	Down
