# Supplementary material for: Transcriptomic profiling of high- and low-spiking regions reveals novel epileptogenic mechanisms in focal cortical dysplasia type II patients
Source: Mol Brain. 2021 Jul 23;14:120. doi: 10.1186/s13041-021-00832-4 (PMC8305866; doi:10.1186/s13041-021-00832-4)
Supplement: Supplementary file 6 — Additional file 6. List of common genes found significantly altered in all three softwares. [file 13041_2021_832_MOESM6_ESM.xlsx]

## Sheet: Group 1 Minimum vs Autopsy
Significantly altered expression found in Cuffdiff, DESeq2 &EdgeR	Gene_Name	log2FoldChange	lfcSE	stat	pvalue	padj	Regulation
ENSG00000244734	HBB	3.99977	0.763448	5.23909	1.61372e-07	0.000183677	Up
ENSG00000103226	NOMO3	3.72952	0.869005	4.29172	1.77296e-05	0.00685368	Up
ENSG00000149257	SERPINH1	-2.89762	0.644141	-4.49843	6.84567e-06	0.00379065	Down
ENSG00000183793	NPIPA5	-2.93369	0.67079	-4.37349	1.22275e-05	0.00569356	Down
ENSG00000204388	HSPA1	-2.98062	0.724457	-4.11429	3.8838e-05	0.0112072	Down
ENSG00000073605	GSDMB	-3.07375	0.677249	-4.53858	5.66331e-06	0.00331514	Down

## Sheet: Group 3  Maximum vs Minimum
Significantly altered expression found in Cuffdiff, DESeq2 &EdgeR	Gene_Name	baseMean	log2FoldChange	lfcSE	stat	pvalue	padj	Regulation
ENSG00000081479	LRP2	1109.21	3.91544	0.684795	5.71769	1.07982e-08	1.53821e-05	Up
ENSG00000240583	AQP1	2811.02	3.80572	0.573659	6.63411	3.2647e-11	2.17026e-07	Up
ENSG00000154864	PIEZO2	647.576	3.40928	0.578445	5.89387	3.77257e-09	7.40981e-06	Up
ENSG00000205116	TMEM88B	435.356	3.21786	0.583581	5.51399	3.50779e-08	3.17981e-05	Up
ENSG00000183960	KCNH8	1127.04	3.21265	0.573285	5.60394	2.09536e-08	2.45811e-05	Up
ENSG00000169247	SH3TC2	799.085	3.21174	0.540835	5.93847	2.87687e-09	6.37483e-06	Up
ENSG00000158715	SLC45A3	809.152	3.16628	0.549703	5.75998	8.41242e-09	1.39807e-05	Up
ENSG00000175785	PRIMA1	530.379	3.16233	0.526549	6.00576	1.90433e-09	4.74726e-06	Up
ENSG00000086205	FOLH1	1596.67	3.15127	0.51962	6.06456	1.32314e-09	3.76964e-06	Up
ENSG00000011426	ANLN	8096.16	3.11364	0.59021	5.27548	1.32412e-07	6.60174e-05	Up
ENSG00000204655	MOG	13652.3	3.08674	0.588256	5.24727	1.54366e-07	7.46283e-05	Up
ENSG00000187775	DNAH17	697.194	3.08524	0.553885	5.57018	2.54482e-08	2.67112e-05	Up
ENSG00000123560	PLP1	310894	3.05582	0.56905	5.37003	7.87246e-08	4.71553e-05	Up
ENSG00000167755	KLK6	2268.83	3.03268	0.607563	4.99155	5.98956e-07	0.000192661	Up
ENSG00000054690	PLEKHH1	5882.92	3.02993	0.552585	5.48319	4.1772e-08	3.33223e-05	Up
ENSG00000141338	ABCA8	2198.02	2.99003	0.6035	4.95448	7.25252e-07	0.000201531	Up
ENSG00000152689	RASGRP3	959.631	2.97272	0.592859	5.01421	5.32515e-07	0.000177841	Up
ENSG00000147488	ST18	1993.86	2.95876	0.568191	5.20734	1.91565e-07	8.48975e-05	Up
ENSG00000013297	CLDN11	12626.5	2.95854	0.524271	5.64315	1.6697e-08	2.21993e-05	Up
ENSG00000140479	PCSK6	1201.14	2.95798	0.615134	4.80867	1.51938e-06	0.000336678	Up
ENSG00000012124	CD22	1072.24	2.95207	0.540414	5.46261	4.69179e-08	3.4655e-05	Up
ENSG00000174607	UGT8	5849.35	2.93716	0.560977	5.2358	1.64274e-07	7.61887e-05	Up
ENSG00000173253	DMRT2	161.884	2.93005	0.655117	4.47256	7.72899e-06	0.00111695	Up
ENSG00000108381	ASPA	2778.37	2.92787	0.553656	5.28824	1.23496e-07	6.31506e-05	Up
ENSG00000135362	PRR5L	627.603	2.92727	0.547543	5.34619	8.9827e-08	4.97617e-05	Up
ENSG00000092529	CAPN3	198.835	2.92351	0.706034	4.14075	3.46168e-05	0.00316839	Up
ENSG00000136541	ERMN	25750.6	2.88694	0.539685	5.34931	8.82897e-08	4.97617e-05	Up
ENSG00000164124	TMEM144	11329.9	2.87389	0.600885	4.78277	1.72899e-06	0.00036296	Up
ENSG00000186417	GLDN	3534.99	2.86507	0.556296	5.15026	2.6013e-07	0.000108611	Up
ENSG00000169562	GJB1	1921.75	2.85835	0.575846	4.96373	6.91509e-07	0.000201531	Up
ENSG00000196187	TMEM63A	2981.69	2.85355	0.53008	5.38326	7.31495e-08	4.70587e-05	Up
ENSG00000204278	TMEM235	1229.67	2.8143	0.568012	4.95464	7.24639e-07	0.000201531	Up
ENSG00000016602	CLCA4	279.792	2.81019	0.587005	4.78734	1.69004e-06	0.000358591	Up
ENSG00000136960	ENPP2	11608.4	2.80252	0.59245	4.73038	2.24096e-06	0.000433898	Up
ENSG00000118785	SPP1	12393.5	2.79485	0.56155	4.97703	6.45659e-07	0.000201193	Up
ENSG00000091513	TF	31479.9	2.79463	0.580222	4.81649	1.46106e-06	0.000327391	Up
ENSG00000158865	SLC5A11	953	2.79301	0.579482	4.81984	1.43674e-06	0.0003256	Up
ENSG00000101049	SGK2	426.845	2.79252	0.550949	5.06857	4.00814e-07	0.000149896	Up
ENSG00000170775	GPR37	5849.83	2.7906	0.643466	4.33682	1.44558e-05	0.0017367	Up
ENSG00000154734	ADAMTS1	910.773	2.78403	0.581542	4.78732	1.6902e-06	0.000358591	Up
ENSG00000065809	FAM107B	7629.78	2.77566	0.55963	4.95981	7.05617e-07	0.000201531	Up
ENSG00000147459	DOCK5	1711.4	2.77375	0.504486	5.49817	3.83749e-08	3.22831e-05	Up
ENSG00000244274	DBNDD2	1608.96	2.74113	0.531954	5.15295	2.56419e-07	0.000108611	Up
ENSG00000154493	C10orf90	560.361	2.7338	0.504611	5.41764	6.03922e-08	4.30143e-05	Up
ENSG00000197430	OPALIN	15668.9	2.72643	0.487963	5.58738	2.30524e-08	2.55408e-05	Up
ENSG00000066322	ELOVL1	5210.27	2.70958	0.552169	4.90716	9.24055e-07	0.000245712	Up
ENSG00000071991	CDH19	675.768	2.7065	0.552571	4.898	9.68151e-07	0.000251463	Up
ENSG00000204644	ZFP57	235.653	2.6759	0.572181	4.67666	2.9158e-06	0.000510763	Up
ENSG00000176658	MYO1D	1711.18	2.66806	0.600837	4.44057	8.9719e-06	0.00125201	Up
ENSG00000122367	LDB3	1443.71	2.65692	0.491947	5.40082	6.63366e-08	4.5619e-05	Up
ENSG00000114541	FRMD4B	1283.63	2.65587	0.558845	4.75243	2.00982e-06	0.000396851	Up
ENSG00000176890	TYMS	249.889	2.65	0.61991	4.27481	1.913e-05	0.00206908	Up
ENSG00000154642	C21orf91	2033.13	2.64597	0.555756	4.76103	1.92612e-06	0.000391966	Up
ENSG00000019144	PHLDB1	4775.17	2.61284	0.492024	5.31039	1.09389e-07	5.7409e-05	Up
ENSG00000103089	FA2H	3275.21	2.60906	0.540937	4.82323	1.41255e-06	0.000324847	Up
ENSG00000168314	MOBP	41423.7	2.60677	0.519971	5.0133	5.35047e-07	0.000177841	Up
ENSG00000105695	MAG	14224.8	2.59828	0.524361	4.95513	7.22803e-07	0.000201531	Up
ENSG00000164303	ENPP6	772.268	2.5762	0.613136	4.20168	2.64943e-05	0.00257745	Up
ENSG00000188153	COL4A5	2154.07	2.57592	0.546651	4.71218	2.4508e-06	0.000452559	Up
ENSG00000180739	S1PR5	1415.14	2.56402	0.504213	5.08519	3.67262e-07	0.000140852	Up
ENSG00000176381	PRR18	4919.1	2.55056	0.611469	4.17119	3.03007e-05	0.0028746	Up
ENSG00000075651	PLD1	887.669	2.54178	0.525369	4.83809	1.31094e-06	0.000310298	Up
ENSG00000132199	ENOSF1	432.7	2.51411	0.472625	5.31946	1.04074e-07	5.60956e-05	Up
ENSG00000141540	TTYH2	5858.52	2.48318	0.625919	3.96725	7.27074e-05	0.00533089	Up
ENSG00000148826	NKX6-2	3213.04	2.48086	0.575131	4.31355	1.60654e-05	0.00185197	Up
ENSG00000139737	SLAIN1	10292.8	2.47192	0.523358	4.7232	2.32164e-06	0.000440956	Up
ENSG00000184144	CNTN2	14766.9	2.46022	0.490565	5.01508	5.30118e-07	0.000177841	Up
ENSG00000057704	TMCC3	1823.11	2.45208	0.494881	4.9549	7.23677e-07	0.000201531	Up
ENSG00000227544	AC018647.3	1538.88	2.44691	0.561859	4.35503	1.33046e-05	0.00163787	Up
ENSG00000160223	ICOSLG	1978.51	2.44662	0.559545	4.37251	1.22828e-05	0.00153896	Up
ENSG00000162772	ATF3	453.778	2.44545	0.441123	5.54368	2.96172e-08	2.95328e-05	Up
ENSG00000174502	SLC26A9	98.8798	2.42833	0.555287	4.37311	1.22489e-05	0.00153896	Up
ENSG00000041982	TNC	726.853	2.40929	0.633428	3.80358	0.000142622	0.00841512	Up
ENSG00000084453	SLCO1A2	5827.27	2.40886	0.475479	5.06618	4.05875e-07	0.000149896	Up
ENSG00000072864	NDE1	666.069	2.39613	0.456932	5.24396	1.57167e-07	7.46283e-05	Up
ENSG00000135636	DYSF	1773.99	2.38471	0.570814	4.17774	2.94419e-05	0.00283652	Up
ENSG00000006611	USH1C	549.715	2.36616	0.55157	4.28986	1.78789e-05	0.00199195	Up
ENSG00000166091	CMTM5	2679.9	2.35693	0.544224	4.33081	1.48559e-05	0.001763	Up
ENSG00000073417	PDE8A	2003.37	2.33638	0.517326	4.51625	6.29435e-06	0.000943821	Up
ENSG00000150867	PIP4K2A	13848.5	2.33129	0.479688	4.86002	1.17376e-06	0.000292604	Up
ENSG00000139438	FAM222A	1293.58	2.33117	0.511261	4.55964	5.12408e-06	0.000817517	Up
ENSG00000242808	SOX2-OT	15816.8	2.32562	0.530191	4.38638	1.15255e-05	0.00149969	Up
ENSG00000128242	GAL3ST1	767.441	2.32161	0.498815	4.65425	3.25163e-06	0.000558591	Up
ENSG00000143418	CERS2	1963.83	2.3111	0.606342	3.81155	0.000138098	0.00822115	Up
ENSG00000070214	SLC44A1	12418.9	2.30966	0.501731	4.60338	4.15682e-06	0.000679504	Up
ENSG00000100842	EFS	1217.32	2.3058	0.476765	4.83634	1.32253e-06	0.000310298	Up
ENSG00000146592	CREB5	1699.08	2.29469	0.523599	4.38253	1.1731e-05	0.00149969	Up
ENSG00000146122	DAAM2	7808.86	2.2741	0.459056	4.95385	7.27585e-07	0.000201531	Up
ENSG00000080031	PTPRH	215.111	2.26608	0.550511	4.11633	3.84952e-05	0.00336715	Up
ENSG00000224924	LINC00320	1886.05	2.26304	0.591908	3.82329	0.000131681	0.0079496	Up
ENSG00000006042	TMEM98	2110.26	2.26233	0.506494	4.46664	7.94589e-06	0.00114004	Up
ENSG00000150656	CNDP1	5349.6	2.25766	0.501469	4.5021	6.72862e-06	0.000993991	Up
ENSG00000157978	LDLRAP1	844.843	2.25608	0.509199	4.43065	9.39508e-06	0.0012746	Up
ENSG00000141458	NPC1	2478.54	2.25501	0.515858	4.37137	1.23469e-05	0.00153896	Up
ENSG00000129422	MTUS1	5055.17	2.24711	0.545051	4.12275	3.74378e-05	0.00330971	Up
ENSG00000135905	DOCK10	2104.87	2.22001	0.565356	3.92675	8.61007e-05	0.00600615	Up
ENSG00000010278	CD9	6224.13	2.2105	0.523549	4.22215	2.41985e-05	0.0024497	Up
ENSG00000166394	CYB5R2	1015.46	2.20916	0.571625	3.8647	0.000111225	0.00693175	Up
ENSG00000179104	TMTC2	1956.89	2.20381	0.539606	4.0841	4.42472e-05	0.0037026	Up
ENSG00000131386	GALNT15	2208.01	2.20284	0.490437	4.49158	7.0696e-06	0.00103668	Up
ENSG00000183111	ARHGEF37	1942.49	2.19358	0.507081	4.3259	1.51909e-05	0.00177165	Up
ENSG00000187764	SEMA4D	7768.21	2.19129	0.441206	4.96658	6.81432e-07	0.000201531	Up
ENSG00000204381	LAYN	628.074	2.19063	0.498718	4.39253	1.12041e-05	0.00147976	Up
ENSG00000099282	TSPAN15	2348.63	2.19044	0.500917	4.37287	1.22626e-05	0.00153896	Up
ENSG00000198597	ZNF536	2298.41	2.18448	0.515138	4.24057	2.22952e-05	0.00229192	Up
ENSG00000078269	SYNJ2	3364.59	2.17909	0.448344	4.86031	1.17201e-06	0.000292604	Up
ENSG00000109846	CRYAB	29608.9	2.17567	0.552957	3.93461	8.33334e-05	0.00587575	Up
ENSG00000100433	KCNK10	751.376	2.17323	0.403648	5.38397	7.28606e-08	4.70587e-05	Up
ENSG00000101265	RASSF2	9442.44	2.1608	0.439062	4.9214	8.59252e-07	0.000231568	Up
ENSG00000102934	PLLP	9279.53	2.15855	0.498122	4.33337	1.46846e-05	0.00175362	Up
ENSG00000197892	KIF13B	2039.72	2.15223	0.504107	4.2694	1.96003e-05	0.00209032	Up
ENSG00000163235	TGFA	1101.66	2.15088	0.496938	4.32827	1.50283e-05	0.001763	Up
ENSG00000089041	P2RX7	779.249	2.14913	0.536895	4.00288	6.25753e-05	0.00472704	Up
ENSG00000168297	PXK	3003.59	2.14167	0.500122	4.2823	1.84967e-05	0.00202681	Up
ENSG00000129757	CDKN1C	1460.78	2.14124	0.543968	3.93633	8.27383e-05	0.00587206	Up
ENSG00000124374	PAIP2B	5676.32	2.133	0.51934	4.10714	4.00582e-05	0.00345836	Up
ENSG00000115935	WIPF1	1934.7	2.11243	0.465234	4.54058	5.61004e-06	0.000860624	Up
ENSG00000119139	TJP2	2993.77	2.11198	0.512454	4.12131	3.76725e-05	0.00330971	Up
ENSG00000151726	ACSL1	3000.95	2.1074	0.489419	4.30591	1.66298e-05	0.00188926	Up
ENSG00000179630	LACC1	825.963	2.08796	0.529963	3.93982	8.15439e-05	0.00580847	Up
ENSG00000188706	ZDHHC9	5277.63	2.08597	0.534223	3.90467	9.43536e-05	0.00633567	Up
ENSG00000176720	BOK	3778.42	2.07882	0.492544	4.22058	2.43677e-05	0.00245437	Up
ENSG00000165476	REEP3	1748.39	2.05019	0.526169	3.89645	9.76118e-05	0.00646735	Up
ENSG00000130150	MOSPD2	1034.29	2.02657	0.459296	4.41235	1.02256e-05	0.00136866	Up
ENSG00000125247	TMTC4	2257.09	2.00981	0.464318	4.32852	1.50112e-05	0.001763	Up
ENSG00000169504	CLIC4	6619.19	1.99991	0.502419	3.98056	6.87521e-05	0.00510008	Up
ENSG00000012171	SEMA3B	5183.35	1.99643	0.536116	3.72388	0.000196187	0.010546	Up
ENSG00000112893	MAN2A1	1938.41	1.97346	0.469234	4.20571	2.60265e-05	0.00254435	Up
ENSG00000137221	TJAP1	1490.63	1.9634	0.488184	4.02185	5.7744e-05	0.00447022	Up
ENSG00000005893	LAMP2	13336.1	1.95698	0.50586	3.86862	0.000109452	0.00685041	Up
ENSG00000154678	PDE1C	2892.27	1.93434	0.450543	4.29334	1.76004e-05	0.00197193	Up
ENSG00000064787	BCAS1	29836.2	1.92277	0.523299	3.67432	0.000238482	0.011989	Up
ENSG00000126878	AIF1L	11024.7	1.91465	0.469186	4.0808	4.48815e-05	0.00372946	Up
ENSG00000189067	LITAF	2686.72	1.91281	0.503721	3.79737	0.00014624	0.00855268	Up
ENSG00000075539	FRYL	3171.93	1.90728	0.419511	4.54643	5.45641e-06	0.000850134	Up
ENSG00000135525	MAP7	3897.51	1.89883	0.429031	4.42586	9.6057e-06	0.00129437	Up
ENSG00000109089	CDR2L	1528.28	1.89488	0.49535	3.82533	0.000130596	0.00791633	Up
ENSG00000107331	ABCA2	22567.4	1.88877	0.471615	4.0049	6.20428e-05	0.00472308	Up
ENSG00000100146	SOX10	5125.97	1.88094	0.446245	4.21505	2.49728e-05	0.00250267	Up
ENSG00000139433	GLTP	3615.51	1.87838	0.489132	3.84023	0.000122918	0.00749647	Up
ENSG00000104332	SFRP1	1232.17	1.86399	0.463611	4.02058	5.80548e-05	0.00447022	Up
ENSG00000165410	CFL2	5913.82	1.86067	0.501211	3.71235	0.000205346	0.0108339	Up
ENSG00000159433	STARD9	528.271	1.86024	0.361258	5.14934	2.61411e-07	0.000108611	Up
ENSG00000092421	SEMA6A	2584.84	1.84277	0.451789	4.07884	4.52612e-05	0.00374541	Up
ENSG00000076706	MCAM	2316.78	1.82179	0.41041	4.43894	9.0402e-06	0.00125201	Up
ENSG00000113578	FGF1	12695.3	1.81793	0.458601	3.96408	7.36803e-05	0.0053628	Up
ENSG00000108639	SYNGR2	2259.93	1.81691	0.495297	3.66833	0.000244138	0.0121721	Up
ENSG00000167588	GPD1	985.328	1.77956	0.441251	4.03299	5.50725e-05	0.00434115	Up
ENSG00000122694	GLIPR2	1179.98	1.77078	0.427659	4.14064	3.46341e-05	0.00316839	Up
ENSG00000108387	SEPT4	27161.3	1.75682	0.483148	3.6362	0.000276689	0.0134258	Up
ENSG00000109046	WSB1	3356.88	1.74249	0.422585	4.12341	3.73307e-05	0.00330971	Up
ENSG00000071054	MAP4K4	10904.7	1.5705	0.413583	3.79731	0.000146277	0.00855268	Up
ENSG00000172137	CALB2	1128.19	-1.93504	0.538249	-3.59507	0.000324305	0.0149475	Down
ENSG00000204262	COL5A2	711.629	-2.17895	0.49685	-4.38552	1.15712e-05	0.00149969	Down
ENSG00000134443	GRP	51.3837	-2.25062	0.526575	-4.27407	1.91937e-05	0.00206908	Down
ENSG00000272343	RP11-140I16.3	135.644	-2.35328	0.593613	-3.96433	7.36028e-05	0.0053628	Down
ENSG00000062524	LTK	165.179	-3.12675	0.568914	-5.496	3.88505e-08	3.22831e-05	Down
ENSG00000164326	CARTPT	343.209	-3.79001	0.472144	-8.02722	9.971e-16	1.98852e-11	Down

## Sheet: Group 2 Maximum vs Autopsy
Significantly altered expression found in Cuffdiff, DESeq2 &EdgeR	Gene_Name	log2FoldChange	lfcSE	stat	pvalue	padj	Regulation
ENSG00000244734	HBB	5.0082	0.648422	7.72368	1.13017e-14	6.18794e-11	Up
ENSG00000170775	GPR37	4.86974	0.684984	7.10928	1.16653e-12	4.07554e-09	Up
ENSG00000144227	NXPH2	4.72358	1.04508	4.51983	6.18901e-06	0.000516481	Up
ENSG00000073737	DHRS9	4.24174	0.739918	5.73272	9.88329e-09	6.76419e-06	Up
ENSG00000103226	NOMO3	4.15991	0.705738	5.89442	3.76008e-09	2.75369e-06	Up
ENSG00000186417	GLDN	4.11484	0.719339	5.72031	1.06331e-08	6.84928e-06	Up
ENSG00000041982	TNC	4.07314	0.688712	5.91414	3.33614e-09	2.60946e-06	Up
ENSG00000169562	GJB1	3.94866	0.78143	5.05312	4.3464e-07	8.13594e-05	Up
ENSG00000136960	ENPP2	3.7014	0.684656	5.40623	6.43665e-08	2.07423e-05	Up
ENSG00000183960	KCNH8	3.64016	0.726898	5.0078	5.50567e-07	9.64916e-05	Up
ENSG00000105695	MAG	3.6386	0.694005	5.24291	1.58067e-07	4.22173e-05	Up
ENSG00000123560	PLP1	3.63452	0.71065	5.11436	3.1481e-07	6.38817e-05	Up
ENSG00000174607	UGT8	3.50044	0.740364	4.728	2.26743e-06	0.000265556	Up
ENSG00000149177	PTPRJ	3.48734	0.760256	4.58706	4.49523e-06	0.000413656	Up
ENSG00000010278	CD9	3.48443	0.545157	6.39162	1.64139e-10	2.99568e-07	Up
ENSG00000168329	CX3CR1	3.43904	0.773394	4.44669	8.72052e-06	0.000651681	Up
ENSG00000011426	ANLN	3.38297	0.685598	4.93433	8.04266e-07	0.000121872	Up
ENSG00000101049	SGK2	3.36774	0.684741	4.91827	8.73122e-07	0.000129204	Up
ENSG00000118523	CTGF	3.36708	0.611903	5.50263	3.74162e-08	1.54095e-05	Up
ENSG00000005893	LAMP2	3.34925	0.625446	5.35499	8.55633e-08	2.60267e-05	Up
ENSG00000164303	ENPP6	3.32779	0.811859	4.09898	4.14974e-05	0.00202865	Up
ENSG00000099282	TSPAN15	3.29181	0.638847	5.15274	2.56711e-07	5.73697e-05	Up
ENSG00000172508	CARNS1	3.27427	0.695481	4.70792	2.50259e-06	0.000285465	Up
ENSG00000091513	TF	3.23815	0.751092	4.31125	1.62331e-05	0.00103954	Up
ENSG00000164176	EDIL3	3.23058	0.670547	4.81782	1.45134e-06	0.000197427	Up
ENSG00000150656	CNDP1	3.20467	0.574461	5.57857	2.42499e-08	1.23511e-05	Up
ENSG00000176381	PRR18	3.16602	0.730262	4.33545	1.4546e-05	0.00095096	Up
ENSG00000197430	OPALIN	3.15972	0.612796	5.15624	2.51961e-07	5.73697e-05	Up
ENSG00000141540	TTYH2	3.14671	0.696341	4.51892	6.21563e-06	0.000516481	Up
ENSG00000118515	SGK1	3.10038	0.709346	4.37076	1.23813e-05	0.000849571	Up
ENSG00000166394	CYB5R2	3.10034	0.712406	4.35192	1.34948e-05	0.000905585	Up
ENSG00000167588	GPD1	3.06566	0.545266	5.62233	1.88401e-08	1.00638e-05	Up
ENSG00000064651	SLC12A2	3.05778	0.549218	5.56752	2.58392e-08	1.27078e-05	Up
ENSG00000154642	C21orf91	3.04468	0.696692	4.3702	1.24133e-05	0.000849571	Up
ENSG00000163235	TGFA	2.9962	0.643271	4.65776	3.19676e-06	0.000330246	Up
ENSG00000141338	ABCA8	2.98308	0.754598	3.9532	7.71135e-05	0.0030875	Up
ENSG00000086205	FOLH1	2.98067	0.621285	4.79759	1.60583e-06	0.000210595	Up
ENSG00000188153	COL4A5	2.9717	0.665589	4.46476	8.0159e-06	0.000611694	Up
ENSG00000169247	SH3TC2	2.97102	0.680789	4.36408	1.27659e-05	0.00086828	Up
ENSG00000114541	FRMD4B	2.96809	0.652135	4.55134	5.33049e-06	0.000465112	Up
ENSG00000102934	PLLP	2.96019	0.675964	4.3792	1.19114e-05	0.000828165	Up
ENSG00000158715	SLC45A3	2.94863	0.733496	4.01996	5.8208e-05	0.00252939	Up
ENSG00000065809	FAM107B	2.93674	0.660535	4.446	8.74819e-06	0.000651681	Up
ENSG00000163513	TGFBR2	2.93335	0.630582	4.65182	3.29024e-06	0.000333609	Up
ENSG00000149218	ENDOD1	2.91848	0.695512	4.19616	2.7148e-05	0.00150512	Up
ENSG00000165476	REEP3	2.9167	0.591179	4.9337	8.0688e-07	0.000121872	Up
ENSG00000148123	LPPR1	2.90788	0.519669	5.59563	2.19817e-08	1.14624e-05	Up
ENSG00000147488	ST18	2.87749	0.681241	4.22389	2.4012e-05	0.00137308	Up
ENSG00000179104	TMTC2	2.81854	0.63467	4.44096	8.95593e-06	0.000664895	Up
ENSG00000196104	SPOCK3	2.80282	0.720293	3.89123	9.97391e-05	0.00367124	Up
ENSG00000180739	S1PR5	2.78067	0.645347	4.3088	1.64145e-05	0.00104504	Up
ENSG00000139737	SLAIN1	2.77385	0.65391	4.24195	2.21583e-05	0.0012941	Up
ENSG00000076706	MCAM	2.76871	0.537916	5.1471	2.64538e-07	5.85217e-05	Up
ENSG00000166750	SLFN5	2.75396	0.559441	4.9227	8.53599e-07	0.000127175	Up
ENSG00000008282	SYPL1	2.75194	0.616122	4.46655	7.94911e-06	0.000610854	Up
ENSG00000057704	TMCC3	2.72056	0.623157	4.36577	1.26673e-05	0.00086426	Up
ENSG00000166091	CMTM5	2.67025	0.681584	3.91771	8.93954e-05	0.00338143	Up
ENSG00000120162	MOB3B	2.65438	0.65665	4.04231	5.29276e-05	0.00239003	Up
ENSG00000122367	LDB3	2.64173	0.63585	4.15464	3.25801e-05	0.00169265	Up
ENSG00000079931	MOXD1	2.62565	0.588061	4.46493	8.00932e-06	0.000611694	Up
ENSG00000128052	KDR	2.61518	0.582647	4.48845	7.17417e-06	0.000571351	Up
ENSG00000087253	LPCAT2	2.61323	0.62859	4.15729	3.22039e-05	0.00167928	Up
ENSG00000102158	MAGT1	2.59305	0.524482	4.94402	7.65298e-07	0.000119087	Up
ENSG00000114019	AMOTL2	2.58348	0.530691	4.86815	1.12647e-06	0.000164115	Up
ENSG00000135905	DOCK10	2.5813	0.609194	4.23724	2.26288e-05	0.00131179	Up
ENSG00000131386	GALNT15	2.55629	0.561871	4.54961	5.3746e-06	0.000467099	Up
ENSG00000130150	MOSPD2	2.53431	0.565855	4.47873	7.50874e-06	0.000593528	Up
ENSG00000121005	CRISPLD1	2.53303	0.533338	4.74939	2.04033e-06	0.000247638	Up
ENSG00000122694	GLIPR2	2.50314	0.555363	4.50721	6.56867e-06	0.000534548	Up
ENSG00000132718	SYT11	2.49241	0.461413	5.4017	6.60125e-08	2.07423e-05	Up
ENSG00000100433	KCNK10	2.4794	0.511097	4.85114	1.22757e-06	0.000172339	Up
ENSG00000078596	ITM2A	2.47078	0.540433	4.57185	4.83446e-06	0.000432161	Up
ENSG00000125247	TMTC4	2.45239	0.642233	3.81854	0.000134245	0.00453019	Up
ENSG00000141458	NPC1	2.44049	0.624814	3.90595	9.38565e-05	0.00350777	Up
ENSG00000131725	WDR44	2.40715	0.446934	5.38593	7.20713e-08	2.22315e-05	Up
ENSG00000001561	ENPP4	2.39777	0.611756	3.91949	8.87361e-05	0.0033623	Up
ENSG00000068650	ATP11A	2.39705	0.601081	3.9879	6.66615e-05	0.00276699	Up
ENSG00000186231	KLHL32	2.39661	0.606889	3.949	7.84768e-05	0.00311928	Up
ENSG00000173848	NET1	2.36192	0.417936	5.65139	1.59158e-08	8.93775e-06	Up
ENSG00000001084	GCLC	2.33345	0.545278	4.27938	1.87418e-05	0.00114492	Up
ENSG00000090054	SPTLC1	2.3002	0.522839	4.39944	1.0853e-05	0.000781882	Up
ENSG00000150093	ITGB1	2.28462	0.573772	3.98175	6.8409e-05	0.00281093	Up
ENSG00000085117	CD82	2.24257	0.476781	4.70356	2.55667e-06	0.000286426	Up
ENSG00000115461	IGFBP5	2.23913	0.557986	4.01288	5.9983e-05	0.00258092	Up
ENSG00000145794	MEGF10	2.09607	0.499002	4.20053	2.66285e-05	0.00148773	Up
ENSG00000164326	CARTPT	-6.12075	0.591565	-10.3467	4.33085e-25	9.485e-21	Down
ENSG00000211679	IGLC3	-4.87762	1.11262	-4.3839	1.16575e-05	0.000824953	Down
ENSG00000211892	IGHG4	-4.48786	1.04941	-4.27656	1.89804e-05	0.00115469	Down
ENSG00000204389	HSPA1A	-4.10293	0.737182	-5.5657	2.61107e-08	1.27078e-05	Down
ENSG00000204388	HSPA1B	-4.05105	0.687331	-5.89389	3.77201e-09	2.75369e-06	Down
ENSG00000158815	FGF17	-3.9784	0.764897	-5.20122	1.97985e-07	4.81787e-05	Down
ENSG00000073605	GSDMB	-3.86327	0.599441	-6.44478	1.15768e-10	2.30495e-07	Down
ENSG00000088340	FER1L4	-3.76568	0.684678	-5.49993	3.79943e-08	1.54095e-05	Down
ENSG00000183793	NPIPA5	-3.60153	0.698755	-5.15421	2.54699e-07	5.73697e-05	Down
ENSG00000213937	CLDN9	-3.51898	0.694528	-5.06673	4.04712e-07	7.8553e-05	Down
ENSG00000106211	HSPB1	-3.49103	0.832068	-4.1956	2.72145e-05	0.00150512	Down
ENSG00000181240	SLC25A41	-3.32593	0.657672	-5.05712	4.25625e-07	8.10576e-05	Down
ENSG00000253230	LINC00599	-3.23339	0.787468	-4.10606	4.02463e-05	0.00197631	Down
ENSG00000204839	MROH6	-3.02402	0.607074	-4.9813	6.31586e-07	0.000102462	Down
ENSG00000181019	NQO1	-2.74919	0.60058	-4.57755	4.70451e-06	0.000427525	Down
ENSG00000163132	MSX1	-2.68931	0.530808	-5.06645	4.053e-07	7.8553e-05	Down
ENSG00000179083	FAM133A	-2.67735	0.600705	-4.45702	8.31077e-06	0.000627635	Down
ENSG00000116096	SPR	-2.64082	0.689907	-3.82779	0.000129302	0.00439283	Down
ENSG00000064687	ABCA7	-2.38396	0.438004	-5.44279	5.24535e-08	1.79497e-05	Down
ENSG00000065357	DGKA	-2.15201	0.390806	-5.50659	3.6585e-08	1.54093e-05	Down
ENSG00000162650	ATXN7L2	-2.05302	0.451069	-4.55144	5.32798e-06	0.000465112	Down
ENSG00000111641	NOP2	-1.82841	0.466085	-3.92292	8.74818e-05	0.00334862	Down
ENSG00000070814	TCOF1	-1.64967	0.413403	-3.99046	6.59458e-05	0.00275626	Down
ENSG00000132024	CC2D1A	-1.60108	0.370362	-4.32299	1.53925e-05	0.000997372	Down

## Sheet: Common genes between Group 1 &2
GSDMB
HBB
NOMO3
NPIPA5

## Sheet: Common genes between Group 2 &3
ABCA8
ANLN
C21orf91
CARTPT
CD9
CMTM5
CNDP1
COL4A5
CYB5R2
DOCK10
ENPP2
ENPP6
FAM107B
FOLH1
FRMD4B
GALNT15
GJB1
GLDN
GLIPR2
GPD1
GPR37
KCNH8
KCNK10
LAMP2
LDB3
MAG
MCAM
MOSPD2
NPC1
OPALIN
PLLP
PLP1
PRR18
REEP3
S1PR5
SGK2
SH3TC2
SLAIN1
SLC45A3
ST18
TF
TGFA
TMCC3
TMTC2
TMTC4
TNC
TSPAN15
TTYH2
UGT8
